# Supplementary material for: Identification of immune-related hub genes and potential molecular mechanisms involved in COVID-19 via integrated bioinformatics analysis
Source: Sci Rep. 2024 Dec 2;14:29964. doi: 10.1038/s41598-024-81803-2 (PMC11612211; doi:10.1038/s41598-024-81803-2)
Supplement: Supplementary file 2 — Supplementary Material 2 [file 41598_2024_81803_MOESM2_ESM.xls]

	logFC	AveExpr	t	P.Value	B
FAM177B	8.951514633	12.785469	9.875609554	4.47E-08	8.970132367
AL392172.2	8.951514633	12.785469	9.875609554	4.47E-08	8.970132367
OR51E1	7.18733918	11.54344421	9.735601681	5.41E-08	8.781025314
LINC00993	6.6483858	8.153181987	6.765005411	5.43E-06	4.182904491
AC090515.2	6.453261593	10.17580466	7.895713731	8.26E-07	6.072271096
AC005264.1	6.242942273	10.82779108	10.4380542	2.11E-08	9.707537496
HAPLN2	6.164810353	10.03705566	22.73562667	2.65E-13	19.90304882
AC006111.1	6.152274267	9.298372818	14.92450684	1.35E-10	14.52056817
AL132819.1	6.124441187	9.947513084	10.81038437	1.30E-08	10.17678576
AP000926.2	6.092892913	12.44695018	12.8108211	1.21E-09	12.46558077
AC008734.2	5.92936288	13.48776819	9.631632921	6.25E-08	8.639125001
RSPH6A	5.913431433	13.34671448	11.03500292	9.82E-09	10.45288561
SPRY3	5.859862613	10.47841844	7.212018967	2.53E-06	4.951382049
XKR9	5.81177658	10.35128027	10.81343957	1.30E-08	10.180576
C19orf85	5.725160453	12.30929318	10.19499957	2.90E-08	9.393183853
AC025674.2	5.550065513	8.166924836	6.857199586	4.62E-06	4.343727645
AC104472.3	5.472641287	9.702584758	7.399642967	1.85E-06	5.265489626
SLC33A1	5.472641287	9.702584758	7.399642967	1.85E-06	5.265489626
VPS41	5.460805067	11.06944603	8.744652668	2.24E-07	7.375604411
AC022196.1	5.40576394	11.36342692	11.95625473	3.21E-09	11.5331855
AC105935.1	5.382384547	11.09086288	24.10719101	1.10E-13	20.59373528
AC053513.2	5.310821527	10.66504428	9.388284169	8.79E-08	8.302011151
AC023762.1	5.264287393	12.60180853	10.28749462	2.57E-08	9.513573649
AC005740.3	5.25840112	8.08748912	16.68055242	2.66E-11	15.99648806
MMP9	5.23733664	12.33343808	4.91798163	0.000170214	0.715228341
PXMP4	5.161085507	9.588330764	6.713142663	5.94E-06	4.091902743
AL512444.1	5.132093827	10.21178919	10.84333847	1.25E-08	10.21761711
IL1R2	5.09889444	8.37249624	3.771387873	0.00176167	-1.616013085
AC009163.7	5.061721527	8.747194218	9.819564145	4.82E-08	8.894703583
RMI1	5.05212976	11.09602873	7.524071959	1.51E-06	5.471069729
AL122125.1	5.046781433	9.847532609	6.963579688	3.85E-06	4.527791208
LINC02582	5.030016593	7.100400369	7.811009403	9.45E-07	5.936922863
HOXC13-AS	5.018882227	10.80843676	10.94121986	1.10E-08	10.33823593
BX255925.1	4.979310973	9.072573036	11.33226042	6.79E-09	10.81044473
AC114546.2	4.914163293	7.701988356	7.079214722	3.16E-06	4.726040497
KIF18B	4.856667947	9.964417151	7.747720842	1.05E-06	5.835151268
AC244502.3	4.85488236	12.53272525	14.16659315	2.87E-10	13.82172819
MARCKSL1	4.83149814	8.93316868	14.84669764	1.46E-10	14.45064749
AC009970.1	4.825624933	11.34355522	9.243375881	1.08E-07	8.097896202
AL136097.2	4.805146053	13.03602466	6.277868705	1.29E-05	3.313069088
SMAD9-IT1	4.803379193	14.09516398	9.402916757	8.61E-08	8.322481356
IFT52	4.75794962	10.95723899	18.09197692	8.02E-12	17.05509335
CNNM2	4.732791907	12.71335572	11.25351158	7.48E-09	10.71657541
ZNF275	4.6957729	10.84526019	10.02485896	3.65E-08	9.16925206
SLC32A1	4.634059593	8.469324609	8.121158273	5.79E-07	6.427742961
AC027808.1	4.585009993	12.82119276	5.577992271	4.72E-05	2.005527093
AC027808.2	4.585009993	12.82119276	5.577992271	4.72E-05	2.005527093
AC233992.1	4.57415892	10.71029131	5.753787647	3.38E-05	2.340169159
DGAT1	4.57415892	10.71029131	5.753787647	3.38E-05	2.340169159
AL158211.1	4.537549387	12.64881198	3.937244898	0.001249089	-1.275468523
AC011257.1	4.490339873	11.83060806	5.428091164	6.28E-05	1.717035623
AC105177.1	4.464993667	7.057099524	6.516331437	8.40E-06	3.743079284
AL157414.2	4.462803707	11.28903515	9.114557423	1.30E-07	7.914295686
LKAAEAR1	4.45270364	13.36988896	9.371435446	9.00E-08	8.278408797
ADIRF-AS1	4.42269476	9.285859973	14.81710222	1.50E-10	14.42394541
AF196972.1	4.41683562	9.495778467	8.186041487	5.23E-07	6.528775997
KRTAP4-12	4.3854465	12.27964172	7.218807016	2.50E-06	4.962832827
CCL8	4.364956313	6.486358209	6.53737711	8.09E-06	3.780643261
TNFAIP6	4.33948116	8.020957187	8.234161156	4.85E-07	6.603341449
LINC01862	4.327488307	6.786976671	6.952893535	3.92E-06	4.509374393
GABRB2	4.322645273	12.85920169	5.403003424	6.59E-05	1.668478085
BX649601.1	4.31463528	6.44926516	8.036183195	6.61E-07	6.294566722
ILDR1	4.287006673	6.280516582	12.81558536	1.21E-09	12.47060264
CXCL14	4.276672247	8.903737938	9.394771892	8.71E-08	8.311090302
S100A16	4.262661827	6.473048391	6.847842811	4.70E-06	4.327460976
INSL4	4.256657207	7.426325098	5.242696285	8.99E-05	1.356396364
AC007349.2	4.256021487	11.31937322	7.181844505	2.66E-06	4.900401715
FGF1	4.248795773	8.546522502	9.497881414	7.53E-08	8.454708593
DRGX	4.242943113	11.01547362	4.579910975	0.000335023	0.036433429
AC008798.2	4.234847333	12.73881364	5.390471065	6.75E-05	1.644192534
NKX2-2-AS1	4.222928507	11.84680595	15.77085082	6.05E-11	15.25556932
NKX2-2	4.222928507	11.84680595	15.77085082	6.05E-11	15.25556932
AC136475.9	4.220936807	11.2922239	7.501843303	1.56E-06	5.434502889
MBD3L1	4.210220887	10.10502484	9.501980269	7.49E-08	8.46039155
RIC3-DT	4.20104002	10.76955936	9.005312972	1.52E-07	7.756988376
AL512643.1	4.18331228	7.33595304	5.055729422	0.000129646	0.988627332
SYT5	4.151491993	10.62292081	6.04233611	1.98E-05	2.880502273
AC005901.1	4.14990854	7.23910084	3.660484221	0.002218204	-1.843563954
AC024614.1	4.136411047	5.984083871	4.830250754	0.000202672	0.540091788
SIPA1L2	4.131292193	9.110514609	8.386872226	3.84E-07	6.837939954
AC090457.1	4.130792613	8.036374249	9.792059189	5.01E-08	8.857553858
CLMP	4.12282946	11.85757152	10.25666762	2.68E-08	9.473554465
AC012464.1	4.102733613	11.56942078	5.918031675	2.49E-05	2.649116739
AC079866.2	4.091703553	6.200070956	6.084577612	1.83E-05	2.958648598
SPRN	4.082447613	13.16084766	11.08126932	9.27E-09	10.50911787
GPRIN2	4.077168187	11.12558519	10.53341599	1.86E-08	9.829123305
AC092723.3	4.067712287	9.260409924	10.44255201	2.10E-08	9.713294144
AC129915.3	4.064058927	9.030639538	5.696779152	3.77E-05	2.23209216
RSPO4	4.063756767	12.56252514	8.350401	4.06E-07	6.782192742
AC007688.3	4.06046286	9.20175004	5.196880635	9.83E-05	1.266643573
ATOH7	4.05481842	5.946883467	7.785950728	9.84E-07	5.896693053
KRTAP5-10	4.05344246	12.25401968	4.354105068	0.000529986	-0.422090708
AC005632.5	4.051015567	12.8775252	5.488588289	5.59E-05	1.833806363
AC079684.1	4.049460593	13.51140648	11.60730215	4.86E-09	11.13356346
CRLS1	4.046773793	9.500818129	8.592032768	2.81E-07	7.148281641
LINC01639	4.04304124	7.306204453	9.332721261	9.51E-08	8.224046798
AC103996.2	4.03757834	5.993350133	3.495664186	0.003125295	-2.180969763
AC008443.3	4.03302592	8.553246133	15.4563576	8.11E-11	14.98780075
AC124067.3	4.03270628	11.50196189	8.297530266	4.40E-07	6.701066134
IL13	4.032444933	6.593358129	6.742254224	5.65E-06	4.143030988
AC134407.1	4.03148672	12.53278443	6.029864087	2.02E-05	2.857382055
LINC02803	4.00729496	11.44200785	11.08739194	9.20E-09	10.51654315
CALCA	3.968097833	11.17079025	13.54952129	5.44E-10	13.22216982
AC099791.3	3.959148807	11.25982626	6.885474343	4.40E-06	4.392807227
AC069200.1	3.945433233	8.140097542	4.135305744	0.000829951	-0.869229261
ELOVL3	3.936667767	9.015319204	10.32564961	2.44E-08	9.562961708
PROKR1	3.914506787	5.311022738	5.991228499	2.17E-05	2.785624809
AL117339.4	3.913643347	6.805866591	2.794159035	0.013319089	-3.58751769
CD300LG	3.904524267	10.11691898	7.760017125	1.03E-06	5.854967583
AC113349.2	3.90278112	8.44379212	8.042364865	6.55E-07	6.304287775
KRTAP4-5	3.891789453	13.63955302	4.654487093	0.000288239	0.187039002
KRTAP10-10	3.87687228	12.75326424	10.53724764	1.85E-08	9.83398828
AC022424.1	3.856473527	8.887678404	8.17256782	5.34E-07	6.507841912
AC016831.6	3.855460967	5.983713018	4.531540268	0.000369462	-0.061485408
KRT38	3.848610387	11.34879911	7.019799207	3.50E-06	4.624413764
AL136460.1	3.836136113	10.28213853	7.643449752	1.24E-06	5.666270999
TMEM143	3.83256624	10.98113505	6.898373496	4.31E-06	4.415159846
AC009121.2	3.817208477	6.759585904	4.869491071	0.000187432	0.618520733
AC098872.1	3.80866432	9.856839547	7.789833689	9.78E-07	5.90293251
KCNJ8	3.806345823	7.970692729	8.954466778	1.64E-07	7.683265089
AC010185.1	3.806345823	7.970692729	8.954466778	1.64E-07	7.683265089
SLPI	3.795212947	10.39336708	3.325280598	0.00445413	-2.528045226
AP003123.1	3.786837847	11.4326642	6.187799423	1.52E-05	3.148566226
IRS2	3.786188407	6.726358511	4.410946449	0.000471992	-0.306345381
TOMM40	3.784759593	10.8221931	5.258127361	8.73E-05	1.386570669
GADD45G	3.78165864	9.76669356	9.193435125	1.16E-07	8.026958998
MTFP1	3.77987086	11.86442093	7.591750366	1.35E-06	5.581978097
UQCC3	3.773705073	6.939932729	12.3520548	2.03E-09	11.97298201
AL121989.1	3.762052647	10.48893444	6.673890383	6.36E-06	4.022773256
KRT2	3.748915647	5.097790431	2.647422454	0.017936418	-3.87081701
AL138689.1	3.744991527	5.882940924	4.310576926	0.000579278	-0.510855246
AC063948.1	3.73232772	12.21302767	7.731942418	1.07E-06	5.809692675
NEK2	3.702851987	9.011040058	7.038665423	3.39E-06	4.656737698
BRIP1	3.692617967	6.853570271	6.021577798	2.06E-05	2.842009361
SRSF7	3.68680238	9.6102814	6.775524701	5.33E-06	4.201315545
GJB1	3.68450218	9.920199013	7.550684195	1.44E-06	5.514756904
CACNG5	3.673850507	9.749573231	6.069301676	1.88E-05	2.930416755
AP003390.1	3.646300753	10.67104757	5.491255801	5.57E-05	1.838944603
AP003419.3	3.645319587	9.402821458	9.256517038	1.06E-07	8.11651164
KIAA0895L	3.641998233	9.262940436	22.15337581	3.91E-13	19.59139086
AL139393.2	3.639420527	7.971067244	3.738706191	0.00188539	-1.68309527
FAM98B	3.630612627	10.91424987	10.52241085	1.89E-08	9.81514156
AC106782.5	3.627255727	12.5801256	7.122504269	2.94E-06	4.799768836
LCN9	3.62623296	6.33933504	13.25628575	7.45E-10	12.92706414
AC025165.4	3.625817667	6.390202564	4.634482379	0.00030009	0.146684276
CXCR1	3.622739127	10.93644346	4.769600971	0.000228777	0.418582806
NDUFA4L2	3.616869227	4.994575151	13.03142089	9.50E-10	12.69613633
FAM170B	3.60953598	5.1632948	3.193678609	0.005853082	-2.794321609
SOX12	3.595170207	11.00445456	6.706263316	6.01E-06	4.079802992
ZFP37	3.589512927	5.677219351	5.758598429	3.35E-05	2.349269766
PPY	3.576117373	5.945650809	12.15085366	2.56E-09	11.75117068
AL603839.2	3.557387087	11.83375784	4.658676028	0.000285819	0.195484942
AC006970.3	3.554080067	7.728120271	5.381126467	6.88E-05	1.626071769
AL035696.4	3.55294584	7.322390987	17.80839473	1.01E-11	16.85071994
AC008667.4	3.544426367	8.549078578	6.147099719	1.63E-05	3.073859974
SLC25A48-AS1	3.528681127	9.359197911	5.030510006	0.000136249	0.938722499
AC092287.1	3.518697493	9.739973982	5.272669454	8.48E-05	1.414980975
DEFB119	3.506846267	7.388391844	10.33797225	2.40E-08	9.578878228
AC083809.1	3.501412813	13.08278634	4.9281751	0.000166807	0.735527728
RRAD	3.498896127	6.942209711	5.755772158	3.37E-05	2.343923651
AF305872.2	3.497803687	9.192100084	6.705136708	6.02E-06	4.077820812
KCNAB1-AS1	3.49414462	5.569568733	3.86042558	0.001464528	-1.43319919
TRPC3	3.49325214	13.54889553	7.403435152	1.84E-06	5.271787113
DAOA	3.492346947	5.985572098	4.98160599	0.00015006	0.841756137
MEIG1	3.482477513	9.230053716	12.24332482	2.30E-09	11.85356022
TARS	3.47792688	11.11782848	5.984874028	2.20E-05	2.773803119
AC008764.8	3.47613858	11.61018872	7.135467416	2.87E-06	4.821795184
AL109924.4	3.47436864	13.11513748	7.541184249	1.46E-06	5.499172952
GJD3	3.473665147	11.09905402	7.011063715	3.55E-06	4.609429889
AC080112.1	3.473665147	11.09905402	7.011063715	3.55E-06	4.609429889
FARSA-AS1	3.46381154	11.83884376	6.501884275	8.62E-06	3.717256431
AC133548.2	3.46096872	8.477509853	6.888350018	4.38E-06	4.397792466
CXorf40B	3.458484947	11.88843651	5.924837367	2.46E-05	2.661839813
EPCAM	3.455857873	5.062738716	2.67658022	0.01691056	-3.814948228
HES5	3.449094087	8.276172658	5.637370783	4.21E-05	2.119010614
GRM1	3.448283127	5.606690191	3.760724374	0.001801112	-1.637902704
PRRG4	3.445107167	9.945950924	6.622140248	6.97E-06	3.931297594
DUSP14	3.44049628	13.60182284	5.673785802	3.93E-05	2.188380005
GBGT1	3.426167073	12.6283974	7.217373715	2.50E-06	4.96041553
LINC02845	3.415878633	11.06612017	6.603601692	7.20E-06	3.898435305
AC131157.1	3.40900086	10.92179505	4.655001783	0.00028794	0.188076826
TPP1	3.403789053	5.782594382	4.486086774	0.000405128	-0.153657562
GNA15	3.39927226	12.20731256	10.28831823	2.57E-08	9.514641419
LINC02148	3.396395973	5.960625116	6.071538842	1.88E-05	2.934553335
AL357992.1	3.384833647	8.550327844	8.345516557	4.09E-07	6.774713405
AL080312.2	3.382983927	13.01764488	6.123342607	1.71E-05	3.030145991
ANKRD60	3.38244344	4.98240692	6.021029954	2.06E-05	2.84099267
OR5H1	3.378590813	10.92497449	5.611229779	4.43E-05	2.069106431
TMEM236	3.377635067	5.674589124	11.4045931	6.22E-09	10.89613043
CASC18	3.37738678	7.700628867	10.29271258	2.55E-08	9.520337219
DRD1	3.357702233	5.289451422	3.190518828	0.00589154	-2.800691094
AC087386.1	3.347016573	6.667834449	6.018170992	2.07E-05	2.835686324
Z68323.1	3.337074253	6.665236382	10.38332167	2.26E-08	9.637311307
AC073389.3	3.32927076	6.150130387	5.0236951	0.000138092	0.925225236
SLX4	3.321167887	7.931743471	13.70613257	4.62E-10	13.37704652
CXCL6	3.319104887	5.337417404	9.191256193	1.16E-07	8.023857036
AC106028.2	3.317321127	12.4662846	3.256054127	0.005142777	-2.668345844
LYPLA2P2	3.316947827	7.864381511	6.494790213	8.73E-06	3.704565659
AL354864.1	3.3146608	12.81112869	3.409119309	0.003741735	-2.357539436
ARHGAP5-AS1	3.30766728	10.89831997	5.243038868	8.99E-05	1.357066561
EPPK1	3.300349413	7.942811462	4.859387389	0.00019124	0.598341013
CCT7	3.294020707	11.49418554	6.236229322	1.39E-05	3.237160078
LINC02656	3.286480647	8.735694578	5.112001806	0.000116075	1.099730329
SHLD1	3.275689887	11.49686212	6.47938611	8.97E-06	3.676984224
AC048380.1	3.2750333	10.48784463	6.39314918	1.05E-05	3.521953596
CBLIF	3.266841287	12.06036246	5.900181344	2.57E-05	2.615716063
FARSA	3.263713027	12.23269234	9.48968139	7.62E-08	8.443333473
VNN1	3.25860474	10.4653534	3.464733251	0.003333007	-2.244132932
AC009088.3	3.258564887	11.3366725	6.706324382	6.01E-06	4.079910427
AC008808.1	3.25832638	11.57802709	5.954493825	2.33E-05	2.717208155
AC096642.2	3.247086127	7.520833431	8.255901371	4.69E-07	6.636928359
CLEC1A	3.240608947	5.561572884	6.557034414	7.82E-06	3.815672317
AL390067.1	3.24006626	11.63380369	5.984930189	2.20E-05	2.773907624
OR1M1	3.237271207	7.847359898	7.589591134	1.35E-06	5.578449505
LLCFC1	3.236246367	7.010809538	4.003199124	0.001089841	-1.140094704
AL353622.2	3.223062087	10.15291932	7.636676786	1.25E-06	5.655249209
SIGLEC14	3.223055967	11.18081224	5.389490777	6.77E-05	1.642292092
AC105046.1	3.214933293	8.200505769	5.862082684	2.76E-05	2.544283172
MYOD1	3.211152747	8.876778938	6.851673866	4.67E-06	4.33412274
ELANE	3.199584027	8.606260978	9.350655886	9.27E-08	8.249252875
CXADRP3	3.194625827	10.15963678	5.104505468	0.000117795	1.084949894
SET	3.16802144	12.67448891	6.88951471	4.37E-06	4.399811228
AL078604.2	3.161720933	7.321226276	3.946993934	0.001224143	-1.255454364
AC068057.1	3.161293533	6.037408836	10.92298427	1.13E-08	10.31583882
PRR11	3.157154413	7.289836596	7.737149332	1.06E-06	5.818097865
MOXD1	3.156726147	10.4332786	5.349405107	7.31E-05	1.56447911
AL450384.1	3.14757946	12.60898929	6.566368624	7.69E-06	3.832286518
POFUT1	3.141349813	10.63859797	5.168120446	0.000103995	1.210178606
SCAT8	3.13064318	7.14267096	4.604879649	0.00031855	0.086907448
SLED1	3.12839736	9.576044107	7.858091726	8.77E-07	6.012276651
POLR2A	3.121402167	10.73791095	5.624557497	4.32E-05	2.094560639
AL139023.1	3.114405473	7.338808009	6.087196078	1.82E-05	2.963484608
LELP1	3.11283118	8.15080608	5.913686419	2.51E-05	2.640990093
AC007298.1	3.112355393	5.615419689	3.031671823	0.008182423	-3.119168799
ZDHHC9	3.110914133	7.846612489	7.803218558	9.57E-07	5.924424502
AP000355.1	3.101330647	8.135425791	3.108032338	0.006988656	-2.966514509
CERKL	3.100792333	5.126682009	9.285198981	1.02E-07	8.157068741
AL929601.2	3.095521073	5.559103409	4.939328743	0.000163159	0.757727089
TAS2R41	3.095073153	10.64967373	5.314458327	7.82E-05	1.496482525
KRTAP5-11	3.093548447	7.720510218	8.122718995	5.77E-07	6.430179879
ABCB7	3.091125707	10.72953552	6.768848341	5.39E-06	4.189632286
RPL3L	3.0836106	8.31437944	6.835821839	4.80E-06	4.306544304
PJVK	3.06682304	11.68858592	4.590025555	0.000328247	0.05688594
AL512413.1	3.062378907	4.899100818	3.848374207	0.001501582	-1.457945543
AL096803.4	3.055506733	6.822232836	5.460817669	5.90E-05	1.780260684
AC073094.1	3.0519013	8.163672333	6.55512424	7.84E-06	3.812270822
STX1A	3.04739286	9.823424627	5.37161057	7.00E-05	1.607607841
AC087292.1	3.03856926	13.51999369	5.221774619	9.37E-05	1.315441111
AL157937.1	3.036065333	6.972864462	2.803426028	0.013069792	-3.569455837
LINC02516	3.0338625	12.38508765	6.335731298	1.16E-05	3.418148461
ADAMTS6	3.028233007	7.295047511	5.380058052	6.89E-05	1.623999248
BIRC8	3.02684118	6.856665387	6.646128764	6.68E-06	3.973748104
AC020934.2	3.02122022	12.8372268	4.59061571	0.000327856	0.058079033
AC011477.2	3.011481533	8.247653169	2.327688901	0.033872581	-4.466956028
AL589739.1	3.00946374	13.56915004	6.356584411	1.12E-05	3.455902393
ETV3L	3.00720608	10.7948254	5.546625896	5.01E-05	1.945396766
CDKN2B	3.004741793	5.219834382	6.392985625	1.05E-05	3.521658567
AL158198.1	3.00422902	10.89949075	2.826233113	0.012475381	-3.524923643
RPL10L	3.002963633	13.40810166	3.823807586	0.001580071	-1.508389746
H2AFX	3.002570953	14.78090588	7.227113793	2.46E-06	4.976836679
ROM1	2.99120298	10.89243797	7.283859965	2.24E-06	5.07224034
EPHB2	2.98445978	7.542230787	10.65390915	1.59E-08	9.981363968
HYAL2	2.983775607	14.23190038	5.201449169	9.74E-05	1.275604245
CYP11B1	2.979550553	7.405574809	11.15716023	8.43E-09	10.60088964
HTR7	2.97432946	5.37502532	4.600451508	0.000321409	0.077959604
AC022511.1	2.972278747	6.557385524	5.569252922	4.80E-05	1.988786157
C2orf73	2.97043148	5.155818047	7.581149843	1.37E-06	5.564648609
EFNB2	2.968872593	5.839792096	6.476498167	9.02E-06	3.67180954
AL138689.2	2.968872593	5.839792096	6.476498167	9.02E-06	3.67180954
PPP4C	2.96657122	10.33340737	9.197689173	1.15E-07	8.033013454
CARD6	2.963859333	9.295160436	7.749250535	1.04E-06	5.837617611
IQCE	2.958647393	9.868005209	5.366673659	7.07E-05	1.598024277
AC018638.8	2.9586232	6.256237933	4.950800804	0.000159492	0.780546909
AL451069.2	2.957069407	11.18816978	6.916685158	4.17E-06	4.446850944
AC092620.2	2.954974853	6.351234982	5.440039025	6.14E-05	1.740133413
AP000345.2	2.954268593	8.145742262	5.530755892	5.16E-05	1.914925571
GMEB2	2.950970867	6.626673418	10.40621386	2.20E-08	9.666723238
AL035587.2	2.94586772	14.77224173	4.969525754	0.000153688	0.817764737
KCNQ5-IT1	2.944160113	6.914426102	6.572610767	7.60E-06	3.843390156
COA7	2.943167913	10.07171388	8.776299242	2.13E-07	7.422367039
ADRA1D	2.94226804	10.34051467	5.956435345	2.32E-05	2.720828768
RAVER1	2.93889746	5.656595933	7.74657508	1.05E-06	5.833303731
IRF2BP1	2.937178547	11.4214046	7.901534195	8.18E-07	6.081535483
AC040904.1	2.933911333	8.977549316	5.180705848	0.000101469	1.234899224
PDGFRA	2.932472553	9.274814636	5.890332661	2.62E-05	2.597269166
IQGAP3	2.93160046	9.263471753	4.424111063	0.00045951	-0.279567271
MTRNR2L5	2.925849027	13.51347075	8.394642233	3.79E-07	6.849793941
BHLHB9	2.924229267	5.821817484	10.95685941	1.08E-08	10.35741747
CRB3	2.914578593	12.90238856	4.554849197	0.000352436	-0.014277878
LINC02714	2.913100107	8.411996258	7.175464087	2.69E-06	4.889605357
KRT6B	2.91127612	9.748465467	4.796921867	0.000216615	0.473361717
NABP1	2.909034413	6.707634129	4.19882118	0.000728361	-0.73920321
ZNF706	2.908505447	9.938034124	7.013940251	3.53E-06	4.614365172
AC018761.3	2.90552908	9.3402946	4.878475078	0.000184112	0.636455735
AC063965.2	2.90104716	6.820197227	4.051361487	0.000986681	-1.041290496
RPL11	2.900146173	6.364647342	5.645231932	4.15E-05	2.134000484
KBTBD7	2.89736178	6.359145053	4.115511346	0.000864469	-0.909782081
KMT5B	2.89200432	6.688130827	6.981823255	3.73E-06	4.559195107
AL022328.4	2.888139853	7.844712142	5.676263417	3.92E-05	2.193093479
PLA2G4D	2.882365613	9.695472529	4.450561118	0.000435442	-0.225799587
AC010536.2	2.882252693	13.54697012	8.023658616	6.74E-07	6.274855199
CA4	2.86863142	6.217285667	4.296918386	0.000595689	-0.538729934
AC008759.3	2.866181853	4.845414609	2.78570752	0.013550463	-3.603973474
OR2M7	2.864513387	4.894627244	5.380486047	6.89E-05	1.624829493
AC002401.2	2.862103807	11.0738582	3.028669692	0.00823324	-3.125152123
AC005040.2	2.860570507	6.488480338	4.703939544	0.000260959	0.286652025
ELK1	2.859200333	11.65059964	6.516094035	8.40E-06	3.742655191
ARHGAP26-IT1	2.8561277	8.69073608	6.353791557	1.12E-05	3.450849574
FABP12	2.854485473	8.733679756	4.674102018	0.000277085	0.226574792
AC023644.1	2.854485473	8.733679756	4.674102018	0.000277085	0.226574792
ZCWPW1	2.85247442	10.46925581	6.523605944	8.29E-06	3.756070514
FAM243B	2.85225952	11.25411455	5.408401281	6.53E-05	1.678932247
AC023157.3	2.849463573	7.845911369	6.726395402	5.80E-06	4.11519333
AC004156.1	2.849236967	10.40344067	7.798389628	9.65E-07	5.916673565
SSMEM1	2.848654493	5.600145862	3.783939163	0.001716358	-1.590246388
LINC02390	2.848210947	12.13835584	7.232786113	2.44E-06	4.986393662
AC020558.6	2.842582327	4.481948598	8.084361203	6.13E-07	6.370192786
AC020558.2	2.842582327	4.481948598	8.084361203	6.13E-07	6.370192786
ALDH18A1	2.835881407	8.158376591	7.13861794	2.86E-06	4.8271448
PPP1R12A-AS1	2.8295179	7.63994772	11.18002118	8.20E-09	10.62842153
LINC02704	2.829391133	9.002037702	5.657493609	4.06E-05	2.157365328
TNNC2	2.817133147	6.724181204	11.43799845	5.97E-09	10.93553067
CNTNAP5	2.815330427	5.624395498	3.305824732	0.004637851	-2.56752427
USP44	2.814813	4.824093533	14.77879288	1.56E-10	14.38929317
AC108704.1	2.81267612	5.140750013	2.231191484	0.040859723	-4.639961008
AC073941.1	2.810527153	5.693830582	13.03716942	9.44E-10	12.70209082
TMEM140	2.80469118	11.5448276	6.824360835	4.89E-06	4.286582803
AIF1L	2.799082133	9.368960396	4.884293841	0.000181994	0.648067622
AC027088.3	2.79768052	10.26052624	5.951934146	2.34E-05	2.712433988
OR7E47P	2.791707407	8.546376478	4.469140748	0.000419309	-0.188059025
AC078864.1	2.791707407	8.546376478	4.469140748	0.000419309	-0.188059025
AL049597.2	2.7813692	9.85947	4.040740239	0.001008546	-1.063075211
PTCSC3	2.779023287	4.661222778	5.204135973	9.69E-05	1.28087299
THBD	2.760283893	8.257695236	6.011779891	2.09E-05	2.823820123
AC097487.1	2.757919567	5.521861604	7.001457367	3.61E-06	4.592939711
HPSE2	2.757063113	10.8058675	4.206276868	0.000717296	-0.723950963
AP002428.1	2.754397353	8.040420422	6.090670448	1.81E-05	2.969899909
AL445430.2	2.75423582	5.111770413	8.978134745	1.59E-07	7.717622154
ZBTB14	2.754051427	5.456595991	2.902597646	0.010670374	-3.375026989
AC104958.1	2.7526368	6.959597747	6.079070431	1.85E-05	2.948474361
SPP2	2.737389387	8.178532778	3.225135016	0.005483508	-2.730846828
DLL3	2.735538493	12.57020524	7.234253752	2.43E-06	4.988865666
SRPX2	2.734001453	7.330259676	8.304823243	4.35E-07	6.712278747
AC024587.2	2.726667707	5.262405538	16.95025972	2.10E-11	16.20700446
AP001351.1	2.72634284	7.2816012	12.50758716	1.70E-09	12.14200835
AC006064.2	2.722961673	8.816657849	7.731299387	1.07E-06	5.80865441
SLC25A26	2.72154272	8.680607587	4.111184211	0.000872207	-0.91864885
LINC02727	2.717938147	10.04794206	6.562104079	7.75E-06	3.824697482
AC134043.3	2.714974273	9.851197636	4.648349495	0.000291823	0.174661412
AC026691.1	2.71390202	14.77325124	5.089637364	0.000121284	1.055616202
KRTAP10-5	2.712440247	9.169462618	10.0255123	3.65E-08	9.170118152
AC026310.2	2.710159147	13.55898115	4.447746057	0.000437941	-0.231519829
PLA2G2D	2.706005147	9.042328538	5.451293935	6.01E-05	1.761875338
AC005722.3	2.705549787	4.388778444	8.387457113	3.83E-07	6.838832538
EAF2	2.70526796	10.58790274	8.473816232	3.36E-07	6.970130018
AC022748.1	2.7052461	7.283396293	9.17986045	1.18E-07	8.007624384
AC122136.1	2.704505213	5.474539756	3.358652594	0.004155685	-2.460246999
HIST1H4F	2.704312367	7.062973618	5.801192056	3.10E-05	2.429710082
AL445288.1	2.699410227	5.987434191	9.256658684	1.06E-07	8.116712177
AC010998.3	2.692464327	8.897876284	10.97465339	1.06E-08	10.37921102
AC110769.2	2.68550268	4.612789267	2.554656886	0.021612881	-4.047026105
AC245884.10	2.682607613	12.58191354	3.474108964	0.00326863	-2.22499341
AC103726.1	2.676193567	4.646117258	10.2097741	2.85E-08	9.412477408
AC097528.1	2.67616592	6.662954053	4.513728216	0.00038304	-0.097587421
DSCR4-IT1	2.671273507	5.935714884	5.36047212	7.16E-05	1.5859816
AL035443.1	2.671214593	12.21564716	7.939814513	7.70E-07	6.142350709
PPP1R7	2.669636187	8.830904458	4.756190611	0.000235001	0.391669555
AC010326.3	2.66876664	6.860318107	6.42829269	9.83E-06	3.585259257
LINC02649	2.667122707	7.560229378	3.950845476	0.001214427	-1.247547699
BRWD1P2	2.666194	5.747502227	15.27102878	9.67E-11	14.82707752
LINC00163	2.6660235	8.795581973	5.310371865	7.88E-05	1.488521826
LINC01846	2.664521553	6.033611169	2.852192655	0.011830749	-3.474101057
KCNJ11	2.662342053	7.301238476	9.93885268	4.10E-08	9.054816583
GNGT2	2.66202194	5.28662628	6.416648382	1.00E-05	3.564303177
AC091027.1	2.661560607	12.1848516	5.815956275	3.01E-05	2.457536498
TMEM221	2.659540813	10.98885737	2.989228777	0.008930299	-3.203622024
AC018755.2	2.658269473	11.63393205	8.265009618	4.63E-07	6.650981163
AC015849.5	2.65652402	13.05703956	10.1278366	3.18E-08	9.305172825
AL050403.1	2.65540262	5.503025333	7.603479148	1.32E-06	5.601133806
FCGR3A	2.65508854	7.596291533	5.833690702	2.91E-05	2.490922256
AC124861.1	2.654279653	11.93548794	4.015197088	0.001063162	-1.115476347
C2CD5	2.654168327	6.626571364	8.687230882	2.44E-07	7.290427892
PAPOLB	2.653778073	11.81705576	8.377892793	3.89E-07	6.824230945
CHRNA6	2.652132287	7.511669044	6.057475651	1.92E-05	2.908538614
AC004147.5	2.64872168	12.85534429	4.045567055	0.000998549	-1.05317482
AL133551.1	2.647362653	10.99146285	8.962580617	1.62E-07	7.695051262
AL049651.1	2.645292513	4.922653982	12.03775927	2.92E-09	11.62490285
SBK2	2.639585893	7.023110836	10.70601829	1.49E-08	10.04672756
TNFRSF10C	2.639188527	7.670825044	3.930219873	0.001267384	-1.289891097
AC007278.2	2.634982007	6.231875724	4.952399504	0.000158988	0.783725913
PNLIPRP3	2.634902653	11.68149598	5.678579163	3.90E-05	2.197498284
FCGR3B	2.61542588	8.970381947	7.390090742	1.88E-06	5.249617776
CCL22	2.61524206	9.41978956	5.004002476	0.000143564	0.886195132
AC024884.2	2.611308433	7.251735182	5.342488137	7.41E-05	1.55103234
AC109347.2	2.61052146	5.238735693	6.534307557	8.14E-06	3.775168401
CRYGA	2.609995867	8.755234978	6.958127636	3.89E-06	4.518397022
AL121603.2	2.606797987	10.80199292	4.938563086	0.000163406	0.75620359
NAPEPLD	2.60600998	7.88017136	7.760434479	1.03E-06	5.855639813
MTG1	2.60122878	9.237750053	10.84236295	1.25E-08	10.21641003
TCN2	2.601202613	11.96532206	7.25854589	2.34E-06	5.029737655
AC008743.1	2.600563367	7.843043644	3.452501693	0.0034189	-2.269093697
AC026341.1	2.5999332	5.434034293	5.525505745	5.21E-05	1.90483797
ASPRV1	2.59981748	10.01272211	3.57548362	0.002647127	-2.017722582
AC097359.3	2.597204433	12.81137632	3.561675885	0.002724264	-2.045985368
TRH	2.592144207	5.753097778	3.849521374	0.001498014	-1.455589951
AL157834.1	2.5885957	5.063582093	8.967422203	1.61E-07	7.702080227
PLK5	2.58431752	7.628438813	7.704204999	1.12E-06	5.764854782
C11orf40	2.5822107	5.927844133	2.157095452	0.047111614	-4.770273929
ACTG2	2.573302273	4.803385076	6.481858349	8.93E-06	3.681413098
LINC00278	2.57207952	8.748326133	4.462657499	0.000424868	-0.201225683
OR7G2	2.56796106	8.096746453	8.478155006	3.34E-07	6.976700738
AC090159.1	2.567522167	4.406433978	4.439949095	0.00044494	-0.247366137
OR51I2	2.56316844	7.637216187	3.761970214	0.001796458	-1.635345376
AC080129.2	2.562546813	7.017658396	4.642542884	0.000295256	0.162948422
SCD	2.561986527	8.540932218	8.138921362	5.63E-07	6.455458986
AC092053.2	2.561715953	11.8466248	3.50488346	0.003065924	-2.162132073
MIR548A1HG	2.55724308	6.540829133	3.702426974	0.002033002	-1.757538786
AC124276.2	2.556699507	7.685209271	4.20819008	0.000714484	-0.720037456
AC105254.1	2.556693867	5.509355324	7.554897765	1.43E-06	5.521664918
CD7	2.554256827	13.82126855	4.55436326	0.000352782	-0.015261626
SIGLEC5	2.553330707	11.94436643	8.647112211	2.59E-07	7.230666696
FAM189B	2.550477213	8.232296676	8.785926671	2.10E-07	7.436567693
IZUMO2	2.549122927	6.525053898	6.89581652	4.33E-06	4.410730809
KCNK5	2.547588087	5.324901578	4.65105753	0.000290236	0.18012305
AL358333.2	2.545887207	4.200328244	6.424424159	9.89E-06	3.578299252
FAM25BP	2.54570456	7.841543093	7.148108586	2.81E-06	4.843251485
AC087500.2	2.54556958	7.94543188	6.751783238	5.55E-06	4.159740424
DVL3	2.544573667	9.948701324	13.26159949	7.40E-10	12.93247207
HBEGF	2.544314167	9.993762244	7.339995781	2.04E-06	5.166170492
KRTAP4-11	2.541989507	6.740142884	3.21811071	0.00556398	-2.745030993
SERP2	2.541002727	8.571845298	6.805912886	5.05E-06	4.254412885
MMRN2	2.535817927	7.862251778	9.889034477	4.39E-08	8.988146866
DEFA5	2.535537233	6.278676609	3.970982617	0.001164885	-1.206212223
LINC00903	2.53344852	5.07674712	5.847557932	2.84E-05	2.516998402
SPATA4	2.533400613	7.783095302	8.02545814	6.73E-07	6.277688645
SH2D4B	2.529648447	12.11408154	7.989986271	7.11E-07	6.221755298
AL158216.1	2.528424673	5.974556516	10.24019696	2.74E-08	9.452129657
C3orf80	2.528331247	13.94398227	7.954543015	7.52E-07	6.16569637
IFNA6	2.524631487	4.731869378	6.65415085	6.59E-06	3.987925847
AC022441.2	2.524201157	6.053283198	5.156675471	0.000106349	1.187682378
ANO3-AS1	2.524081733	9.058154396	4.913611293	0.000171697	0.70652198
ZFP69	2.523720913	12.98690344	5.973505285	2.25E-05	2.752639199
HDGFL1	2.523319953	5.598653622	4.283066273	0.000612818	-0.567009749
HSPA12B	2.52219948	14.72323491	3.374976591	0.004017029	-2.427047906
AC133919.1	2.522165453	6.334879636	3.785850105	0.001709563	-1.58632323
CCDC85A	2.521928633	8.679221582	10.91685934	1.14E-08	10.3083085
AC092834.1	2.5208133	7.57328788	8.418053688	3.66E-07	6.885462597
CASC6	2.51980736	13.55656723	13.41766604	6.26E-10	13.09030762
AC007655.1	2.51789426	10.29743521	3.467136273	0.003316388	-2.23922796
AL445471.2	2.516840293	4.405606889	10.081802	3.38E-08	9.244558374
TMEM151A	2.51618302	7.74291724	9.836541553	4.71E-08	8.91759073
CMTR1	2.515900127	11.50774531	4.375797637	0.000507041	-0.37789516
SOAT2	2.515105347	9.334390631	7.618742072	1.29E-06	5.626032895
DEFB124	2.514449	8.60074244	7.215825466	2.51E-06	4.957804046
FLJ45513	2.51390848	13.00287393	3.759820681	0.001804495	-1.639757696
ART4	2.512668787	9.835889191	2.394970775	0.029681974	-4.344277786
ODF2L	2.510025707	9.119557671	5.207799093	9.62E-05	1.288054917
KIAA2013	2.50900324	11.80703281	10.37232464	2.30E-08	9.623162085
AC012184.4	2.507093453	7.119885009	4.957991121	0.000157237	0.794842723
KBTBD6	2.506745013	7.679139862	4.188340599	0.000744209	-0.76064753
AC023158.2	2.506586647	4.774167498	3.233515857	0.005389002	-2.713916036
HJURP	2.506400247	10.66834651	9.814303467	4.86E-08	8.887604961
AC027031.2	2.50459958	9.698238533	8.435325383	3.56E-07	6.911730795
AC024267.5	2.49401766	14.03190055	4.13370632	0.000832687	-0.872505501
AL445928.2	2.492982587	5.854151391	4.754563552	0.000235768	0.388403093
AC026124.1	2.490663693	5.297388556	4.064256031	0.000960781	-1.014847003
AL354760.1	2.490453307	11.86621107	2.937909286	0.009924378	-3.305325853
AC069307.1	2.489925327	13.88175627	4.963359423	0.000155575	0.805512513
GGT7	2.48872256	12.98376751	4.363831978	0.000519569	-0.402270037
ENPP5	2.48862254	7.046996307	6.771489236	5.37E-06	4.194254466
AC026790.1	2.48723906	4.481633093	4.958523503	0.000157071	0.795900996
LTA4H	2.48672564	7.5621122	3.861996202	0.001459768	-1.429974061
C6orf58	2.485031187	6.314062151	3.700158516	0.002042609	-1.762192606
ZNF268	2.480056127	8.266784191	6.682716587	6.26E-06	4.038336735
AL022328.1	2.47954388	11.36897417	4.794388938	0.000217714	0.468286074
LINC01055	2.47573142	9.97259708	2.993776871	0.008847057	-3.194586563
AC027277.1	2.46910088	12.11851491	6.703158616	6.04E-06	4.074340076
NBPF6	2.46884904	4.870642387	9.428694619	8.30E-08	8.358480682
TGFB2-OT1	2.46575884	7.155486533	2.835315479	0.012246055	-3.507158664
AC015813.3	2.464711993	7.273410076	3.528658458	0.002917966	-2.113530405
TMUB1	2.4637626	6.98698704	7.080004442	3.16E-06	4.727387887
TLR10	2.463143853	4.409899902	6.18740798	1.52E-05	3.147848815
AL512288.1	2.46132194	12.90019417	3.523278787	0.002950807	-2.124530451
AL691432.2	2.460943227	13.52559263	3.520898224	0.002965458	-2.129397589
AC091893.2	2.46032146	4.447993773	7.416311184	1.80E-06	5.293154603
SYT17	2.459883127	6.204517791	6.051940525	1.94E-05	2.898291993
AL355432.1	2.458945407	8.445776071	3.040434926	0.008035846	-3.1016955
OR6C75	2.45567788	11.32207696	2.62722558	0.018681805	-3.909384116
TLR6	2.45499998	8.7265948	4.905205219	0.000174587	0.68977041
RBMS2	2.451395513	6.426700022	9.357131124	9.19E-08	8.258343903
AC243830.2	2.45023708	7.000469467	6.149002967	1.63E-05	3.077358623
CENPK	2.448693923	4.698060722	3.478940174	0.003235944	-2.215128815
RRAGD	2.446748313	8.817367236	5.578798258	4.71E-05	2.007070532
EIF6	2.444891853	15.21503425	5.456212436	5.95E-05	1.771371804
AC067930.8	2.444338933	10.04203804	14.74272171	1.61E-10	14.35657424
REG3A	2.44407606	11.34857699	5.343617362	7.39E-05	1.553227979
HLCS-IT1	2.443464053	7.851845836	5.505659381	5.41E-05	1.866673689
UBE2G2	2.43886912	10.09154571	7.341796856	2.03E-06	5.169176814
AC103858.2	2.438484987	5.855890831	3.667537607	0.002185913	-1.829100811
TRIM6-TRIM34	2.43737768	7.541663013	8.22218998	4.95E-07	6.58482002
SAMD9L	2.436571927	9.525856218	4.075569186	0.000938626	-0.991650236
AC127520.1	2.43132634	8.934389747	3.299314717	0.00470099	-2.580725998
SPRR2E	2.43119334	5.568225533	5.86584261	2.74E-05	2.551341561
LINC02555	2.43066978	5.706513	4.400281349	0.000482357	-0.328047362
AC012673.1	2.430124673	4.734552436	7.189632766	2.62E-06	4.913572479
ANKRD22	2.42621244	6.545372853	5.167126538	0.000104198	1.208225573
IPMK	2.424441907	9.224086644	5.083311518	0.000122801	1.043128364
ZNF7	2.4196192	8.041814413	9.85850616	4.57E-08	8.947151954
PRDM5	2.41856878	8.746784813	4.283858983	0.000611824	-0.565391121
AL445524.1	2.41746744	9.219754307	6.502519175	8.61E-06	3.718391874
AL035541.1	2.416015227	5.318944311	6.063325734	1.90E-05	2.91936368
SMIM41	2.41576524	8.508463453	5.826136032	2.95E-05	2.476705458
LINC02092	2.412201207	5.918487004	10.44893946	2.08E-08	9.72146556
AC243585.2	2.410532233	11.91819208	7.89255507	8.30E-07	6.067241541
AL049870.3	2.407957547	8.579553458	6.285494406	1.27E-05	3.326944435
AL358393.1	2.407115807	6.988871111	5.297542721	8.08E-05	1.46351681
AMELY	2.40586826	6.496586027	7.633295943	1.26E-06	5.649745109
OR13G1	2.404741253	12.66946404	6.106153441	1.76E-05	2.998468361
AC073529.1	2.40351854	7.14840188	7.409712496	1.82E-06	5.282207136
LINC00244	2.402978793	6.211528729	7.231005084	2.45E-06	4.983393393
OTX1	2.401470773	5.595527422	11.60209267	4.89E-09	11.12751088
AC011676.2	2.40085384	5.30067068	2.51989927	0.023167835	-4.112410149
CDC25A	2.39848424	7.170195067	4.768654569	0.000229211	0.416684013
POU3F4	2.398164633	8.259901202	4.348579412	0.000535999	-0.433352894
Z82170.1	2.398164633	8.259901202	4.348579412	0.000535999	-0.433352894
AC092325.1	2.397513147	6.035242278	5.336311322	7.50E-05	1.539019558
KIF18BP1	2.397513147	6.035242278	5.336311322	7.50E-05	1.539019558
AL008638.4	2.395958367	6.560457084	8.556744309	2.96E-07	7.095292514
AL008726.1	2.395894973	6.699515236	8.014565152	6.84E-07	6.260530339
WDR38	2.395106107	11.49094432	3.492700711	0.003144622	-2.187023947
ZNF662	2.394090767	7.796557058	9.901876762	4.31E-08	9.005360263
FPR2	2.391930867	5.034847618	3.05897692	0.007734152	-3.06468378
APOD	2.39136952	9.192428507	4.600118969	0.000321625	0.077287585
AC010524.1	2.389614753	7.893393542	9.9099181	4.26E-08	9.016129036
AP002008.3	2.389536433	7.007143236	5.1907575	9.95E-05	1.254629952
TLR8	2.38754188	4.9059421	3.255185115	0.005152061	-2.670103932
AL390066.1	2.385723153	8.097262582	8.60308284	2.76E-07	7.164841234
AC110048.2	2.384841473	11.85677786	5.475973911	5.73E-05	1.809496058
CSPG5	2.38394334	8.400410707	5.516002354	5.31E-05	1.886569311
AC011352.3	2.381659033	4.698363702	7.11809362	2.96E-06	4.79226904
AC007823.1	2.37874748	5.455510853	4.696239664	0.000265026	0.271155865
DDAH2	2.37834116	13.87790811	5.054321237	0.000130006	0.985842592
AC079779.1	2.3777613	8.355161907	2.49113016	0.024534973	-4.166250719
IFI44L	2.377536807	8.649813498	2.357584352	0.031946138	-4.412646268
AC008147.2	2.375816833	7.395434089	5.684402593	3.86E-05	2.20857198
AC090023.1	2.373102247	8.251386871	4.440066626	0.000444834	-0.247127239
RALGAPA2	2.372799853	6.702509049	5.053659274	0.000130175	0.984533462
AC016705.1	2.370469913	12.87418113	5.438619604	6.16E-05	1.737390293
AC010624.1	2.370056627	4.490489298	4.232590785	0.000679593	-0.670139653
AC053513.1	2.3678546	6.629524373	7.985952751	7.16E-07	6.215384281
AC135178.6	2.367568247	9.457838724	5.559026434	4.89E-05	1.969184047
GRIK3	2.365627273	8.471229756	8.353560256	4.04E-07	6.787028694
RNF122	2.36271084	10.88408131	4.845617809	0.000196558	0.570823468
AL358472.5	2.360576107	15.89748963	10.19343915	2.91E-08	9.391144734
SHANK2-AS3	2.354438947	5.206396378	5.793933597	3.14E-05	2.41601922
H2AFY	2.35415906	10.04040631	10.05168986	3.52E-08	9.204780917
TYMS	2.35322312	8.81021752	4.98161654	0.000150056	0.841777083
TBC1D22B	2.352166953	7.965681209	7.281213463	2.25E-06	5.067801064
AC005837.4	2.35197856	5.615624907	6.966659427	3.83E-06	4.533095898
AP003396.3	2.35171432	8.479374867	6.03163806	2.02E-05	2.860671895
AL133467.1	2.351384687	6.226322844	4.320438012	0.000567716	-0.490736777
AL136301.1	2.349737007	10.43698888	4.646914587	0.000292667	0.171767204
AP000941.1	2.34857196	6.282534413	7.557929963	1.42E-06	5.526634578
NEK7	2.347737047	7.433958271	6.825465429	4.89E-06	4.288507477
UBXN2B	2.346643747	5.769541804	3.137204227	0.00657937	-2.907973024
AC008467.1	2.34553214	6.117251013	4.163302051	0.000783506	-0.81189709
AC011939.2	2.344195847	9.569264444	10.5024311	1.94E-08	9.78972471
CYBB	2.341088913	7.953427302	9.466043824	7.88E-08	8.41049849
AL121757.3	2.338677207	4.412476831	5.16823851	0.000103971	1.210410595
HCG11	2.33799846	11.56506997	5.219897763	9.40E-05	1.311764575
ARHGEF7-AS2	2.337415527	4.844303964	11.87902103	3.52E-09	11.4457129
AC010285.3	2.336640667	8.804929538	5.270975243	8.51E-05	1.411672349
CR848007.3	2.334852807	5.547298858	6.855864922	4.63E-06	4.341408107
C10orf99	2.33396674	12.48709268	5.86116642	2.77E-05	2.542562811
AL590822.2	2.33325564	4.105440933	2.337695506	0.033215927	-4.448813734
AC010719.1	2.33270809	4.2504193	3.55923184	0.002738151	-2.050987103
AC009093.4	2.330010747	5.277269804	6.94230371	3.99E-06	4.49110755
DOCK9-AS1	2.32973538	4.488371627	7.567011469	1.40E-06	5.541511161
HAL	2.329160893	9.746249862	3.973584289	0.001158635	-1.200872202
SEMA3B	2.328467907	9.136305564	11.58837237	4.98E-09	11.11155776
CCR8	2.32589464	13.44805793	6.833040453	4.82E-06	4.301701717
PPP1R2B	2.325800393	4.525568262	10.27689832	2.61E-08	9.499829444
SLC30A1	2.325493773	10.54464362	6.331925245	1.17E-05	3.411251098
AL161938.1	2.32158108	4.76348056	5.129565764	0.000112146	1.13433642
AL161912.2	2.317162107	8.927465018	8.42045856	3.65E-07	6.889122471
ZNF717	2.315923607	7.800471484	7.170692671	2.71E-06	4.881527834
CIPC	2.309163967	6.783692631	8.682198364	2.46E-07	7.282942756
AC011467.1	2.308685593	8.817598542	4.768946154	0.000229077	0.417269037
KIAA0586	2.308652053	4.978767849	10.59437851	1.72E-08	9.906340738
AC018645.3	2.304927157	4.420653831	5.595487639	4.56E-05	2.039011381
DPY19L1P1	2.304927157	4.420653831	5.595487639	4.56E-05	2.039011381
AC004846.2	2.30405518	11.23389421	5.465105109	5.85E-05	1.788533788
AC079174.1	2.303221653	8.405946809	3.84335689	0.001517286	-1.46824807
EGR1	2.301524873	10.99704808	4.56275078	0.000346848	0.001715829
IFIH1	2.301259207	9.834657311	4.17193187	0.000769729	-0.794230525
OPRL1	2.300516267	8.359284898	8.390273446	3.82E-07	6.843129862
AC004057.1	2.297906613	5.754093129	3.837948927	0.001534398	-1.47935268
AC092725.1	2.295616253	4.896773529	7.213395313	2.52E-06	4.953704338
HIST2H2AB	2.295533573	15.34516272	8.64142376	2.61E-07	7.22217634
LINC01613	2.295508433	10.19461022	5.622226165	4.34E-05	2.090109758
CELSR2	2.294299487	12.55428587	6.571639559	7.62E-06	3.841662918
AL359198.1	2.29399148	13.55383539	5.58109278	4.69E-05	2.011464013
ANKRD20A7P	2.293689133	6.980162596	8.466245129	3.40E-07	6.958658297
LINC00644	2.289936887	12.4238929	5.262495154	8.65E-05	1.395106474
LINC01805	2.286094653	4.913218516	5.094854569	0.000120048	1.065912154
AL353801.3	2.285322307	13.38561418	7.822234595	9.29E-07	5.954916061
EDN3	2.282154647	5.769401351	7.522488327	1.51E-06	5.468466889
PURG	2.281063527	4.176331738	6.290214067	1.26E-05	3.335528
GABRA3	2.278669793	9.809650022	4.679959808	0.00027384	0.238375389
FZD10	2.2741178	4.686189733	5.850683456	2.82E-05	2.522872106
LINC01643	2.26980118	5.170804093	8.169398791	5.37E-07	6.502914647
FCER2	2.268922087	8.065261204	11.02888144	9.89E-09	10.44542936
RDM1P5	2.260900123	9.194738469	8.579206973	2.87E-07	7.129041121
PLXDC1	2.260900123	9.194738469	8.579206973	2.87E-07	7.129041121
AL365181.2	2.259700113	5.185627316	5.010485689	0.000141739	0.899049193
AL121928.1	2.25755388	7.625141893	5.397928939	6.66E-05	1.658646935
SAXO2	2.25747468	7.42276304	4.201279135	0.000724694	-0.734174661
AC110769.1	2.25612572	5.823821867	9.857932898	4.58E-08	8.946381129
B4GALNT3	2.25580866	8.645468853	4.877175302	0.000184589	0.633861452
DEFB125	2.25491976	5.100848627	6.226666385	1.41E-05	3.219692408
YIPF7	2.251914813	9.444889569	3.335222514	0.004363058	-2.507857811
AMPH	2.25126	4.583422773	3.974065775	0.001157482	-1.199883947
KIF4B	2.250159347	5.243630044	4.070777299	0.000947946	-1.001475204
AC020907.5	2.249832727	8.123953271	7.370398241	1.94E-06	5.216856491
AL583827.1	2.249463533	10.35940322	6.673303729	6.37E-06	4.021738401
TSPAN15	2.248444027	9.144795071	9.043565772	1.44E-07	7.812239418
C19orf57	2.24673985	4.712128327	5.992804031	2.17E-05	2.78855503
AC073288.2	2.245147893	6.281964262	7.144203671	2.83E-06	4.836625955
DFFB	2.244600987	7.199840378	7.269128812	2.30E-06	5.04751754
IGKV1OR2-6	2.2442934	6.13441664	3.381146351	0.003965831	-2.414494298
AL136131.3	2.243613447	9.511179058	4.76491367	0.000230933	0.409177735
LINC01960	2.240273893	5.435465382	5.483490171	5.65E-05	1.823983729
AC116158.1	2.2391268	7.583660933	10.30020619	2.53E-08	9.530045275
AC090200.1	2.238656633	12.83735738	5.314036153	7.83E-05	1.495660195
AP000365.1	2.236825627	5.800188764	6.695560787	6.13E-06	4.06096542
KCNJ2	2.236499527	4.652121258	2.657922211	0.017560291	-3.850724182
AC027702.1	2.235349713	11.80156605	5.00152978	0.000144267	0.88129142
CEMIP	2.233828167	7.979575818	4.273179461	0.00062535	-0.587200252
AC099489.3	2.232902373	5.488776782	8.15376888	5.50E-07	6.478593268
C1orf43	2.232481453	11.42631608	4.314822389	0.000574271	-0.502193051
HELZ2	2.2291561	9.195897987	9.113824227	1.30E-07	7.913244845
AC133637.2	2.225019913	11.97677544	6.051044185	1.95E-05	2.896632291
GCSAML-AS1	2.222818693	8.904782182	4.499646543	0.000394134	-0.126144979
AL499627.2	2.218130427	4.859615458	5.786057104	3.18E-05	2.401154657
ACSS2	2.217165953	8.519810502	5.367090353	7.07E-05	1.59883328
AC090673.1	2.2148778	11.03493321	2.395656286	0.029641907	-4.343019622
ZSCAN12	2.214675767	4.561150791	4.180639996	0.000756077	-0.776406643
AP001172.1	2.213547467	11.16833914	2.527785447	0.02280594	-4.097606972
GPBAR1	2.21323538	11.27912261	3.985428517	0.001130609	-1.17656288
LEUTX	2.212999687	9.969838831	6.491859909	8.77E-06	3.69932147
HMGA1P4	2.21247398	9.050278267	8.526749373	3.10E-07	7.050124944
AL031768.1	2.21227582	4.573861787	9.331138575	9.53E-08	8.221820557
KRT20	2.209804553	5.653531289	7.17829493	2.67E-06	4.894396163
AL138885.2	2.207171967	14.01073694	5.381648126	6.87E-05	1.627083635
CAGE1	2.206922473	6.111142189	4.760778749	0.000232852	0.400879343
AC091133.4	2.203956467	7.668547831	7.729277477	1.08E-06	5.80538938
SALRNA3	2.203378613	4.741241102	5.856983611	2.79E-05	2.534707799
CYP8B1	2.202090753	10.88563417	2.286035986	0.036738972	-4.542073113
SOHLH2	2.20145972	4.970263573	5.756847953	3.36E-05	2.345958729
NMUR2	2.200439	9.63136084	7.091493077	3.10E-06	4.746979342
AC008667.3	2.20042802	6.134275307	6.45954327	9.29E-06	3.641405507
AL360294.1	2.19948672	5.27418804	7.091106714	3.10E-06	4.746320786
AIPL1	2.198854847	12.72318747	2.735065987	0.015020611	-3.702234054
SDHB	2.197090313	11.42483772	4.946906286	0.000160727	0.772801589
AC007620.3	2.19696736	6.009656093	7.321402895	2.10E-06	5.13510887
CHMP7	2.191614067	5.510176751	8.338078615	4.14E-07	6.763317946
CA10	2.19159174	10.89144393	7.208400752	2.54E-06	4.945275809
AC091076.1	2.1898616	14.22992157	4.889225812	0.000180218	0.6579072
LINC02574	2.188990773	5.550376876	4.499424811	0.000394311	-0.126594764
AC010491.1	2.187028307	5.911865884	9.170531813	1.20E-07	7.994324357
HIST1H4H	2.18691558	8.823905147	4.502285994	0.00039203	-0.120791096
AC010285.1	2.185531813	7.343924169	2.478403274	0.02516395	-4.189986165
EIPR1-IT1	2.18542112	8.976068867	3.721144517	0.001955447	-1.719134575
AC004994.1	2.185005627	15.65164075	6.173039624	1.56E-05	3.121500613
HIST1H4B	2.184384193	6.680465396	3.795924035	0.001674187	-1.565640849
PADI6	2.181258487	7.022202991	3.308751873	0.004609737	-2.561586947
AC090844.3	2.18121538	8.700046547	9.704448993	5.65E-08	8.738639309
CD163	2.18046158	13.36614016	3.918365391	0.001298871	-1.314229746
AC026786.2	2.17871568	4.503525773	7.751866315	1.04E-06	5.841834316
CCKAR	2.17835598	5.976470213	7.061587819	3.26E-06	4.695943077
OR1K1	2.17821288	10.95475633	10.04798332	3.54E-08	9.199877623
CCDC9B	2.17738572	4.842185813	3.510521778	0.00303017	-2.150608898
AL031770.1	2.177276993	7.271920556	6.780518201	5.28E-06	4.210049738
NFE4	2.176633107	7.355953124	3.113189843	0.006914513	-2.956173122
PTPRH	2.17615714	5.07080716	7.545889584	1.45E-06	5.506893276
AC020934.1	2.17539542	4.478048893	6.050673639	1.95E-05	2.89594614
JADE1	2.17402278	6.854435613	8.143246086	5.59E-07	6.462200502
EXO5	2.17345972	8.483145013	4.65824367	0.000286068	0.194613268
PRDX1	2.173367707	5.002656898	12.19238782	2.44E-09	11.79725416
AC018926.2	2.173245933	11.92099433	6.087740402	1.82E-05	2.964489793
OR51D1	2.172321273	9.560889502	3.988513712	0.001123422	-1.170231151
ID4	2.17080658	4.991589533	3.350731482	0.004224672	-2.476348422
AL713868.1	2.169975733	5.007995382	10.82451648	1.28E-08	10.19430973
XK	2.1691096	8.68870116	3.735037821	0.001899812	-1.690623831
HIST2H2BE	2.16814832	15.99117433	7.015487635	3.52E-06	4.617019537
LINC01127	2.16616176	4.919945533	3.228694477	0.005443172	-2.723657056
AC074132.1	2.16599456	4.07313776	2.250457687	0.039365401	-4.605709262
AC007938.1	2.16559068	4.792931573	5.050439402	0.000131003	0.978165004
VCPIP1	2.1645677	8.503510613	6.695555592	6.13E-06	4.060956274
ZSCAN22	2.163754673	5.912958036	6.927407297	4.10E-06	4.46538505
CDC6	2.163753593	7.310671222	6.661929064	6.50E-06	4.001663833
AL162464.2	2.162674727	4.998243311	6.719699028	5.87E-06	4.103428139
BX539320.1	2.160988293	7.850974649	6.03220176	2.02E-05	2.861717188
SMAD9	2.157982553	8.474756729	8.831273808	1.97E-07	7.503297088
AFF2-IT1	2.157634733	4.332618996	6.932187818	4.06E-06	4.473643296
CCDC155	2.15664768	7.320868307	8.175592284	5.32E-07	6.51254315
AL589684.1	2.154408493	4.837535689	6.249125223	1.36E-05	3.260695443
IL36A	2.154097513	10.4985971	5.220228618	9.39E-05	1.31241271
AC005034.4	2.153251073	5.879094289	4.910991694	0.000172592	0.701302425
GJE1	2.15116476	5.418775227	5.272867678	8.48E-05	1.415368065
LIMK2	2.142625747	7.823080538	3.452236067	0.00342079	-2.269635646
Z98749.1	2.141958493	4.588956622	5.426305263	6.30E-05	1.713581569
LIPI	2.141610833	6.792714969	6.205488199	1.47E-05	3.180962725
AC107463.1	2.141390127	5.340413604	6.742640645	5.64E-06	4.143708842
LY6G6C	2.139640133	9.327227756	5.586076342	4.65E-05	2.02100405
SALRNA2	2.13922214	4.42276296	10.47395768	2.01E-08	9.753428867
SPINK8	2.132935553	6.611214062	2.919126569	0.010314607	-3.342430018
AC067930.4	2.131230547	6.451688218	7.259658564	2.33E-06	5.031607753
LINC02005	2.13109852	6.37790288	6.51409454	8.43E-06	3.739082994
CENPU	2.129571967	9.384944071	6.566461621	7.69E-06	3.832451984
BX640515.1	2.12713477	4.207997953	5.273863642	8.46E-05	1.417312902
ZNF595	2.126822213	8.938120889	7.198932149	2.58E-06	4.929287453
ZNF728	2.12557224	8.070976347	13.60162543	5.15E-10	13.27390558
AL583722.1	2.125053967	15.07384078	6.429466244	9.81E-06	3.587370219
KCNK1	2.120284307	4.613229964	4.963415652	0.000155558	0.805624255
AC003101.2	2.119195107	14.85848778	5.518948624	5.28E-05	1.892234241
AC112719.2	2.118456787	6.986018164	7.545707001	1.45E-06	5.50659376
LINC02786	2.1183584	4.074724387	3.578990312	0.002627888	-2.010543412
AC060766.6	2.116999833	5.863264769	4.938917901	0.000163291	0.756909607
TBC1D13	2.114471667	5.941062551	3.43255041	0.003563767	-2.309786103
GOLGA6L7	2.114015767	5.783147858	6.581967082	7.48E-06	3.860022961
SRSF12	2.11373378	4.709602693	6.508918256	8.51E-06	3.729832669
AC092198.1	2.11263338	4.937810453	4.567975017	0.000343203	0.012287646
AC093001.2	2.110716953	5.522309409	7.262735924	2.32E-06	5.036779033
CNTNAP3	2.109962927	4.130385751	2.547742537	0.021914046	-4.060061714
MPO	2.108467667	8.143927244	4.840792219	0.000198457	0.561175506
CPO	2.107844207	9.418337084	5.509208253	5.38E-05	1.873501784
LYZL4	2.107165333	10.98759666	6.675621952	6.34E-06	4.025827452
RPA4	2.106233	8.059153307	7.258856514	2.34E-06	5.030259745
AL096828.1	2.106024453	7.261717356	6.198950835	1.49E-05	3.168994822
AC104472.1	2.10597354	5.137244853	3.599927985	0.002515894	-1.967667046
FAM98A	2.10515648	10.27274207	14.52821263	1.99E-10	14.16015514
FLOT1	2.104063353	10.9788189	6.572265714	7.61E-06	3.842776516
AC018755.4	2.103626613	12.08697409	8.197670438	5.14E-07	6.546824396
STK32B	2.10206186	15.83325607	9.107819252	1.31E-07	7.904635819
AC078909.2	2.09991306	4.621164773	2.561800981	0.021305865	-4.033542589
IRGQ	2.09975022	10.44233307	5.728500821	3.55E-05	2.292283302
ZNF572	2.099231513	5.819398982	6.083406846	1.83E-05	2.956486019
APOBEC3B-AS1	2.097768933	7.427087396	3.514897289	0.003002712	-2.141665306
SP4	2.096759047	12.85581182	6.054090079	1.94E-05	2.902271748
FIS1	2.096620107	9.465232551	2.244747197	0.039802922	-4.6158769
CFAP54	2.095832513	3.909721516	2.502806625	0.023971085	-4.144429484
AC093278.2	2.09525702	6.22029992	5.153710315	0.000106968	1.181851647
AC010245.1	2.095049413	4.384977489	7.252371671	2.36E-06	5.019357321
TNF	2.094817327	12.49344892	10.88351246	1.19E-08	10.26724249
FKBP5	2.094350747	4.185235751	2.502083989	0.024005622	-4.145781198
ERICH2	2.093738773	6.278566582	8.112632184	5.87E-07	6.414424495
AC092746.1	2.09327332	4.823718227	5.199729858	9.78E-05	1.272232289
Z94160.2	2.092475673	5.396556636	5.069790376	0.000126109	1.016421562
RPL13P5	2.09101028	14.27212628	4.102240521	0.000888424	-0.936977369
CD1A	2.090047327	13.84125535	2.757846789	0.014341112	-3.658105853
AP000350.6	2.087271653	6.831164316	7.381510914	1.90E-06	5.235350714
OR4A16	2.085604147	4.519473378	6.741110162	5.66E-06	4.141023969
SYNGR3	2.085517453	10.9296945	10.85721946	1.23E-08	10.23478258
OLFM4	2.084811087	4.770240458	3.380383093	0.003972129	-2.416047467
AP001434.1	2.084614687	4.270945524	3.311197391	0.004586378	-2.556625898
AC021218.1	2.084363813	6.341306142	6.001971128	2.13E-05	2.805597511
TMEM60	2.0839785	9.407608253	7.105827431	3.02E-06	4.771397288
LINC02220	2.081638407	5.088670311	5.9514948	2.34E-05	2.711614456
ELP6	2.080983407	6.181235431	2.290337399	0.036432775	-4.534346302
HSD17B14	2.0807081	7.738659347	4.0236434	0.001044778	-1.098147337
AL118556.1	2.080687747	4.726250444	5.342867414	7.40E-05	1.551769815
AC106795.5	2.08060654	5.037849067	5.142314755	0.00010938	1.159433965
TMEM219	2.080334933	12.8979396	6.836159102	4.80E-06	4.307131427
RAB33A	2.07880666	8.78561148	9.169068213	1.20E-07	7.992236703
KRTAP5-4	2.077568207	14.06052831	7.161219271	2.75E-06	4.865480768
PPIL6	2.077301487	6.711282831	5.418667853	6.40E-05	1.698805845
DYDC2	2.075811693	14.43478224	4.19354476	0.000736296	-0.749998718
AL356361.2	2.075457587	5.131669271	2.277151398	0.037379056	-4.558010381
AC008543.5	2.07432482	4.16657736	8.787699746	2.10E-07	7.439181727
AL121992.2	2.07188016	15.80535717	5.491407234	5.56E-05	1.83923627
CEP19	2.07085528	4.947057813	2.823359464	0.012548805	-3.530540801
SMIM22	2.06907126	10.03124544	12.11037316	2.68E-09	11.70610745
OR6T1	2.0683885	4.865139693	5.4943668	5.53E-05	1.844935967
AC018647.2	2.068345073	6.827003409	7.919023023	7.96E-07	6.109344471
BX284668.1	2.06622096	9.49462148	5.128502897	0.00011238	1.132243245
CSNK1A1L	2.065791007	5.503927178	8.540695408	3.04E-07	7.071139999
AC091132.3	2.06463644	14.78849448	5.269227663	8.54E-05	1.40825914
STX19	2.064622107	8.786796298	4.887566985	0.000180814	0.654598011
LINC01347	2.063322613	6.362963756	3.90129126	0.001345618	-1.349286905
HIST1H4A	2.06119278	11.58316871	4.226300623	0.000688418	-0.683000042
WDR64	2.0609036	5.01161972	6.262787802	1.32E-05	3.285604564
AC009301.1	2.059867707	3.876315244	2.386267725	0.03019511	-4.360236885
AP000779.1	2.05983678	4.57514516	4.392806269	0.00048976	-0.343262373
AP000459.1	2.059736087	10.63194606	9.200968229	1.15E-07	8.037678765
ASB2	2.059255767	6.597921764	6.347664488	1.14E-05	3.439760651
TSC22D1-AS1	2.05846138	8.792981147	3.705606277	0.002019614	-1.751016129
AL133375.1	2.057701467	7.114900058	6.719594419	5.87E-06	4.103244296
HOXA10-AS	2.056821753	6.960044302	8.902658637	1.77E-07	7.607813623
ARNTL2-AS1	2.055912673	5.317794449	4.774450325	0.000226568	0.428310906
AC019183.1	2.055460467	7.539369551	6.059355042	1.92E-05	2.912016777
SYNCRIP	2.055035553	10.37780833	4.502864639	0.00039157	-0.119617434
AL353747.3	2.0524151	5.246230867	5.189903451	9.97E-05	1.25295396
AC023886.1	2.051612353	9.568552489	9.572335966	6.79E-08	8.55762718
AP001922.3	2.050983453	4.070208876	3.410658387	0.003729778	-2.354404001
OSBPL11	2.049346587	10.32057188	6.423489877	9.91E-06	3.576618036
HIST1H2AG	2.049189147	9.245743218	4.935507659	0.000164399	0.750123326
AC118758.3	2.045831667	7.405079524	4.823889167	0.00020526	0.527362976
AC092807.3	2.044779213	6.892642662	8.133255596	5.68E-07	6.44662321
AL021707.6	2.044478813	10.81939765	7.281114226	2.25E-06	5.067634583
AC136188.1	2.042073	4.527520867	3.940648783	0.001240322	-1.268480439
AC005753.1	2.040109033	5.591067209	3.676087253	0.002147405	-1.811567583
FAM71F2	2.039088827	5.572342218	4.487570654	0.00040391	-0.150646153
AC107214.2	2.037454393	4.895250929	5.379559072	6.90E-05	1.623031275
AC245052.7	2.036724127	5.988459324	4.730089581	0.000247619	0.339240542
AL135936.1	2.035309047	7.472938298	10.54112136	1.84E-08	9.83890507
PIANP	2.033647053	15.5977232	5.15019373	0.000107706	1.174935282
LINC01920	2.033071353	4.189057276	8.396720229	3.78E-07	6.852962801
KCNH1-IT1	2.03246673	4.468992027	7.630091433	1.27E-06	5.644526618
AL590132.1	2.03246673	4.468992027	7.630091433	1.27E-06	5.644526618
AC107959.4	2.03212259	7.984215373	3.345418103	0.004271584	-2.487145968
AC107959.5	2.03212259	7.984215373	3.345418103	0.004271584	-2.487145968
PDPN	2.030729067	11.42532259	5.687849441	3.83E-05	2.215124328
Z99756.1	2.029297293	4.393843862	4.778858015	0.000224579	0.437151118
TOLLIP	2.029088573	9.375447502	9.514191259	7.36E-08	8.477309935
AL132712.2	2.028879547	8.806826911	5.599807469	4.53E-05	2.047273006
LMOD3	2.028662873	8.909123822	2.497115365	0.024244373	-4.155070759
PLAAT2	2.027831813	8.061757809	3.265750844	0.005040303	-2.648723052
AL669841.1	2.027688807	7.231783631	9.090634953	1.35E-07	7.879974933
AC006272.1	2.02592778	5.576283867	6.02479629	2.04E-05	2.847981419
AC073957.3	2.025816753	6.817419422	5.757328694	3.36E-05	2.346868094
AC114401.1	2.02554134	7.148543893	5.507719446	5.39E-05	1.870637485
CREB3L2	2.024392287	5.386963951	3.871058082	0.001432604	-1.411366349
AC009052.1	2.024257193	10.62016402	6.796723191	5.13E-06	4.238369599
AC092652.3	2.0240852	7.48515928	4.577650168	0.000336557	0.031860793
LCMT2	2.02367768	4.8638136	4.718889801	0.000253245	0.316724856
AL034345.2	2.02341196	6.126593107	4.75523769	0.00023545	0.389756512
TRIM15	2.022983733	4.898434502	6.975305115	3.77E-06	4.547980426
AC002091.2	2.020805607	7.402092298	2.48961985	0.024608825	-4.1690701
MAU2	2.018357073	6.305630636	2.862175819	0.011591571	-3.4545191
PTTG1	2.016936953	14.9053935	5.726880803	3.56E-05	2.289212575
AC217774.2	2.015419707	6.582703658	6.372052189	1.09E-05	3.483866693
AL358781.1	2.01172878	10.00463579	6.16347191	1.58E-05	3.103939687
LINC02434	2.010496547	3.934150551	2.668893192	0.017175394	-3.829698716
AC000403.1	2.007915	5.712744707	4.389789983	0.00049278	-0.3494028
PYGO1	2.007889393	6.241112089	6.4749267	9.04E-06	3.668993252
AC130895.1	2.007844833	10.4216931	6.904968107	4.26E-06	4.426578322
GRAMD4	2.007472393	4.627810796	6.242711651	1.37E-05	3.248993418
TAB3-AS2	2.007004807	6.227753778	8.077704885	6.20E-07	6.359762889
TBC1D21	2.005927647	6.785802618	7.561094762	1.42E-06	5.531820199
AC005871.2	2.003497073	6.447447356	17.38359274	1.45E-11	16.53691508
PRR36	2.002576813	8.263836769	9.430960996	8.28E-08	8.361641916
FAR1-IT1	2.002396653	7.908005502	7.135333344	2.87E-06	4.821567498
AC011473.3	2.0023383	5.307795727	5.076831846	0.000124375	1.030332293
VPREB1	2.000102107	10.77493782	5.662763278	4.02E-05	2.167400746
MAJIN	1.99991246	5.92716776	5.761643282	3.33E-05	2.355028158
RAB7A	1.998959887	12.20586652	4.613016593	0.000313362	0.103345481
WDR87	1.997896953	12.03390734	2.649097133	0.017875912	-3.867614218
TRMT5	1.997072127	7.313503591	5.345143486	7.37E-05	1.556195092
PCDH11Y	1.994549733	3.966209716	6.918402809	4.16E-06	4.449821148
AC138331.1	1.9941505	5.685086053	7.097602029	3.06E-06	4.757389244
AC037198.1	1.991944373	9.897488422	3.009905565	0.008557945	-3.16251647
KRTAP9-7	1.991896953	5.462090249	4.583267984	0.000332758	0.043222469
ABCA1	1.990531553	4.949263316	3.249549964	0.005212666	-2.681502353
AC097641.2	1.989472313	5.525931396	5.160869865	0.00010548	1.195928601
SLC25A40	1.989390473	9.869287636	5.334154697	7.53E-05	1.534824228
SIRT4	1.989239653	3.908157142	4.947418098	0.000160564	0.773819557
TRIM43B	1.988919787	6.157139351	6.466934209	9.17E-06	3.654664173
AC004969.1	1.98829685	10.74634345	6.280544644	1.28E-05	3.317939024
DPY19L2P4	1.98829685	10.74634345	6.280544644	1.28E-05	3.317939024
MARCKS	1.988109333	10.34802756	4.768677516	0.0002292	0.416730053
AC006064.5	1.98782262	7.268202907	9.11489461	1.30E-07	7.914778932
TMPRSS2	1.9876117	4.660960307	5.761569838	3.33E-05	2.354889274
MEGF10	1.987270207	4.152674124	11.20488114	7.95E-09	10.65830177
TEDDM1	1.987154373	8.129282769	3.974160553	0.001157255	-1.199689414
AP002961.1	1.986692607	5.483613564	3.630225648	0.002362253	-1.905591845
AC100803.3	1.986262373	7.185578529	2.532085693	0.022610881	-4.089527023
LARP1	1.98310708	10.04459055	3.365255472	0.004099036	-2.446821045
HIST1H1B	1.980353853	7.000889809	9.562226426	6.88E-08	8.543691263
RAI14	1.98018054	14.03291112	4.764389157	0.000231176	0.408125174
AC025754.1	1.98018054	14.03291112	4.764389157	0.000231176	0.408125174
PLIN5	1.979890073	9.629762182	2.683106404	0.016688811	-3.80241335
OR2B6	1.979730113	10.80624129	3.348642302	0.004243056	-2.480594233
AC083964.1	1.97869406	5.6649804	5.0881642	0.000121635	1.052708425
AL391335.1	1.978295307	6.207615018	6.694908005	6.13E-06	4.059815927
AC021660.3	1.978046067	8.496149591	8.114602181	5.85E-07	6.417502664
DLGAP5	1.976272193	6.037272782	5.486108276	5.62E-05	1.829028488
OR2A12	1.976232547	5.569306164	5.373398515	6.98E-05	1.611077879
HORMAD1	1.975283227	4.249160138	3.244444706	0.005268183	-2.691825953
RD3L	1.97523758	4.40229776	4.800953185	0.000214877	0.481438688
AL357054.4	1.974701033	4.124323089	6.517240918	8.39E-06	3.744703897
AC008278.2	1.974636407	9.533326618	2.999711143	0.008739587	-3.182791992
AP003721.1	1.974077373	6.501382356	10.09570663	3.32E-08	9.262891788
AC007556.1	1.973462713	5.821212596	5.120847305	0.000114079	1.117162838
AC113189.4	1.973104207	4.961458604	5.16834669	0.000103949	1.21062316
IGHV3OR16-13	1.97309188	10.50424696	2.935181101	0.00998015	-3.310719286
AC009113.2	1.97292756	5.913601973	6.03778454	2.00E-05	2.872067211
MPZL1	1.96987626	4.5540398	5.602625438	4.50E-05	2.052661041
AC082651.3	1.96953202	9.655886173	4.155542628	0.000796108	-0.82778428
GAS2L2	1.969417227	6.736604084	4.730755738	0.000247289	0.34057941
NAT16	1.96937308	13.37958533	5.923589982	2.46E-05	2.659508329
HTN1	1.969199787	9.041134604	12.41772206	1.88E-09	12.04460339
CA12	1.967901453	8.109396809	8.382876887	3.86E-07	6.831841534
AC144568.1	1.967570827	14.35880443	6.320570878	1.19E-05	3.390662483
AC011700.1	1.967387827	5.515785751	4.96872	0.000153933	0.816163966
TRDMT1	1.966760913	7.584294316	4.830998053	0.000202371	0.541586795
SRPK1	1.966283693	5.834063889	5.65342456	4.09E-05	2.149613857
SYN2	1.964167687	4.912020644	3.429036777	0.003589907	-2.316949563
FAM71D	1.963717947	6.786199604	5.53412027	5.13E-05	1.921388023
LMTK2	1.963431133	8.449360769	9.486755188	7.65E-08	8.439272292
LINC02479	1.961892313	4.277827209	4.487767603	0.000403748	-0.150246473
CALCB	1.961795593	7.357298969	9.909893746	4.26E-08	9.016096432
AC145343.1	1.96133216	5.158773293	6.387676271	1.06E-05	3.512079264
HORMAD2	1.960969673	4.538631436	4.803807562	0.000213656	0.487156667
AC087286.3	1.959813247	13.82220706	5.346270431	7.36E-05	1.558385935
CDK6	1.95962264	5.233973373	6.407053465	1.02E-05	3.547020933
Z98200.1	1.9590191	5.852276453	4.241145748	0.000667775	-0.652651765
AC087741.2	1.959016167	4.329141671	4.086421003	0.000917862	-0.969402817
AP006261.1	1.958423893	5.999059129	6.870133708	4.52E-06	4.366192953
MTSS2	1.957942893	11.39638924	4.637032067	0.000298552	0.151829509
AC099518.2	1.95739196	13.77359301	3.680339214	0.002128509	-1.802847082
AC126696.3	1.957025887	5.332567764	11.68748401	4.42E-09	11.22639706
WFDC11	1.954889633	10.48534664	14.01711255	3.34E-10	13.67908877
LINC02448	1.954187947	8.350294418	4.117494873	0.000860945	-0.905717826
PJA2	1.95311202	6.386900667	4.338647023	0.000546981	-0.453601162
SPON2	1.94881898	8.4676376	6.497276668	8.69E-06	3.709014564
AC087752.3	1.947737573	5.452124876	5.351470612	7.28E-05	1.56849338
KRTAP5-5	1.946498973	11.54274849	3.100845943	0.007093273	-2.980917778
AC018845.3	1.946121127	9.205060564	6.946433638	3.97E-06	4.498233339
KATNB1	1.944168493	7.640750236	4.686319026	0.000270362	0.251182786
LRIG3	1.94353384	10.88218356	3.879039923	0.001409102	-1.394976498
AC009145.2	1.943261487	5.451577191	11.88804058	3.48E-09	11.45595649
TLR1	1.942946773	7.517586049	4.134995624	0.000830481	-0.8698645
TMEM169	1.942927007	4.891427124	2.685221309	0.016617552	-3.798348908
PACSIN2	1.936978993	5.186572769	5.408613165	6.52E-05	1.679342535
FP325330.3	1.936720623	7.407129029	6.902728414	4.27E-06	4.422701019
LINC02504	1.935472533	5.241958369	5.680169016	3.89E-05	2.200521952
AC006449.3	1.933701433	9.342523789	9.854523658	4.60E-08	8.941796185
MLLT6	1.933701433	9.342523789	9.854523658	4.60E-08	8.941796185
LINC01741	1.933278987	4.571869018	3.603411484	0.002497731	-1.960531721
ESM1	1.9332382	5.427818853	5.192364457	9.92E-05	1.257783228
AL109838.1	1.93172356	7.29970948	5.618072842	4.37E-05	2.082178666
MUC4	1.9310666	10.90206935	5.368263167	7.05E-05	1.601110165
CXCR2	1.930721653	5.737515662	2.889512728	0.010960475	-3.400794668
LINC01634	1.93029042	4.330894547	8.050353811	6.47E-07	6.316843219
CMTM5	1.930214767	9.868828538	5.902700013	2.56E-05	2.620431497
NPTN-IT1	1.928461	9.607205533	5.524712116	5.22E-05	1.903312792
AL157829.1	1.928038633	12.59414284	6.01273676	2.09E-05	2.825597076
PTEN	1.927584127	4.924992058	3.171872748	0.00612362	-2.838252783
AC021088.1	1.927038767	4.788828058	5.069475994	0.000126187	1.01580036
ZBTB7C	1.92690376	10.35780452	3.751437331	0.001836187	-1.656965429
PLCB1-IT1	1.926793747	5.760145124	6.149343485	1.63E-05	3.077984526
SMIM18	1.926486813	5.371416449	4.980318353	0.000150442	0.839199612
AC092939.1	1.924388647	5.414571218	4.843588519	0.000197354	0.566766516
AC104463.2	1.924246807	8.008190431	3.690542292	0.002083843	-1.781919218
GPC6-AS2	1.92417732	13.29631235	7.777025626	9.98E-07	5.882343605
AP000793.1	1.924172653	4.102893609	5.558656472	4.89E-05	1.968474653
HARBI1	1.921980733	8.306306662	7.25212475	2.36E-06	5.018942076
AC020703.1	1.92153569	4.235300727	2.421656111	0.028159446	-4.295181428
RNF175	1.92153569	4.235300727	2.421656111	0.028159446	-4.295181428
AC007376.2	1.921103833	5.195735916	7.619623797	1.29E-06	5.627470303
TAF11	1.920996553	9.755304982	9.532906343	7.17E-08	8.503205415
SLC4A11	1.919819827	8.429337458	2.493935545	0.024398353	-4.161011846
AL353708.2	1.919503747	5.739300724	5.556244626	4.92E-05	1.963849565
KRTAP29-1	1.919047707	5.504244178	2.410179706	0.028804956	-4.316325807
LMAN2	1.918878173	7.826822356	4.192828768	0.00073738	-0.751463722
AC018690.1	1.918142313	15.98141458	9.362392635	9.12E-08	8.265727175
AC005100.2	1.917927433	3.930627889	3.994258744	0.001110162	-1.158441098
IFNB1	1.9179232	4.32739528	3.021454922	0.008356632	-3.139525417
AC234772.2	1.91685246	8.601826453	3.27575529	0.004936699	-2.628467119
AC008627.1	1.916514267	7.117015591	10.72069092	1.46E-08	10.06508089
AC084871.1	1.915230167	4.548449804	2.341996831	0.032937356	-4.441004023
OR2J3	1.91508998	4.285865893	5.210706645	9.57E-05	1.293754369
AL049833.4	1.915026753	5.853934209	4.816147152	0.000208456	0.511866867
AC020765.2	1.91466502	15.6042926	5.863789331	2.75E-05	2.547487243
AC010181.2	1.913905067	5.117736498	4.894013637	0.000178512	0.667456883
BHMT	1.91327082	5.242473773	4.357015089	0.000526848	-0.416160331
AL137060.3	1.912202967	4.653183004	2.517235159	0.023291322	-4.117406685
PHYHIP	1.912087787	12.69062451	2.738234257	0.014924278	-3.696104227
CLDN4	1.91124846	12.89369297	8.079594154	6.18E-07	6.362723824
AC018716.2	1.910514623	4.897360116	8.831157324	1.97E-07	7.503126014
AC018716.1	1.910514623	4.897360116	8.831157324	1.97E-07	7.503126014
LINC02692	1.910390127	5.928978884	5.484883285	5.63E-05	1.826668193
EMP3	1.910331833	7.270770582	9.2388374	1.09E-07	8.091462209
AL121821.2	1.907256013	11.64156844	5.773724956	3.26E-05	2.377864717
SIM1	1.90617452	6.19495052	7.142227191	2.84E-06	4.833271606
HIST1H1E	1.906140633	9.978021156	4.841446081	0.000198199	0.562482926
ZNF277	1.905640507	9.328074844	7.257449282	2.34E-06	5.02789439
AC068491.3	1.90537284	9.380674107	6.071112079	1.88E-05	2.933764294
CHAC2	1.90509868	5.263851387	6.516829398	8.39E-06	3.74396881
KIAA1109	1.904796127	8.299860311	8.46130392	3.43E-07	6.95116734
AC011603.3	1.904364633	8.474485182	6.855267268	4.64E-06	4.340369351
AC104819.3	1.903932407	9.233956178	4.13409987	0.000832013	-0.87169935
OR6Y1	1.903355733	5.141284209	4.777738117	0.000225083	0.434905183
AQP9	1.902140113	5.979498729	3.552288412	0.002777989	-2.065195247
AL021392.1	1.901677707	10.91621202	4.026623976	0.001038368	-1.092032561
AC079062.1	1.901349327	4.532646991	5.151524332	0.000107426	1.177552454
CST13P	1.90078814	5.554074707	5.783584767	3.20E-05	2.396487138
AC073349.1	1.900227467	5.500668338	2.395882329	0.029628707	-4.342604716
AL020994.3	1.899570387	5.038301258	5.322910555	7.70E-05	1.512941671
FSD1	1.897305347	8.584373658	5.282160576	8.33E-05	1.433509912
AC024451.4	1.896868527	10.5712402	2.59054018	0.020112418	-3.979151918
AL355073.2	1.896201047	6.454736058	3.509385177	0.003037344	-2.152931946
GPR52	1.89574686	5.362354467	5.299573791	8.05E-05	1.467476836
LINC01865	1.895068027	5.570500538	8.985538362	1.57E-07	7.728355049
TPRX1	1.894391527	8.141329538	6.128127212	1.69E-05	3.038956157
ASAP1-IT2	1.893311607	6.226969044	3.629783605	0.002364425	-1.90649777
FXYD5	1.892864607	8.878167204	5.073278832	0.000125246	1.023313838
ZNF524	1.892359313	11.70238638	4.209379003	0.000712743	-0.717605573
AL035401.1	1.89221136	4.094234707	9.067429137	1.39E-07	7.846614652
AC123595.1	1.891997933	5.924514889	3.235006503	0.005372363	-2.710903833
AP005202.1	1.89146308	6.510962813	6.506888051	8.54E-06	3.726203534
MANSC1	1.890789147	4.553553558	3.505216235	0.003063802	-2.161452024
AC004817.3	1.890486653	4.317639476	5.6050857	4.48E-05	2.057364293
RNF14	1.889397553	6.137919289	10.86100548	1.22E-08	10.23946098
ADAMTSL4-AS1	1.889176607	8.295892191	2.248040248	0.039550068	-4.610015139
TCAP	1.888128113	7.078533236	5.978477083	2.23E-05	2.761896818
TTC23L	1.8878428	5.57775	7.182169489	2.66E-06	4.900951468
KIAA1549	1.88621172	5.698624627	6.877616008	4.46E-06	4.37917809
AL117327.1	1.885779267	5.468518351	5.572948366	4.76E-05	1.995866278
OR52K2	1.885720513	7.225912676	8.198864023	5.13E-07	6.548675844
CAPN6	1.883807887	15.86282699	5.952469641	2.34E-05	2.713432838
LINC00161	1.883022927	4.530008578	7.60711759	1.31E-06	5.6070723
AP006259.1	1.881106807	3.791041858	2.682387243	0.016713109	-3.803795179
RGN	1.880875247	13.52055288	2.353143869	0.032225615	-4.420733597
NRSN2-AS1	1.879887727	7.630416964	11.33928428	6.74E-09	10.81878763
OVGP1	1.87875066	7.501284733	7.170849454	2.71E-06	4.881793304
KCND2	1.878429587	4.698233631	5.478110468	5.71E-05	1.813615016
AL592114.3	1.878267013	10.35271334	3.9832592	0.00113569	-1.181015055
SLC40A1	1.877824093	9.334864756	4.133312497	0.000833363	-0.873312217
SLC25A18	1.877784713	9.852469409	5.527471076	5.19E-05	1.908614556
AL008636.1	1.877503893	6.766903476	6.889571148	4.37E-06	4.399909047
AC018557.1	1.87679822	6.12040092	7.737220523	1.06E-06	5.818212758
AC004837.2	1.87658598	8.880994147	2.38537974	0.030247935	-4.361863734
AC015922.3	1.875948747	8.218631364	5.993013905	2.17E-05	2.788945334
GSG1L	1.875882333	6.098631849	5.074499504	0.000124946	1.025725252
ANKRD30BP2	1.875513623	5.835921882	4.955025652	0.000158163	0.788947415
FO681491.1	1.875513623	5.835921882	4.955025652	0.000158163	0.788947415
AC087277.1	1.874863753	4.430434782	6.682209924	6.27E-06	4.037443623
AC078789.1	1.87484322	5.11893672	2.72492409	0.015333038	-3.721839928
ZBTB45	1.87444312	5.688767867	4.883444342	0.000182302	0.646372577
AL022322.1	1.872261473	11.31099448	6.327275488	1.18E-05	3.402821997
AC078878.2	1.87101392	3.87143492	5.21153329	9.55E-05	1.2953746
SMAD1-AS2	1.870495207	4.198581591	5.578691526	4.71E-05	2.006866148
AC145207.1	1.87023838	3.768661	5.82118194	2.98E-05	2.467378407
AC011595.2	1.870222773	12.49300214	6.435215753	9.71E-06	3.597709485
AC091096.1	1.868969587	4.899626124	3.653471131	0.002250785	-1.857942953
AC016876.3	1.868523187	6.760153311	8.21670657	4.99E-07	6.576329871
AC010173.1	1.868089347	7.081255871	2.614371823	0.019171579	-3.933871586
LINC01410	1.86776206	7.642349013	6.51456202	8.43E-06	3.739918221
AL136981.1	1.866896653	15.01619592	4.420505135	0.000462895	-0.286900969
AC016027.3	1.86553584	5.929565093	4.924645695	0.000167979	0.728500427
AC003009.1	1.86493786	6.344872547	7.143742811	2.83E-06	4.835843865
ELN-AS1	1.86467838	8.601850733	4.843137033	0.000197532	0.565863851
TRIM63	1.864348167	6.357762111	6.039183856	1.99E-05	2.874660755
ACTB	1.8643416	5.733283733	6.219799497	1.43E-05	3.207141441
AL512631.1	1.863551853	7.001628009	7.707352338	1.12E-06	5.769947846
AC100843.1	1.862974433	7.263011209	5.382138387	6.86E-05	1.62803457
GSDME	1.862141893	8.597321276	4.408617721	0.000474235	-0.3110834
AC022973.3	1.861933927	6.032829871	3.724906395	0.001940223	-1.711415126
ALDH1L1-AS2	1.861715117	5.534886504	10.35955161	2.34E-08	9.606711297
IFNAR1	1.8612351	7.91009852	8.023753228	6.74E-07	6.275004182
HESX1	1.86120842	6.065945947	2.530571168	0.022679397	-4.092373377
AL590422.1	1.86093706	12.28066516	2.145820821	0.048137043	-4.78989958
CIC	1.860569547	6.510684298	3.690531399	0.00208389	-1.781941561
TKTL2	1.859240673	5.310693809	4.616967623	0.000310875	0.111325316
MAFA-AS1	1.858671253	5.987448516	7.577937859	1.38E-06	5.559394643
RPL23AP53	1.85713934	5.91175368	7.272836279	2.28E-06	5.053742545
SEC14L5	1.856679647	5.341177671	4.960723196	0.000156389	0.800273244
AF127577.1	1.854747047	4.495466658	5.580799239	4.69E-05	2.010901987
IVNS1ABP	1.8544812	9.405573107	4.218423113	0.000699635	-0.699108341
AC092117.1	1.85438386	7.977470907	6.353651943	1.12E-05	3.450596957
RPL23AP25	1.853622733	7.397985829	10.40537543	2.20E-08	9.665647022
RPL23AP88	1.853622733	7.397985829	10.40537543	2.20E-08	9.665647022
RPL23AP4	1.853622733	7.397985829	10.40537543	2.20E-08	9.665647022
RPL23AP45	1.853622733	7.397985829	10.40537543	2.20E-08	9.665647022
AC092354.2	1.85288828	6.206301187	7.226276414	2.47E-06	4.975425437
MTHFD2	1.852061087	6.024252218	4.896910473	0.000177487	0.673233734
AC104076.1	1.851723227	4.297333204	5.396510042	6.68E-05	1.655897441
CLDN19	1.85081114	11.55313359	3.761499651	0.001798215	-1.6363113
CACNA1A	1.84987164	6.185731173	11.16815297	8.32E-09	10.61413491
AC068580.1	1.84842786	15.29243847	6.14196601	1.65E-05	3.064420406
GSR	1.848394573	12.54864741	6.324064093	1.18E-05	3.396998586
AC104463.1	1.848380287	7.365114351	3.557277745	0.002749304	-2.054985951
AC112907.1	1.847821033	5.315213956	5.812572817	3.03E-05	2.451162208
AC092316.1	1.847572467	10.55234687	13.70165215	4.64E-10	13.37264176
SH3RF3	1.846619067	8.555572551	3.394565564	0.003856707	-2.387179562
GK	1.84518858	6.553191253	4.521999344	0.000376673	-0.080820339
AC239798.1	1.844576373	6.109350836	5.417370534	6.41E-05	1.696295268
AC097520.2	1.8441441	3.993345493	6.686750904	6.22E-06	4.045446856
STOML2	1.843922667	9.485677178	4.140035974	0.000821912	-0.859540453
AL353572.4	1.843697267	6.258078351	4.709809484	0.000257902	0.298461907
NEAT1	1.843597227	9.187313564	3.742401398	0.001870974	-1.675511385
AC010967.2	1.843518567	4.878864764	7.407704022	1.82E-06	5.278873789
AC120053.1	1.84222324	5.320783013	4.516878192	0.000380602	-0.091201255
BMP15	1.841935267	3.865910938	5.098639789	0.000119159	1.073380256
DUXA	1.840941913	5.314560156	4.29020691	0.000603927	-0.552430514
AC016152.1	1.840872227	11.61636171	8.916239056	1.74E-07	7.627624281
AF186192.3	1.840044333	6.678793836	6.577894132	7.53E-06	3.852783973
AL132655.1	1.837232113	6.014599449	5.668486002	3.97E-05	2.178294838
AC024132.2	1.836140187	5.935749951	5.590741564	4.60E-05	2.029931792
RXYLT1	1.8357486	7.638280053	10.30679719	2.50E-08	9.538578922
APOBEC3A	1.835650127	6.654777818	10.00121585	3.77E-08	9.137877163
C1QTNF1	1.835520987	5.909149684	4.417216908	0.000466004	-0.293589261
AC104389.2	1.834831953	5.888038436	4.638696133	0.000297553	0.155187281
GNB2	1.83427724	11.25681595	2.910180708	0.010505695	-3.360078773
TIMP3	1.833314667	4.370150084	3.351354619	0.004219204	-2.475081957
SSH3	1.833040367	5.709140618	7.030806376	3.43E-06	4.643278758
AC090812.1	1.83216866	4.912818507	5.303996487	7.98E-05	1.476098169
AC098657.2	1.831677807	4.521454871	5.265029977	8.61E-05	1.400059146
RTP2	1.83110068	4.952133773	5.526451893	5.20E-05	1.906656152
AC009908.1	1.83031686	8.35560548	4.342850264	0.000542306	-0.445031701
AL357054.3	1.828531513	5.273079742	5.744122467	3.45E-05	2.321876144
AC130352.1	1.827587547	5.777148471	3.269816917	0.004997938	-2.640491763
KRTAP10-12	1.827105573	12.50379384	6.621217983	6.98E-06	3.929663901
AL391863.1	1.826675187	5.984887618	8.759489515	2.19E-07	7.397544026
OAS2	1.826086387	7.441482004	3.166980852	0.006185988	-2.848100072
AL035696.3	1.8260426	5.053514707	15.99957985	4.90E-11	15.44648052
OR4D10	1.825860493	5.337717782	2.531469945	0.022638713	-4.090684325
AL391119.1	1.82490512	4.655774387	5.07492047	0.000124843	1.026556825
AL590381.1	1.824798227	8.213522618	6.411691471	1.01E-05	3.555376478
C8A	1.824190927	4.292958844	5.310059031	7.89E-05	1.487912322
EPN1	1.823643093	6.916872836	7.48659435	1.60E-06	5.409377917
BCL2A1	1.82330264	13.57025751	2.564455792	0.021192841	-4.02852819
LINC01844	1.822981327	4.750950204	9.768429791	5.17E-08	8.825568944
SLC44A3	1.8220647	5.83355668	4.439382511	0.000445453	-0.248517802
DGKK	1.822019847	7.771272938	8.428156876	3.60E-07	6.900833105
IGSF6	1.821756	11.44661415	6.544334838	7.99E-06	3.793048121
EFNB1	1.82108356	10.97688732	4.753322914	0.000236355	0.385912242
IL13RA2	1.819876587	4.814206204	6.070330332	1.88E-05	2.932318854
LINC00184	1.81984406	9.175302853	4.700890213	0.000262562	0.280515804
TTLL9	1.81943298	6.59549484	5.172703108	0.000103068	1.219182099
COX5B	1.818556953	14.48602181	5.447659895	6.05E-05	1.754856925
AL133227.1	1.818468347	11.34402488	3.91270657	0.001314179	-1.32584839
ELMO2	1.818468347	11.34402488	3.91270657	0.001314179	-1.32584839
OR9K2	1.81786935	4.066670313	2.256553089	0.038903338	-4.594842033
SLC19A2	1.81785244	4.704449373	3.732629807	0.00190934	-1.695565637
CTXND2	1.817501953	8.953019982	7.458003859	1.68E-06	5.362182989
AC108673.2	1.81672848	10.70757163	3.426694293	0.003607439	-2.321724835
FGF14-AS1	1.81499428	4.727689147	5.630619524	4.27E-05	2.106130698
AC021491.3	1.814442987	5.573731591	5.267247031	8.57E-05	1.404390322
CCKBR	1.81368722	6.50016068	8.171275905	5.35E-07	6.505833382
OR52K3P	1.813328393	6.035250916	9.211025032	1.13E-07	8.051978977
ATP8A1	1.8123285	6.93171756	6.159136108	1.60E-05	3.095977395
ADAMTS19-AS1	1.8122285	4.956278267	5.510879326	5.36E-05	1.876716406
SOX17	1.81173112	4.75703108	3.630164904	0.002362551	-1.905716334
CRYM-AS1	1.8115659	5.93347928	5.458788193	5.92E-05	1.776343779
ATP5F1C	1.810799053	11.66883364	3.570549254	0.002674439	-2.027823654
GXYLT1	1.810083733	4.324335502	7.990360116	7.11E-07	6.222345681
ZNF619	1.809880993	6.697107862	8.196524439	5.15E-07	6.545046583
FAM205C	1.809700487	6.459660198	4.957965447	0.000157245	0.794791689
AL589645.1	1.809700487	6.459660198	4.957965447	0.000157245	0.794791689
SNTA1	1.809577547	11.07261728	2.694044919	0.016323407	-3.781379392
GPR84	1.809527013	12.46043122	6.922388943	4.13E-06	4.456712447
BPIFA2	1.809084327	5.709418818	5.146208133	0.00010855	1.167094782
AC245060.5	1.80874294	5.50103252	3.924425406	0.001282677	-1.301787664
GCKR	1.8083919	10.74439723	2.132520808	0.049373135	-4.812979885
AC007383.3	1.80833702	5.9911759	6.380780186	1.07E-05	3.499631184
GCSHP3	1.80833702	5.9911759	6.380780186	1.07E-05	3.499631184
AL807776.1	1.80794156	6.07634116	13.4044531	6.35E-10	13.07701925
AC007224.2	1.807673247	8.852425378	7.328509013	2.08E-06	5.146986236
SPACA5	1.807262	5.640455493	4.640732266	0.000296335	0.159295502
AL355578.1	1.806169567	4.085862204	5.847123764	2.84E-05	2.51618238
C9orf72	1.805047093	6.762364062	7.217718062	2.50E-06	4.960996307
RC3H1-IT1	1.804667887	4.756628431	5.681129883	3.88E-05	2.202349219
AC092071.1	1.804568653	4.818141916	4.608816111	0.000316029	0.094860448
CYP2B7P	1.804568653	4.818141916	4.608816111	0.000316029	0.094860448
AC090409.2	1.8039502	10.64635705	8.680976002	2.46E-07	7.28112418
POMT1	1.803582847	6.118717031	7.331582367	2.07E-06	5.152120921
POGLUT3	1.801556813	14.88871833	3.900719963	0.001347211	-1.350459944
RNF103	1.801468167	7.749208751	8.881279952	1.83E-07	7.576580026
AC007546.1	1.80089546	9.4097126	3.326758641	0.004440472	-2.525044584
AL356130.1	1.800155633	3.868056156	5.883444482	2.65E-05	2.584359573
AC022748.2	1.799969327	11.46040336	9.719504924	5.53E-08	8.759138336
AL445524.2	1.79925214	8.219999707	5.924599268	2.46E-05	2.661394799
AP002358.1	1.7986497	12.22156528	8.670410073	2.50E-07	7.265396652
OPRK1	1.79777612	6.440930533	5.993080379	2.17E-05	2.789068955
OR2J2	1.7977437	6.168023573	4.830507838	0.000202568	0.540606103
AC068787.2	1.797523347	3.745442604	5.461360513	5.89E-05	1.781308291
CLDN6	1.797202427	9.679761911	5.383689587	6.84E-05	1.631043159
LINC02009	1.797109947	9.646794964	3.319617011	0.004506852	-2.539541245
GALNT17	1.796413927	6.438234938	5.229066659	9.23E-05	1.329721456
LINC01085	1.796324073	7.277616542	3.414482441	0.003700234	-2.346612797
AL021937.4	1.795825867	5.689242818	5.492307096	5.55E-05	1.840969391
EIF4EBP2	1.79396834	11.24608824	6.776727369	5.32E-06	4.203419471
ZNF793	1.793950347	6.963181444	8.139746493	5.62E-07	6.456745421
CKAP2L	1.793390867	7.848893031	7.951639838	7.56E-07	6.16109698
AC008840.1	1.792321813	6.691383556	6.280937606	1.28E-05	3.31865409
RASSF8	1.790909047	4.706155884	5.311533795	7.87E-05	1.490785546
AC093305.1	1.78998874	5.353456267	3.765954676	0.001781656	-1.627166341
SCML2P1	1.787841713	7.129427396	5.112123644	0.000116047	1.099970504
KCNJ2-AS1	1.787835733	4.390198702	2.29866324	0.035846872	-4.519370182
ECT2	1.78605504	5.35131084	6.446793941	9.51E-06	3.618516178
AC131944.1	1.785999833	4.015158209	2.563386202	0.021238308	-4.030548675
AC068721.1	1.785767167	6.213752871	5.763309677	3.32E-05	2.358179102
AC005363.2	1.785618453	5.434856302	5.229604622	9.22E-05	1.330774729
YIPF5	1.785369787	7.190340738	5.126897773	0.000112734	1.129081927
AL160396.2	1.784948303	5.163539816	7.768446267	1.01E-06	5.868539687
LINC01964	1.784538047	7.589140044	8.575736708	2.88E-07	7.123831565
AC108134.1	1.78381573	5.845313153	6.152319434	1.62E-05	3.08345392
KCNK10	1.783033727	4.717886298	7.690763549	1.15E-06	5.743088229
AP002793.1	1.7813521	8.343528667	9.404702198	8.59E-08	8.324977332
EPOP	1.781175073	8.156590222	6.094282679	1.80E-05	2.976567992
AC139100.2	1.780399227	13.14229199	6.880742647	4.44E-06	4.384601844
SLC22A17	1.780377307	4.458175818	7.930805078	7.81E-07	6.128055579
AC010327.4	1.77993764	7.535287787	6.101183461	1.78E-05	2.989301623
AL929091.1	1.77980964	12.5022666	3.623842912	0.002393818	-1.918671966
LMOD2	1.779017267	4.270701484	5.024756922	0.000137804	0.927328554
AADACL3	1.778725727	4.006873898	7.851025707	8.87E-07	6.000987106
BRDT	1.778422407	5.406242444	5.341840889	7.42E-05	1.549773777
ZNF292	1.778279573	8.905927729	7.262814759	2.32E-06	5.036911492
AC241644.3	1.77819706	6.958920173	4.428223057	0.000455681	-0.271205378
LINC02275	1.778012607	6.271906964	6.642410011	6.72E-06	3.967172701
AC007920.2	1.777820373	10.79386188	3.861288844	0.00146191	-1.431426555
ARL4A	1.777483667	11.53996846	6.416194273	1.00E-05	3.563485536
B4GALT5	1.77595486	11.36057507	5.384638198	6.83E-05	1.632882867
SLA	1.775827927	8.736340458	4.391978243	0.000490587	-0.344947976
AC138024.1	1.77582336	6.562274493	6.111484211	1.74E-05	3.008296738
AL031430.1	1.774585633	11.84787541	7.49275786	1.58E-06	5.419537156
LOH12CR2	1.772112387	6.106731738	5.298659289	8.07E-05	1.465693869
AC244205.1	1.771885603	7.605053002	3.786017909	0.001708967	-1.585978727
AC244205.2	1.771885603	7.605053002	3.786017909	0.001708967	-1.585978727
AC109454.2	1.77094398	10.03882	3.479881642	0.003229612	-2.213206309
CFI	1.77047327	4.60278916	6.13044899	1.68E-05	3.043230233
AC126283.2	1.77047327	4.60278916	6.13044899	1.68E-05	3.043230233
AC026979.1	1.770204193	6.449358929	3.265396684	0.00504401	-2.649439925
AC090415.2	1.77009422	8.062207667	7.169845092	2.71E-06	4.880092632
AC055733.2	1.76875102	8.8575012	5.647472731	4.13E-05	2.13827183
LINC01740	1.76872656	3.913425667	5.146896981	0.000108403	1.168450019
OR52E6	1.76789354	4.719599387	5.846903036	2.84E-05	2.515767508
AL031005.1	1.766937893	10.40023529	8.247920275	4.75E-07	6.624605516
ZNF766	1.76630254	7.092946427	8.381763508	3.87E-07	6.830141716
AC010320.3	1.76630254	7.092946427	8.381763508	3.87E-07	6.830141716
LINC01736	1.764523773	6.115402502	2.794628541	0.013306348	-3.586603055
AC100807.2	1.76437304	4.514320307	7.250079402	2.37E-06	5.015502098
HAUS6	1.764317527	4.901990644	6.608732508	7.13E-06	3.907535319
CCDC25	1.763239497	11.08126992	8.800507852	2.06E-07	7.458052759
AC013643.2	1.763239497	11.08126992	8.800507852	2.06E-07	7.458052759
PHF23	1.7630362	7.884347933	5.542406332	5.05E-05	1.937298128
ERICH4	1.762566693	4.480605729	2.579678518	0.020555747	-3.999736131
NEUROD1	1.761562293	4.078666369	5.972290753	2.25E-05	2.750377194
AL163636.1	1.76074018	7.534265573	7.808298555	9.50E-07	5.932574968
AC018638.7	1.75979416	7.878450667	10.47495124	2.01E-08	9.754696843
AC211476.2	1.759043353	6.784484236	6.719824122	5.87E-06	4.103647982
CCDC38	1.757953993	5.262219356	4.598077669	0.000322953	0.073162194
AC091769.2	1.757840913	3.674964049	3.520565786	0.002967509	-2.130077243
AC063976.1	1.757468913	5.239145689	5.076361196	0.00012449	1.029402672
LINC02417	1.757282107	5.887044218	4.514634641	0.000382337	-0.095749686
FAM27E3	1.75710072	4.12649012	3.549144177	0.00279622	-2.07162843
OR8B12	1.756735667	8.259632898	5.175424486	0.000102521	1.22452762
SLC36A1	1.755549987	10.90446911	5.006558897	0.000142841	0.891264198
RAD51C	1.755539087	4.977316324	3.435807327	0.003539707	-2.303145236
AL021707.1	1.755485767	9.824010444	8.271932889	4.58E-07	6.661655456
VNN3	1.754803853	7.104946156	2.97301137	0.009233412	-3.235811453
SHROOM2	1.754779253	4.203456796	4.798681907	0.000215854	0.476888245
AL023581.1	1.753397053	5.840083822	5.363643857	7.11E-05	1.592141333
OR13D1	1.7520933	4.68454784	6.725628297	5.81E-06	4.11384589
AF274853.1	1.751885893	6.639874849	5.797490109	3.12E-05	2.422728373
AC127024.4	1.75183318	16.01657587	7.896425639	8.25E-07	6.073404483
AL139002.1	1.75181328	3.670945627	4.88370088	0.000182209	0.646884466
DHX32	1.750256767	7.043519951	4.488976493	0.000402759	-0.147793267
IFIT1	1.749655113	4.895428769	5.254098069	8.79E-05	1.37869439
LINC02508	1.749295713	7.973314262	7.220806619	2.49E-06	4.966204719
ZNF181	1.749129487	7.858024724	2.946560586	0.009749528	-3.288213825
RNF41	1.748901307	8.769987391	6.479216828	8.97E-06	3.676680932
BNIPL	1.748536507	5.173463031	4.200811208	0.000725391	-0.735131938
AL050327.1	1.748385077	5.316813878	5.626129729	4.30E-05	2.097561878
AL590483.1	1.74716548	8.057572747	2.492341302	0.024475903	-4.163989294
SPRED1	1.746381453	5.555262102	5.492601956	5.55E-05	1.841537266
LRFN1	1.74524004	7.997254187	2.678934852	0.016830228	-3.810426927
PRSS22	1.74434572	10.0111852	4.61959296	0.000309233	0.116626968
AC016405.2	1.744159827	11.30809864	3.305143644	0.004644418	-2.568905649
LINC00421	1.743705527	8.896602258	4.590797022	0.000327736	0.058445578
AC092053.3	1.742883673	12.63416201	3.292856881	0.004764466	-2.593817792
AC079171.1	1.742531927	4.705196378	5.426828421	6.30E-05	1.714593434
BEST2	1.742477033	6.554022529	6.963234464	3.85E-06	4.527196493
AC073188.5	1.74212686	4.313600227	6.352201332	1.13E-05	3.447972053
AC006455.1	1.74212686	4.313600227	6.352201332	1.13E-05	3.447972053
ANPEP	1.74143704	8.098345293	4.393832981	0.000488736	-0.341172365
SCARF1	1.741299947	9.106494311	7.41815193	1.79E-06	5.296207376
ACAP2	1.73948026	6.571753627	5.032579914	0.000135694	0.942821071
EHD4-AS1	1.739085047	6.247579858	5.796609899	3.12E-05	2.421068065
AC011352.1	1.73887692	16.08173237	5.391767811	6.74E-05	1.6467063
AC138028.5	1.738687593	6.715658129	4.794812761	0.00021753	0.469135398
MMP14	1.73831334	14.69890629	3.541604558	0.002840425	-2.087052661
RBBP8NL	1.738250547	4.647192498	5.302291709	8.01E-05	1.472775255
JAM3	1.738214493	6.360958089	3.945637487	0.001227584	-1.258238999
AP001922.5	1.738152987	15.46613262	5.887149633	2.64E-05	2.59130444
AGXT2	1.73729176	6.124446053	7.64893924	1.23E-06	5.675199486
BBS10	1.736810033	4.517853396	3.292443472	0.004768558	-2.594655742
AC079807.1	1.736244333	8.864349382	9.414021491	8.48E-08	8.337999122
SAMD7	1.73609796	4.511667827	3.054749221	0.007801945	-3.073127387
HNRNPK	1.735634447	5.786404844	7.944435386	7.64E-07	6.149678284
PCDH19	1.734905087	5.288393724	5.92265119	2.47E-05	2.657753495
SUV39H2	1.73462426	6.938490213	5.723192997	3.58E-05	2.282221082
AC096861.2	1.734154587	4.034948871	3.560314953	0.002731988	-2.048770549
TRAPPC1	1.733882067	4.690651031	7.125475778	2.92E-06	4.804819986
AC091906.1	1.733566873	5.140851182	4.178785395	0.000758964	-0.780202405
FER1L6-AS1	1.733020333	4.037895316	6.281247437	1.28E-05	3.319217869
FAM71F1	1.732986473	4.307530796	4.64163079	0.000295799	0.161108308
AP000593.3	1.732282493	5.550461556	9.972992894	3.91E-08	9.100342024
AC015912.1	1.731931693	6.182020409	4.808783498	0.000211543	0.497122782
AC116348.2	1.731612687	11.99133175	2.552464666	0.021707936	-4.051160619
FPR3	1.731515887	6.578714964	6.672867109	6.37E-06	4.020968173
CPHXL	1.73149472	5.748654827	4.718409982	0.000253489	0.315759994
OR5J2	1.73136308	4.231363573	3.66915738	0.002178565	-1.825779216
KIF16B	1.73128264	8.384270827	8.705281516	2.37E-07	7.317248818
SAMD9	1.730370647	4.651695604	3.583053489	0.00260577	-2.002224278
AL356608.3	1.730116367	4.850044211	4.314011276	0.000575224	-0.503847923
AL356608.1	1.730116367	4.850044211	4.314011276	0.000575224	-0.503847923
ZNF251	1.72935224	9.843825147	5.482007981	5.67E-05	1.821127355
AC107396.1	1.728872733	7.287538676	3.624066363	0.002392705	-1.918214074
MPLKIP	1.72795092	4.28481268	5.724870857	3.57E-05	2.285402261
LINC02678	1.72772304	7.799915947	4.428735171	0.000455207	-0.270164051
PALM3	1.727299967	6.911898658	8.17340205	5.33E-07	6.509138766
AL606834.2	1.727181653	8.707214649	4.593704527	0.000325817	0.064323122
LINC01999	1.726357733	9.695452902	6.901553772	4.28E-06	4.420667223
LINC01023	1.725114347	8.120969204	6.689866421	6.19E-06	4.050936088
AL354920.1	1.72358612	8.82046356	8.444349294	3.52E-07	6.925439515
HMGB2	1.723463813	5.938947022	6.586175458	7.42E-06	3.867500169
AC010525.1	1.72317224	5.027118907	4.670948542	0.000278848	0.220220857
AL591848.3	1.722658767	15.63305035	6.24569106	1.36E-05	3.254430283
AL008719.1	1.722587493	5.814470516	5.187521541	0.000100128	1.248279243
AC007389.3	1.722217507	9.036862218	4.76028042	0.000233085	0.399879137
SETMAR	1.721839527	5.257042204	5.019680911	0.00013919	0.917272605
TECPR2	1.72069586	6.90187276	2.693414406	0.016344258	-3.782592643
AC240565.2	1.716661467	10.90854354	4.084614905	0.000921285	-0.973105279
NUP210L	1.716497253	6.791830036	5.336371265	7.50E-05	1.539136158
FCHSD2	1.716168353	15.93859521	7.345230471	2.02E-06	5.174906875
STEAP2	1.715510287	7.498958778	6.513828429	8.44E-06	3.73860753
AL121987.1	1.715496653	7.438974582	8.220012213	4.96E-07	6.581448591
AC244517.9	1.71493842	4.2589994	2.973800996	0.009218422	-3.234245202
MAOA	1.71297308	4.594526667	2.406157222	0.029034499	-4.323726315
CNEP1R1	1.71272554	5.535886667	6.355936639	1.12E-05	3.454730545
RSAD2	1.711793323	6.219824256	4.078509253	0.000932954	-0.985622439
SPRR2G	1.711712107	11.01981666	2.333936028	0.033461217	-4.455634099
ADGRG3	1.711217613	4.838854796	3.352050549	0.004213105	-2.473667505
B3GNT2	1.71038532	7.555158933	6.173400616	1.56E-05	3.122162943
GK-AS1	1.707078267	5.607595084	3.669414474	0.002177401	-1.825251998
AC112496.1	1.707078267	5.607595084	3.669414474	0.002177401	-1.825251998
MC4R	1.705568007	3.981402724	3.171148019	0.00613282	-2.839711839
GEN1	1.705250567	4.887306604	8.189424908	5.20E-07	6.534029012
UBTD2	1.70401012	7.923639	6.443817359	9.56E-06	3.613168897
ACTG1P15	1.703773827	7.180392298	7.19012217	2.62E-06	4.914399826
OR6S1	1.703743913	4.651134249	4.459313064	0.000427765	-0.208018936
SPATA25	1.703306067	4.689628751	5.210820286	9.57E-05	1.29397711
AC097478.1	1.703094567	4.139820338	3.739417668	0.001882606	-1.681635085
KRTAP19-5	1.702376407	4.698854671	3.845985043	0.001509039	-1.462851443
ZDHHC20	1.701986493	6.670063249	8.077610412	6.20E-07	6.359614815
PNMA6E	1.701217667	6.732461311	5.839517798	2.88E-05	2.501882768
AC103691.1	1.700592767	9.051008284	8.487844971	3.29E-07	6.991366515
RDH11	1.70045564	4.638617307	5.263243944	8.64E-05	1.396569578
IFIT3	1.700016893	3.956647662	4.048919264	0.000991666	-1.046299369
LINC01075	1.699306493	5.458661649	4.011063351	0.001072278	-1.123957943
AC027682.6	1.69786312	6.55903092	4.374183755	0.000508712	-0.381182248
UBC	1.697089427	5.818611964	4.072170091	0.000945228	-0.998619449
CEACAM7	1.696953873	5.520984729	4.293614849	0.00059973	-0.545473366
AF250324.1	1.69584668	7.869127187	3.523969853	0.002946568	-2.123117485
TEAD4	1.69532734	5.535546467	4.79722228	0.000216485	0.473963664
AL117382.2	1.695269527	5.003356764	5.220126094	9.40E-05	1.312211868
LINC01508	1.695165633	5.681004462	4.629971131	0.00030283	0.137579328
SPAG7	1.694911367	12.66268587	5.128700457	0.000112336	1.132632323
AC104836.1	1.69480838	4.31444576	4.841251385	0.000198276	0.562093628
AL356752.1	1.693901787	4.384330738	3.037068503	0.008091848	-3.108409463
LINC02342	1.69349954	7.264200933	6.758060521	5.49E-06	4.17074077
AL356356.1	1.693225873	10.53357616	3.524852457	0.002941162	-2.121312862
RADIL	1.692600313	8.511951036	8.132011322	5.69E-07	6.444682184
LINC02029	1.691654013	8.234617182	4.640982029	0.000296185	0.159799416
AC010205.1	1.690558093	4.421743676	4.035865168	0.001018745	-1.073075146
AL358781.2	1.69042664	7.86177028	4.292033628	0.000601673	-0.548701279
FHOD3	1.690235057	4.616896078	9.349639706	9.29E-08	8.24782573
DOCK9	1.689485807	4.050854524	4.462287937	0.000425187	-0.201976304
AL078612.2	1.688919583	9.462897416	7.1472326	2.82E-06	4.841765374
THEM7P	1.688919583	9.462897416	7.1472326	2.82E-06	4.841765374
FMO1	1.688367553	5.573858022	6.767409623	5.40E-06	4.187113778
AC211433.2	1.68795986	5.53091428	7.704751806	1.12E-06	5.765739731
TMEM255A	1.6870666	4.213417747	3.341080765	0.004310263	-2.4959582
PGPEP1L	1.686990267	6.928743044	4.917104657	0.000170511	0.713481436
RBM15	1.686939673	3.989164969	4.825453527	0.000204621	0.530493441
CSN2	1.68610578	5.311541693	4.823086479	0.000205589	0.525756612
SMC1A	1.6857826	12.37984827	6.880341869	4.44E-06	4.383906695
AC078929.1	1.6850925	3.95127304	4.79507347	0.000217416	0.469657841
NPY	1.6846867	4.832987827	5.10179937	0.000118422	1.079612781
AC018953.2	1.684596867	5.956552098	4.770442389	0.000228392	0.420270896
AC113398.2	1.684188673	3.694029436	5.139051293	0.000110081	1.153011286
LITAF	1.6832389	4.81915	2.850088551	0.011881769	-3.478225637
AP000474.1	1.68275748	4.98634348	4.994313135	0.000146338	0.866976078
AP000474.2	1.68275748	4.98634348	4.994313135	0.000146338	0.866976078
ENOX2	1.68263986	3.8388672	5.952996155	2.33E-05	2.714414896
BX571846.1	1.682167267	8.868279391	4.544815749	0.000359664	-0.03459358
DAPK1-IT1	1.68161056	7.828213493	4.301678903	0.000589916	-0.529013421
ZNF37A	1.681459133	5.286523796	3.017411578	0.008426576	-3.147576896
LINC02728	1.68127428	6.461509347	6.004755812	2.12E-05	2.810772209
TMEM185B	1.6811007	6.676282247	4.39252551	0.00049004	-0.343833906
ASPM	1.680901793	4.297965196	4.340088458	0.000545373	-0.450662286
AC004637.1	1.680318173	5.724366689	5.372002407	7.00E-05	1.608368351
AC005540.1	1.679309447	6.049271898	3.860776422	0.001463463	-1.432478767
PRSS48	1.679061327	4.273277818	3.902268874	0.001342896	-1.347279585
AGGF1	1.678969167	7.670137644	9.263561876	1.05E-07	8.126482519
MYLK3	1.678832493	7.465198622	5.822018043	2.98E-05	2.468952767
P2RX1	1.678666947	10.48037054	4.093105191	0.000905304	-0.955701227
NEK3	1.678638887	7.682621698	2.512440873	0.023515129	-4.126392882
FZD5	1.678084233	5.603797956	3.19240346	0.005868572	-2.796892201
ARHGAP32	1.676198353	4.936919209	5.642983309	4.17E-05	2.129713564
CDK3	1.675877707	8.579950364	4.609549032	0.000315562	0.096341061
SCUBE3	1.675662087	6.790103271	7.890602037	8.33E-07	6.064131032
CLUAP1	1.675329273	5.340520542	3.795892853	0.001674296	-1.565704867
SLC6A2	1.675112113	8.325934249	6.165331778	1.58E-05	3.107354356
SEPTIN12	1.67465566	6.800562227	4.277557184	0.000619769	-0.578259605
SCLY	1.673722053	5.691673942	9.788055499	5.04E-08	8.852138976
LINC02563	1.67280232	3.85017716	4.897763485	0.000177187	0.674934645
MS4A15	1.67255746	4.476266213	4.183307618	0.000751944	-0.770947138
AC027682.5	1.67232962	11.24544489	4.926478246	0.000167369	0.732149328
AC008708.2	1.671534593	14.1617321	8.963463093	1.62E-07	7.696332651
AC104472.4	1.671402553	7.846129422	5.660742333	4.03E-05	2.163552542
AC004264.2	1.67101526	6.061152867	6.075914381	1.86E-05	2.942641826
AL591222.1	1.670423993	11.90413854	9.483754387	7.68E-08	8.435106518
CENPM	1.67004794	9.208817813	5.394159236	6.71E-05	1.651341579
TRIM6	1.669888613	6.468953142	5.409685387	6.51E-05	1.681418677
SLC5A1	1.669238707	8.279964551	3.463086663	0.003344443	-2.247493678
AP005329.1	1.66759544	5.489646867	3.916153546	0.001304833	-1.318771058
AC025437.1	1.667364333	4.919739356	5.554524339	4.93E-05	1.960550195
RPL7P60	1.667353973	6.312880356	16.38059034	3.47E-11	15.75753793
AC073842.1	1.667353973	6.312880356	16.38059034	3.47E-11	15.75753793
DYSF	1.66725874	5.672695307	5.186523754	0.000100323	1.246320802
PPP1R1A	1.66594314	5.864114573	4.08069571	0.000928758	-0.981139872
CDC42EP4	1.665897407	10.2368435	2.925301844	0.010184685	-3.330238375
AC005670.1	1.665390727	10.16764416	8.093086489	6.05E-07	6.383855534
AL160171.1	1.66471882	7.049405707	4.801860283	0.000214488	0.483255899
AP006295.1	1.664438667	4.163407538	7.147858688	2.81E-06	4.842827544
FUT5	1.664306473	7.023017982	7.235248573	2.43E-06	4.99054111
LINC02730	1.664104953	5.911220089	4.68807226	0.000269411	0.254713167
AC011374.1	1.663925073	5.296143409	4.828743085	0.000203283	0.537075465
LRRC4B	1.663836313	6.662345369	3.525878084	0.002934894	-2.119215752
AP001790.1	1.663474533	5.681767809	6.332602835	1.17E-05	3.412479183
RPS6KA3	1.661601953	5.846229862	4.891054499	0.000179565	0.661554927
LINC02833	1.661228927	5.934274698	10.07036854	3.43E-08	9.229467005
TRMT10A	1.66043136	4.668469053	6.228964829	1.41E-05	3.223891917
ATP6AP1L	1.659113927	4.205984684	2.766835625	0.014081261	-3.64066033
AC069549.1	1.6590963	3.609134307	2.939968671	0.009882481	-3.301253688
AL358334.1	1.6584936	10.62254825	2.15028187	0.047728872	-4.782140833
ZNF174	1.657842433	9.351395342	3.270247573	0.004993472	-2.63961985
LRRC73	1.657787373	5.048373569	5.721901712	3.59E-05	2.279772587
NLGN2	1.657377453	6.220042702	4.004417293	0.001087102	-1.137595039
AC013400.1	1.657253607	5.092185764	3.873689473	0.001424813	-1.405963058
AADAT	1.65700194	8.64763904	3.773198742	0.001755059	-1.612295651
CLEC1B	1.656927413	9.092760449	6.233804868	1.39E-05	3.23273278
MYO6	1.65661412	4.669074187	3.913293261	0.001312584	-1.324643791
DSC3	1.65644442	10.7215736	3.161492544	0.006256707	-2.859144292
ARMC10	1.65436144	9.48467088	5.978968938	2.22E-05	2.762812482
FBXL15	1.652681127	12.49926723	3.434480387	0.00354949	-2.305850963
LGALS9	1.652577027	12.08289586	3.994789744	0.001108944	-1.157351401
AC022148.1	1.6521688	6.0282028	8.686099906	2.44E-07	7.288746014
RASAL2	1.652000283	6.344512269	7.541441861	1.46E-06	5.499595711
FKRP	1.64953528	9.703846027	8.520687663	3.13E-07	7.040982754
FREM1	1.649104367	5.194165671	4.452851177	0.00043342	-0.221146549
HIST1H3E	1.6488367	3.975267187	7.618429894	1.29E-06	5.625523949
ANGPTL6	1.647009467	7.809503418	2.889209004	0.010967299	-3.401392384
AC069368.2	1.646497707	5.982659524	2.437983994	0.027264605	-4.265022162
OSBPL8	1.64558932	8.254754747	4.384406621	0.000498218	-0.360363423
AC018926.3	1.64500642	6.188789773	3.126436026	0.006727622	-2.929596029
AC004471.2	1.64496124	8.653616027	6.193489816	1.50E-05	3.158992794
AC004471.1	1.64496124	8.653616027	6.193489816	1.50E-05	3.158992794
ATP6V1D	1.643136447	5.150965018	5.565631304	4.83E-05	1.98184578
COL19A1	1.642517287	5.678190538	5.908004817	2.54E-05	2.630360295
KRTAP10-4	1.641694713	10.60958116	8.570352361	2.90E-07	7.115745496
AF233439.2	1.641619753	5.359665556	2.879540592	0.011186712	-3.420409909
VSTM2L	1.6412314	6.75183312	6.334565164	1.16E-05	3.4160354
AL583810.2	1.640279033	12.82521126	10.20681072	2.86E-08	9.408609565
AL136984.1	1.6397153	6.120337893	3.972295473	0.001161727	-1.203517528
AL355314.1	1.639708487	4.577407951	3.504648346	0.003067424	-2.162612543
FOXE1	1.638814227	6.874133711	3.401889131	0.003798419	-2.372266454
LMAN1	1.637749113	7.446963982	3.045486377	0.007952528	-3.09161759
AL354919.2	1.63680186	9.71259842	7.799704799	9.63E-07	5.91878487
SPOCD1	1.63680186	9.71259842	7.799704799	9.63E-07	5.91878487
HHIPL1	1.636457287	8.341474391	3.759239602	0.001806674	-1.64095046
AL049543.1	1.6360891	8.401450293	2.208776137	0.042664657	-4.679622973
AC104088.2	1.63540288	7.831826627	3.090153217	0.007251794	-3.002334893
AC010463.2	1.635384927	10.00589998	2.755192235	0.014418733	-3.663254218
LINC01431	1.634721327	9.396317458	6.858214774	4.62E-06	4.345491791
AC108463.3	1.634717967	4.220073644	3.251245106	0.005194361	-2.678073891
AP001205.1	1.63426482	8.36647452	2.914971614	0.010402933	-3.350628969
CEP95	1.634013173	6.162739742	4.562945566	0.000346711	0.002110038
FO393419.2	1.633907073	3.951595542	4.479561169	0.00041053	-0.16690256
RSPO3	1.63384634	4.720852507	4.661274196	0.000284328	0.200722753
PKD2L2	1.633408267	4.033891644	4.257814538	0.000645345	-0.61858772
AC018809.2	1.633132287	5.886222978	7.910056082	8.07E-07	6.095091356
LINC02469	1.632963333	11.21228193	3.753282329	0.001829165	-1.653178466
ENPP7	1.632075133	8.510351102	3.538756979	0.002857302	-2.092877363
ACTL7B	1.631222533	7.493347236	9.094195498	1.34E-07	7.885087609
AP003031.1	1.630539307	5.414236471	6.245703369	1.36E-05	3.254452741
PAFAH1B3	1.62938148	12.42336709	4.645255216	0.000293647	0.168420038
TLCD3B	1.629275033	14.01243729	4.542895027	0.000361065	-0.038483523
NPTXR	1.628945687	6.681463404	6.166770141	1.58E-05	3.10999482
AL596087.1	1.628778047	6.885120244	7.097369319	3.07E-06	4.756992793
TP53BP2	1.62833262	3.7175706	4.890099774	0.000179906	0.659650555
GZF1	1.627128473	5.148193809	5.686654506	3.84E-05	2.212852971
AL355802.3	1.6271255	9.679842053	2.877415913	0.0112355	-3.424586614
AL157871.2	1.626532813	4.819490982	5.302119039	8.01E-05	1.472438671
OR1L1	1.6259524	4.140346707	4.399406734	0.000483217	-0.329827401
CLDN10-AS1	1.625453407	6.797752458	6.484137171	8.89E-06	3.685494709
SERPINB13	1.625309487	5.910596618	4.996500351	0.000145707	0.871315344
OPN1LW	1.625287433	8.091091529	2.929630216	0.010094574	-3.32168876
AC092818.1	1.625104673	4.001653622	4.485388642	0.000405702	-0.155074414
ATP11AUN	1.625080753	8.907905329	7.079615976	3.16E-06	4.726725113
GOLGA8N	1.624727013	7.302812236	6.747260065	5.60E-06	4.151810508
LINC00345	1.62289918	7.133227987	7.233414927	2.44E-06	4.987452836
LINC01482	1.62239992	5.39821028	5.284960065	8.28E-05	1.438973143
AC034206.1	1.622161353	7.520915369	7.552709486	1.44E-06	5.518077612
MLH1	1.622139887	5.507799018	5.821141077	2.98E-05	2.467301461
PCP4	1.621512933	4.551943969	3.371339377	0.00404752	-2.43444707
MRGPRX2	1.620649567	5.152637058	7.688421395	1.15E-06	5.739292878
MTUS1	1.620609827	5.198734004	6.866644991	4.55E-06	4.360135741
G2E3	1.620561493	5.235273156	4.862796019	0.000189947	0.605150065
JRKL-AS1	1.620476513	5.903018782	5.046054951	0.000132139	0.969491364
SLC25A14	1.61983556	15.08453097	8.703926279	2.38E-07	7.315236561
KCNK13	1.619495947	5.713397124	2.734450135	0.015039406	-3.703425297
CSTP2	1.618450167	4.849581858	4.541371785	0.00036218	-0.041568667
CAPZA2	1.61814488	12.75202781	4.986468665	0.000148624	0.85140912
AC010359.2	1.618114753	6.414456422	5.080449176	0.000123493	1.037476373
AL162717.1	1.617833413	4.597435342	4.856538787	0.000192328	0.592649795
AL512347.1	1.6177095	3.62405464	2.163678971	0.04652221	-4.758788772
BX322562.1	1.616930793	16.0745333	8.566646847	2.92E-07	7.11017847
MYC	1.61636462	10.50105077	2.364803781	0.031496624	-4.399482631
PCDH11X	1.616039473	5.101550349	6.700429635	6.07E-06	4.069537127
AC107993.1	1.61536616	7.078789867	3.42530623	0.003617869	-2.324554283
CBWD6	1.615157583	5.460153702	8.36419255	3.97E-07	6.803294126
CBWD3	1.615157583	5.460153702	8.36419255	3.97E-07	6.803294126
SLC26A4	1.6142656	6.568153507	2.562319537	0.021283743	-4.032563303
NCLN	1.61378584	11.76966133	4.01646439	0.001060383	-1.11287617
AC108516.2	1.613255423	4.830630229	4.019117547	0.001054588	-1.107432683
HSD17B13	1.613255423	4.830630229	4.019117547	0.001054588	-1.107432683
ELN	1.612684513	6.864225649	5.557294078	4.91E-05	1.965862144
TOP2A	1.61242078	4.744632493	4.393850583	0.000488719	-0.341136533
KDM6B	1.612330173	8.983623556	4.040514037	0.001009017	-1.063539193
NCOA1	1.612312513	5.472874529	3.665546506	0.002194981	-1.833183764
WDR88	1.612254327	4.536970124	4.967775794	0.000154221	0.814288048
PRSS21	1.610812433	11.01613825	3.795458116	0.001675807	-1.566597429
AL355810.1	1.60924723	5.178840947	4.021715286	0.001048946	-1.102103046
AL162497.1	1.60924723	5.178840947	4.021715286	0.001048946	-1.102103046
AC009948.2	1.607205187	7.138795791	2.215138006	0.042144997	-4.668387017
AL592546.2	1.606991823	5.781408322	4.481451902	0.000408957	-0.163064639
COQ7	1.606953033	9.781101036	9.655679948	6.04E-08	8.672057532
DAPK3	1.60637584	5.20306764	8.174532792	5.33E-07	6.510896412
AMN	1.605879393	7.061701342	6.406665611	1.02E-05	3.546322062
AC008443.4	1.605620327	5.630874311	3.900849596	0.001346849	-1.350193769
AL122008.4	1.605356387	4.269574964	3.502906705	0.003078558	-2.166171585
SLC12A5-AS1	1.604917227	6.198496671	5.882990114	2.66E-05	2.583507784
AC138207.9	1.60467472	10.38416663	4.535226194	0.000366715	-0.054017592
CAB39L	1.604153047	7.366878431	5.535415675	5.12E-05	1.923875913
ZNF641	1.603459547	7.146494551	3.434618497	0.003548471	-2.305569353
LINC01374	1.602673407	4.816525698	7.387354894	1.89E-06	5.245069565
AC020908.3	1.601592687	7.477115858	4.516110502	0.000381195	-0.092757579
ANKRD30A	1.601568187	4.762799298	6.327612594	1.18E-05	3.403433207
MSS51	1.601084623	5.744405349	4.140764411	0.000820681	-0.858048484
CCDC144CP	1.600311913	3.761203369	2.805915519	0.013003597	-3.56460046
AC008088.1	1.600311913	3.761203369	2.805915519	0.013003597	-3.56460046
CCDC144B	1.600311913	3.761203369	2.805915519	0.013003597	-3.56460046
CCDC144A	1.600311913	3.761203369	2.805915519	0.013003597	-3.56460046
SDCBP	1.600227547	11.1866387	3.504039821	0.003071309	-2.163856084
RPS6KA6	1.600121527	3.795665631	5.493274494	5.54E-05	1.842832471
OR5B12	1.599924167	4.056621631	4.282756818	0.000613206	-0.567641631
C5AR1	1.599726573	6.864347556	4.775091027	0.000226278	0.429596031
LINC02688	1.599163027	9.979034324	8.765937721	2.17E-07	7.407070386
GRIA3	1.598703227	5.197957644	7.568460461	1.40E-06	5.543883717
ALDH1L1	1.598283597	6.014296731	7.230170217	2.45E-06	4.981986847
MAGEA12	1.59816166	4.831434793	4.969178385	0.000153794	0.817074635
CSAG4	1.59816166	4.831434793	4.969178385	0.000153794	0.817074635
RORB	1.598126987	4.246665924	4.738455776	0.000243501	0.356052367
CLASP1	1.597835227	5.325502564	6.13322158	1.67E-05	3.048333211
OR1L8	1.597803793	4.520795409	4.324525579	0.000562993	-0.482398942
SLC18A3	1.597628693	11.28100944	5.476766146	5.72E-05	1.811023435
CHRDL1	1.5967477	10.22075508	5.090429163	0.000121095	1.057178981
AL691515.1	1.5954304	3.89366144	3.798391536	0.001665635	-1.56057477
YME1L1	1.595336467	13.15983184	5.204376647	9.69E-05	1.281344903
AC012447.1	1.595288947	4.674221404	4.652635158	0.000289316	0.18330457
AC021594.2	1.594386713	8.739487009	5.018970489	0.000139385	0.915864987
AMD1	1.592727267	9.855278364	5.792875415	3.14E-05	2.414022695
HTR6	1.592602153	9.579053742	5.735866435	3.50E-05	2.30624037
SOX9	1.59254794	13.85775985	2.962973352	0.00942605	-3.255712676
C3orf62	1.592505687	7.072492764	2.979604594	0.009108984	-3.222730242
AP005271.1	1.591716993	5.922348822	4.487934433	0.000403611	-0.149907918
FGF10-AS1	1.591553907	3.696810938	3.402418173	0.003794242	-2.371188994
HSD3B2	1.590951527	6.687263444	5.703910422	3.72E-05	2.245635144
ZDHHC20-IT1	1.58919096	5.887593293	7.43913412	1.73E-06	5.330971556
SOHLH1	1.587692847	9.936044164	2.991706479	0.008884856	-3.198700139
AC099670.3	1.587497587	4.605666524	5.232435886	9.17E-05	1.336317481
MAGED2	1.587139147	10.30974976	4.662836873	0.000283435	0.20387278
XRCC5	1.586493013	6.440897382	5.315934952	7.80E-05	1.499358598
AC002470.1	1.586305	13.20897855	5.477348498	5.72E-05	1.812146119
AC110792.3	1.58630472	9.618714973	3.59762132	0.002527994	-1.972391566
AL357054.2	1.585912433	4.894760569	10.2335284	2.76E-08	9.443446796
AC102941.1	1.585712687	3.666508618	6.968844587	3.82E-06	4.536858902
ITLN1	1.584698107	7.295354311	3.865312536	0.001449767	-1.423164274
ALG8	1.584668887	4.451899258	4.501666606	0.000392522	-0.122047423
LINC02644	1.584225053	3.663872676	2.175179263	0.045508946	-4.73868179
AC026774.1	1.583994973	4.099204769	4.179748884	0.000757463	-0.778230439
AP000821.1	1.58356148	5.0346592	4.342830315	0.000542328	-0.445072369
PCBP2-OT1	1.58332518	6.74050172	5.84903401	2.83E-05	2.519772516
RNF126P1	1.583273093	9.969697089	3.992328248	0.0011146	-1.162402829
WASHC4	1.582998653	9.768173369	6.798835289	5.12E-06	4.242057947
CLSPN	1.582404793	8.073459609	3.482380149	0.003212869	-2.208104016
AC004012.1	1.5818439	5.458705147	5.161172365	0.000105418	1.196523243
LRRC66	1.581286227	4.982447778	4.756158663	0.000235016	0.39160542
AL139254.3	1.5808575	4.581618373	3.965148536	0.001179024	-1.218187244
PCDH17	1.579983107	4.319441884	6.930660916	4.07E-06	4.471005959
AL158839.1	1.579827127	4.255811858	4.419985443	0.000463385	-0.287957982
TMEM252	1.579644873	3.620317382	2.314890705	0.034730188	-4.490105662
KYAT1	1.579575693	7.021978769	6.351610727	1.13E-05	3.44690326
EPYC	1.57934542	12.31379596	5.474356894	5.75E-05	1.806378313
RGS17	1.578205307	7.638461591	3.570310237	0.002675769	-2.028312913
AC106870.2	1.577720753	7.891333916	5.534451049	5.13E-05	1.922023321
AC093639.2	1.577688213	4.095983542	6.166325854	1.58E-05	3.109179254
ADGRE2	1.577255307	7.305353538	3.007927654	0.008592896	-3.166451657
AP003550.1	1.576663207	5.551566138	6.07343338	1.87E-05	2.938055848
LINC01180	1.575703807	6.069728551	4.233157401	0.000678804	-0.668981283
C12orf81	1.575368553	12.46324574	2.401657484	0.029293325	-4.331998302
HPCAL1	1.575042067	6.834913231	5.153868769	0.000106935	1.182163257
VSTM1	1.574936713	11.59241849	2.933179641	0.010021261	-3.314675162
AL645937.4	1.5734918	4.491510813	3.256979557	0.005132909	-2.666473529
ZNF485	1.57336898	10.54542621	10.8330489	1.27E-08	10.20488002
AC011239.1	1.572418747	5.770087618	6.472709519	9.08E-06	3.665019159
LINC00528	1.57183248	8.626335867	3.687798627	0.00209576	-1.787547109
F3	1.571829027	5.608646884	4.618346976	0.000310011	0.114110876
CLEC11A	1.571642553	6.221101609	8.555520193	2.97E-07	7.093451482
AC004869.2	1.571565127	4.141852631	4.299049551	0.000593098	-0.534379944
C16orf82	1.571365047	7.893562951	6.649786959	6.64E-06	3.980214512
AC026688.2	1.570752633	6.981232382	6.592138836	7.35E-06	3.878091251
AL162742.1	1.569423507	5.654345791	2.472399987	0.02546593	-4.201164338
AC073569.3	1.569195533	8.196673209	4.479236546	0.0004108	-0.167561524
ZNF772	1.5691027	6.78286188	7.982521668	7.20E-07	6.209963086
AL449106.1	1.568585373	4.242678116	3.823427887	0.001581316	-1.509169387
AC079600.3	1.568546067	3.594013044	4.308637174	0.00058158	-0.514813331
HMGA2-AS1	1.568461387	6.332728871	5.323674996	7.68E-05	1.514429854
AC145207.3	1.568406167	7.391160218	3.253166169	0.005173694	-2.674188122
AC239802.1	1.56734058	4.831838427	4.10107726	0.000890555	-0.939361455
AL035045.1	1.566997373	4.583470236	4.23328852	0.000678621	-0.66871323
FBRS	1.566031753	5.825259542	5.060425221	0.000128453	0.997911894
AL445248.1	1.565772273	8.216081276	3.117340772	0.006855403	-2.947847331
AC078850.2	1.565603107	4.504613164	6.38634494	1.06E-05	3.50967661
CIART	1.563910513	5.791275129	2.882309001	0.011123453	-3.414966409
LINC02682	1.563567613	8.611200049	5.856461553	2.79E-05	2.533727246
NUP54	1.563379487	5.599876231	3.803248879	0.001648929	-1.550601896
AC105114.2	1.563362273	4.626264716	5.019464717	0.000139249	0.916844249
SMYD3-IT1	1.563353953	3.635665142	3.397801405	0.003830844	-2.380590879
TP53TG3GP	1.56273856	7.07266884	5.861880681	2.76E-05	2.543903905
GABPAP	1.562263407	8.678657498	3.334110123	0.004373155	-2.510117011
FBXW10	1.561847813	4.555115182	4.012363552	0.001069402	-1.121290154
AL356859.1	1.56093428	10.52240416	7.406017935	1.83E-06	5.276075051
APOBEC3B	1.560645893	6.912627502	6.169022064	1.57E-05	3.114128195
MED20	1.5604994	7.304193587	7.732073913	1.07E-06	5.809904984
AL356289.1	1.56011106	4.999112907	3.555861538	0.002757416	-2.057883953
AL049541.1	1.55980286	9.548672067	5.394327169	6.70E-05	1.651667055
AL138889.3	1.559786047	6.449621551	5.717759055	3.62E-05	2.271915917
RTBDN	1.5596342	3.87325472	4.7602639	0.000233093	0.39984598
ITIH4-AS1	1.559085093	3.686556222	3.760354854	0.001802495	-1.638661213
FOXA3	1.558797527	3.882879978	4.369140451	0.000513972	-0.39145525
AC073195.1	1.557947193	7.175373342	3.270077211	0.004995238	-2.639964771
CNPY1	1.55749614	5.3928684	6.134790639	1.67E-05	3.051220603
SYTL1	1.55668596	6.609111467	6.564249296	7.72E-06	3.828515359
ZAR1	1.556418613	14.55957045	3.862085697	0.001459497	-1.42979029
GPR158-AS1	1.55535454	4.579528707	5.466938882	5.83E-05	1.792071558
SPEN	1.555207127	7.078801391	5.980043429	2.22E-05	2.764812695
AC015961.2	1.55494546	6.791820573	4.807018434	0.00021229	0.49358787
AC010336.4	1.554781127	6.756709858	5.307029344	7.94E-05	1.482008882
ARHGEF3-AS1	1.55423086	5.607133613	5.45895925	5.92E-05	1.776673939
SSBP4	1.554202327	15.96778708	4.280279388	0.000616324	-0.572700524
MSRB3	1.553892793	5.687295396	5.734817507	3.51E-05	2.3042532
OR1N2	1.553737127	3.634939898	4.99927077	0.000144912	0.876810913
AC060766.7	1.55366936	7.95556072	7.414141381	1.80E-06	5.289555493
AL133163.3	1.55309934	5.907583987	9.259161887	1.06E-07	8.120255723
ZNF165	1.551559733	10.91118993	4.75379016	0.000236134	0.386850356
AC004596.1	1.551163527	4.568671244	6.735004638	5.72E-06	4.130309933
MS4A3	1.550375707	6.533133098	6.150939634	1.62E-05	3.080918186
KIF11	1.55024715	7.50446274	3.271149607	0.00498413	-2.637793513
SPAM1	1.550226847	4.919692351	4.406306581	0.000476473	-0.315785976
AC026316.2	1.550173173	12.77489928	6.427768627	9.84E-06	3.584316522
NABP2	1.549780827	6.726104071	6.492143342	8.77E-06	3.699828767
MYO1B	1.549111927	3.743412151	3.316725125	0.004534011	-2.545410067
UGDH	1.54885254	8.968554907	4.747208666	0.000239267	0.373634513
AC079174.2	1.548189127	7.149521258	3.003967576	0.008663292	-3.174328545
AC120498.4	1.5480009	7.17811668	5.609672116	4.44E-05	2.066129995
LINC00601	1.5479722	4.955363907	4.867923603	0.000188018	0.615390742
MIR3659HG	1.547360187	5.432093191	5.57370199	4.76E-05	1.997309936
SKIL	1.5468634	9.436031707	5.772678887	3.27E-05	2.375888225
AP001269.2	1.5465824	7.225432613	4.233514951	0.000678306	-0.668250327
NAT8	1.546479487	8.553899644	2.905044628	0.01061696	-3.370204549
NFKBIL1	1.546368507	14.81039047	4.725242926	0.000250038	0.329498349
AL136982.3	1.54636086	6.47423424	5.301092272	8.03E-05	1.470437133
IRX2	1.54628766	4.27205308	4.952182521	0.000159056	0.783294458
AL023803.3	1.545741093	4.395737062	3.581038064	0.002616718	-2.006350842
ZBTB42	1.545691773	11.51590661	2.164449466	0.046453677	-4.757443406
Z97832.2	1.54526574	7.351001107	7.441799364	1.72E-06	5.335383023
MSL2	1.544487527	8.492187151	7.593075494	1.34E-06	5.584143285
CASKIN2	1.544020493	9.624986342	5.464970841	5.85E-05	1.788274737
DBX1	1.543710647	4.909991591	4.854331755	0.000193175	0.588239826
LINC00408	1.543667667	4.185863938	5.202167395	9.73E-05	1.277012747
AMBP	1.543438713	8.366502516	10.0045164	3.75E-08	9.142260849
GSDMA	1.54331168	10.70681219	3.562621329	0.002718912	-2.044050441
PGM1	1.543068667	6.844906498	5.549207898	4.98E-05	1.950351301
AC034213.1	1.54245406	7.07674584	5.076925613	0.000124352	1.030517498
AC023385.1	1.542367853	4.994576209	4.925541104	0.00016768	0.730283371
VPS13A-AS1	1.542134413	12.63426433	4.166790274	0.000777908	-0.804755811
PARP9	1.54181816	5.569111133	4.685489417	0.000270813	0.249512159
ZFYVE16	1.5417504	5.62206616	6.150789187	1.62E-05	3.080641686
SMIM5	1.54173236	5.440826947	5.835063051	2.91E-05	2.493503996
FAM157B	1.540239307	7.232223404	2.78592151	0.013544557	-3.603557016
LINC02547	1.540145667	8.415581804	7.546313225	1.45E-06	5.507588218
DAOA-AS1	1.539721993	4.300621129	4.037868861	0.001014541	-1.068965024
CPNE4	1.53930936	6.084685747	3.463396478	0.003342289	-2.246861348
SMOC1	1.539166413	5.579998209	5.984828356	2.20E-05	2.773718132
DYNC1LI1	1.53913586	9.926465747	5.714268161	3.64E-05	2.265293577
IL1RL2	1.538705967	3.571729831	4.401191911	0.000481463	-0.326194215
HIST1H2BL	1.53826528	7.87910976	5.842966026	2.86E-05	2.508366581
TAS2R60	1.537682493	6.094023662	4.264678351	0.000636333	-0.604564872
RNF130	1.53741832	6.835278493	4.08564181	0.000919337	-0.971000133
AC245100.1	1.536597867	11.87837239	3.078955407	0.00742154	-3.024745835
AC138907.7	1.535925107	11.02370862	3.567771541	0.002689937	-2.033509379
GGT6	1.53581024	7.043158147	3.967074678	0.001174337	-1.214233594
AC093583.1	1.5353575	5.657480307	2.999795782	0.008738064	-3.182623726
PPP2R5D	1.535255667	4.923755898	4.211522135	0.000709614	-0.713222062
AC013448.2	1.535124693	3.620857916	4.538085222	0.000364598	-0.0482258
SPAG16-DT	1.535062487	7.075872538	8.047685967	6.49E-07	6.31265139
AF254983.1	1.534633923	6.552298456	5.728049786	3.55E-05	2.291428406
TPTE	1.534633923	6.552298456	5.728049786	3.55E-05	2.291428406
COA4	1.53451228	10.14188404	8.801664244	2.06E-07	7.459755521
ZNF280B	1.534181707	9.802737684	5.412519635	6.47E-05	1.686905946
FZR1	1.531910487	10.11927738	2.166875371	0.046238509	-4.753205867
ATG4C	1.53145994	8.57493996	5.299562142	8.05E-05	1.467454125
CH25H	1.531278553	3.523922476	2.475998172	0.025284522	-4.194465869
CCDC178	1.53119689	4.850496487	5.370144641	7.02E-05	1.604762481
AC090371.1	1.53119689	4.850496487	5.370144641	7.02E-05	1.604762481
CDK5R2	1.530926167	5.164803098	6.037016698	2.00E-05	2.870643949
AC026495.2	1.530597713	4.981275596	5.256235442	8.76E-05	1.38287267
AL354733.3	1.530585153	4.208757422	6.032315726	2.02E-05	2.861928515
ABL2	1.53050084	8.38818484	5.524068356	5.23E-05	1.902075569
AC126773.4	1.529855167	5.481264258	4.693988702	0.000266227	0.266624784
AC245128.3	1.529741087	12.62711494	2.409380867	0.028850405	-4.31779594
DHRS7B	1.529598333	4.315668702	6.249589399	1.36E-05	3.261542142
GUCY1A1	1.52904474	5.752249453	3.379924955	0.003975915	-2.416979719
AC025183.3	1.528126707	6.384131991	5.432374629	6.23E-05	1.725318522
LINC01143	1.527855133	5.118954489	5.681608425	3.88E-05	2.203259212
AC005225.3	1.527157273	11.48314061	4.297447959	0.000595044	-0.537648984
SMC6	1.52693086	4.628479413	8.12281831	5.77E-07	6.43033494
PHACTR1	1.52595466	8.07258636	6.352923537	1.12E-05	3.449278931
FRMD6	1.525377353	4.545789742	5.983693436	2.20E-05	2.771606167
SECTM1	1.52476934	8.65806244	8.507136774	3.20E-07	7.02052816
GCSAML	1.52447982	6.222079587	6.857079303	4.63E-06	4.343518614
LINC02201	1.52412314	5.901780653	5.736374492	3.50E-05	2.307202819
AL359921.1	1.523938533	5.796548822	2.151822395	0.047588663	-4.779459522
AL590730.1	1.52393013	5.6396235	6.153860102	1.61E-05	3.086284975
MAP3K8	1.523907747	7.442346244	5.821269679	2.98E-05	2.467543622
EMC6	1.523654667	7.254314858	2.730149905	0.015171278	-3.711740705
TAFA2	1.523462407	4.647114111	3.019857471	0.008384198	-3.142706725
ZNF281	1.52258848	5.427610693	5.139973357	0.000109883	1.154826081
AL732437.2	1.522198533	3.520591476	4.346513204	0.000538265	-0.437564619
FAM110A	1.52197483	7.92482616	7.025470522	3.46E-06	4.634135883
RPS10P5	1.52197483	7.92482616	7.025470522	3.46E-06	4.634135883
HOXD13	1.520692667	4.772680471	5.217198409	9.45E-05	1.306476144
ASNSD1	1.520653207	10.29872815	6.949262902	3.95E-06	4.503113557
AL162151.1	1.520304093	3.645677769	4.316068849	0.000572809	-0.499650035
AC104237.3	1.52021632	7.46945928	7.07449585	3.19E-06	4.717987488
AC108010.1	1.51970954	4.489556827	4.711292294	0.000257135	0.301444733
TLN1	1.51921468	7.412602467	4.711865514	0.00025684	0.302597771
AC141273.1	1.51825904	3.653912027	5.637508532	4.21E-05	2.119273347
TIMP4	1.51791908	3.94213856	2.69701178	0.016225635	-3.775669135
CDH11	1.517796193	12.82462608	3.187331578	0.005930585	-2.807114717
TMEM26	1.516894933	4.804559496	4.662979785	0.000283354	0.204160848
AC089987.1	1.51679657	5.61751196	8.043091902	6.54E-07	6.305430744
OR8S1	1.51679657	5.61751196	8.043091902	6.54E-07	6.305430744
AC018865.1	1.51608502	6.340788747	6.343433942	1.14E-05	3.43210101
POTEE	1.51608502	6.340788747	6.343433942	1.14E-05	3.43210101
RAP2C	1.515707167	6.560981311	5.559173937	4.89E-05	1.969466875
AC011524.2	1.515292687	7.689286538	4.507244893	0.000388107	-0.110733784
WDR44	1.51382234	9.51108956	7.701827484	1.13E-06	5.76100655
TNFRSF12A	1.51377612	9.25510848	5.371666922	7.00E-05	1.607717214
CYP2W1	1.513684233	9.759036502	4.439090663	0.000445717	-0.249111035
AL035588.1	1.513561127	6.499370111	5.274543258	8.45E-05	1.418639934
CAPN13	1.51326312	4.719727067	4.034687414	0.001021225	-1.075491086
AC091564.6	1.513260787	4.266727751	3.23989419	0.00531816	-2.70102536
LINC02186	1.512133053	5.363448209	5.104179679	0.00011787	1.084307397
AC069214.1	1.5120996	15.34313945	4.129888444	0.000839256	-0.880326351
AL160236.2	1.5118381	6.971756347	7.149892169	2.80E-06	4.846276998
ZNF426	1.511596873	8.178436649	7.652041292	1.22E-06	5.68024303
AC112484.1	1.5115516	5.66914548	3.545869783	0.002815333	-2.0783274
DIPK2A	1.511508827	5.617935351	4.955633758	0.000157973	0.790156395
ST3GAL2	1.5111207	8.248185833	6.080269799	1.85E-05	2.95069049
AC012184.1	1.5111207	8.248185833	6.080269799	1.85E-05	2.95069049
ACTR2	1.510817027	9.504762018	7.50465323	1.55E-06	5.439129122
PPEF1-AS1	1.510447463	4.134358469	5.342251104	7.41E-05	1.550571438
PPEF1	1.510447463	4.134358469	5.342251104	7.41E-05	1.550571438
SEZ6L2	1.510272553	4.858784796	4.874620222	0.000185529	0.628761163
RBM23	1.510203527	7.511977271	4.241397281	0.00066743	-0.652137639
MS4A12	1.509083607	5.044592191	5.466356661	5.84E-05	1.790948364
SLC17A8	1.508617547	5.478669271	6.212188871	1.45E-05	3.193223391
ANKRD30BL	1.508582427	6.439252244	10.8875519	1.18E-08	10.27222306
LYZL6	1.507697633	5.410999996	5.153815373	0.000106946	1.18205825
NUP62CL	1.5074427	4.07266748	3.739179281	0.001883538	-1.682124335
DHX34	1.5071605	5.40589232	6.368557148	1.09E-05	3.477550939
AC007599.2	1.50715781	6.438240953	6.890306906	4.37E-06	4.401184232
ZSCAN18	1.506917693	7.636936716	5.263450353	8.64E-05	1.39697288
AL133371.2	1.506802787	6.597985298	3.52476339	0.002941708	-2.121494975
GNG4	1.50671078	5.972187933	5.55169068	4.96E-05	1.955114642
GRAPL	1.50666582	5.424756227	3.914716237	0.001308722	-1.321722131
PANK1	1.50611452	6.501700947	5.436710734	6.18E-05	1.733700891
AL138995.1	1.506014887	8.829801031	3.197131213	0.005811344	-2.787360465
ATP5MC1	1.505870117	7.346161838	8.784237339	2.11E-07	7.434076747
AL731563.2	1.504890913	4.309387382	2.488089682	0.024683864	-4.171925819
LINC02473	1.50452456	4.300952387	3.581385666	0.002614826	-2.005639143
AC027514.1	1.504255503	3.824649389	3.913856697	0.001311053	-1.32348694
AC027329.1	1.504209693	4.775425116	7.383859446	1.90E-06	5.239257026
TRIB1	1.50397638	6.819381533	3.224434278	0.005491484	-2.732262082
AL049541.2	1.503287447	4.515009471	3.594341871	0.002545297	-1.979108165
AC025423.4	1.503277307	9.560200898	7.903252016	8.16E-07	6.084268841
ANKRD28	1.50327676	7.85141284	7.322384783	2.10E-06	5.136750449
LRP12	1.503075773	5.968833382	8.169126383	5.37E-07	6.50249104
AC011473.4	1.503014047	6.828220358	8.825116543	1.99E-07	7.49425185
KLK8	1.503014047	6.828220358	8.825116543	1.99E-07	7.49425185
AC092132.1	1.502854293	6.542586036	6.426585947	9.86E-06	3.582188858
AHNAK2	1.50233872	6.7262342	5.345823321	7.36E-05	1.557516748
GPR157	1.502262793	8.047437489	5.267667624	8.57E-05	1.405211916
DOCK3	1.501388633	9.086464542	6.575504878	7.56E-06	3.848536374
AL136372.2	1.500028137	3.706564491	3.26903291	0.005006079	-2.642079028
FUT2	1.500006917	5.563016358	6.806260713	5.05E-06	4.255019884
ATP6V1C1	1.49947216	6.059428333	4.180714376	0.000755961	-0.776254414
DNAJC5B	1.499271373	5.606585822	6.59079415	7.36E-06	3.875703503
AC121247.1	1.499118267	3.750290098	2.294430609	0.036143618	-4.526986929
QRFPR	1.498819187	3.973071631	4.408833614	0.000474027	-0.31064413
AC079360.1	1.498234013	5.283262769	5.715539611	3.64E-05	2.267705746
AC087301.1	1.497876213	3.617582689	4.533289505	0.000368156	-0.057941266
AC092295.1	1.49783167	3.858999007	2.210474127	0.04252538	-4.676625708
SMIM10L1	1.497796687	12.09835414	8.228206232	4.90E-07	6.594130568
LINC01514	1.497705893	6.657104702	3.307489402	0.004621842	-2.564147806
AC103740.1	1.49754228	5.607934813	8.085888778	6.12E-07	6.372585527
AC005695.2	1.497342327	3.778182538	6.927005276	4.10E-06	4.464690418
LINC02031	1.49716804	4.44193884	3.147015534	0.006447099	-2.88825793
AC116552.1	1.49700154	14.14974336	3.482004153	0.003215383	-2.208871876
ZFY	1.49674076	5.052041647	4.858999077	0.000191388	0.597565252
KCNN3	1.496695693	7.502532182	3.069538932	0.007567304	-3.043577302
SFR1	1.496451347	5.859483764	5.566320681	4.82E-05	1.983167014
AC036108.3	1.496441953	5.702453489	4.856840085	0.000192213	0.593251795
NRSN2	1.495952167	4.462161751	3.361856793	0.004128098	-2.453732211
TPST1	1.49595206	6.016140493	3.518719403	0.00297893	-2.133851985
LINC01149	1.495550907	5.672179178	4.12062889	0.000855407	-0.899296479
FMO4	1.495407793	13.05321674	5.666548483	3.99E-05	2.17460695
AL445183.2	1.49518606	4.582215533	4.090009667	0.000911098	-0.962046423
AC018607.1	1.49487196	10.72049259	4.482634161	0.000407977	-0.160664946
TBKBP1	1.494087667	5.906292284	5.650737404	4.11E-05	2.144493684
C10orf67	1.494069447	4.068667418	4.07297521	0.00094366	-0.996968673
AP002893.1	1.494039693	6.227143516	4.353500244	0.000530641	-0.423323353
FGF10	1.49400574	4.136872547	3.856301177	0.001477104	-1.441668272
AC096642.1	1.493638333	3.821967716	5.371450496	7.01E-05	1.607297151
RNF149	1.493423573	10.66772641	3.22509141	0.005484004	-2.730934899
AC140479.5	1.493156153	8.019412202	4.82803412	0.00020357	0.535656996
AC140479.4	1.493156153	8.019412202	4.82803412	0.00020357	0.535656996
AC005244.2	1.49295956	7.82317724	8.288187285	4.47E-07	6.68669142
AL359233.1	1.492591893	4.888669782	5.006004203	0.000142998	0.890164368
AC016831.1	1.4923058	8.576512173	2.708881452	0.015840095	-3.752801825
AC215522.2	1.492020133	6.191463262	2.201982007	0.04322619	-4.691603998
ZNF493	1.492002053	8.445935636	5.62103223	4.35E-05	2.087830076
AC037441.1	1.491552447	5.314632204	4.469127955	0.00041932	-0.188085001
GAL3ST3	1.491542227	16.00596872	8.047561348	6.50E-07	6.31245556
AC211486.5	1.491410993	10.67486254	5.090820136	0.000121002	1.05795062
TLR2	1.491368787	7.550022618	3.383019727	0.003950414	-2.410681921
LINC01507	1.491349027	4.970606911	4.587023545	0.000330243	0.05081647
CMTM1	1.491187567	4.149367231	3.196366318	0.005820566	-2.788902771
AL731571.1	1.49102298	7.407905027	2.249928834	0.039405731	-4.606651438
AL161669.1	1.490826493	4.540887636	6.385539946	1.06E-05	3.508223717
CCL13	1.490691853	6.998911196	7.066441809	3.23E-06	4.704235527
LEFTY2	1.490455293	4.790481942	4.065783478	0.000957759	-1.011714885
STX5	1.490002033	6.881150329	3.998728852	0.001099954	-1.149267882
AC032044.1	1.489230687	4.278959111	4.284241179	0.000611346	-0.564610729
AC051619.11	1.489155707	5.024687444	4.442692205	0.000442465	-0.241790661
TST	1.48875254	14.47062293	3.794414686	0.00167944	-1.568739697
SMARCA1	1.48758032	6.2730664	4.612519833	0.000313677	0.102342093
IFI35	1.487574733	9.099388902	4.15407767	0.00079851	-0.830783994
AL592146.1	1.487169943	4.326636656	3.229046484	0.005439199	-2.722945958
OR10A7	1.486647273	5.182698396	4.873001032	0.000186128	0.625528705
CRH	1.48664186	3.821025933	3.301680302	0.004677949	-2.575929283
AC100830.3	1.48642194	8.59104344	4.541971913	0.000361741	-0.040353158
AC027451.1	1.486280187	6.359915978	6.131195494	1.68E-05	3.044604286
AC009075.1	1.48584374	6.402437307	5.185239292	0.000100575	1.243799509
ACSL1	1.48539806	5.605137147	3.998806497	0.001099778	-1.149108548
AP000254.2	1.485286307	9.505004498	3.710316708	0.001999941	-1.741351776
AC005696.1	1.485151307	4.611350338	4.936207767	0.000164171	0.751516618
PPEF2	1.48483644	7.952232467	6.093682718	1.80E-05	2.975460604
AL137798.1	1.48474098	8.123625413	3.294002336	0.004753145	-2.591495943
AC009654.1	1.484570273	12.37240848	9.662584348	5.99E-08	8.681500628
PCARE	1.484141993	7.964001022	8.097237642	6.01E-07	6.390352135
PCSK4	1.483590693	5.967977742	6.226077177	1.41E-05	3.21861574
AL365255.1	1.482822687	6.220207244	7.23543711	2.43E-06	4.990858622
AC097625.1	1.482673167	5.345086151	3.371289688	0.004047938	-2.434548144
LRRC8D	1.48256242	4.441295427	2.807470285	0.01296242	-3.561567434
C1QB	1.482388173	9.891956636	3.433751105	0.003554878	-2.307337969
LY6K	1.482211533	3.922333196	5.0247311	0.000137811	0.927277407
ERH	1.482166567	5.955478404	4.265272239	0.00063556	-0.603351662
IGF2BP1	1.48198764	6.42993968	5.778554002	3.23E-05	2.386987053
KPNA2	1.48167666	8.575178293	3.311646394	0.004582102	-2.555714974
KCNC4	1.481112633	4.063172009	5.931298304	2.43E-05	2.67391254
ZNF704	1.480768233	7.634075769	7.794104821	9.71E-07	5.909793316
AL136084.3	1.47912838	3.614096133	3.451372762	0.003426938	-2.271396985
FKBP15	1.478738173	9.054685009	4.293265386	0.000600159	-0.546186751
AL159166.1	1.47867298	4.67596968	5.042666735	0.000133024	0.962787123
AC009142.1	1.478464193	5.110620849	6.005150901	2.12E-05	2.811506307
STIL	1.478299673	4.434744649	4.533535912	0.000367972	-0.057442038
AC003685.1	1.478106953	3.735245996	3.701544397	0.002036734	-1.759349438
TBL1XR1	1.477969733	4.392675929	5.109343484	0.000116682	1.094489664
RBM47	1.477278473	4.351487582	3.025346693	0.008289848	-3.131773258
LONRF1	1.47726016	5.119982933	5.343854053	7.39E-05	1.553688176
RARA-AS1	1.47684224	8.248267907	2.578369506	0.020609803	-4.0022146
WDR45	1.476745853	6.564868342	6.94797865	3.95E-06	4.500898483
CELA2A	1.476619853	15.52717198	3.996276828	0.001105542	-1.154299694
LCA5	1.4764713	6.72708348	6.071103636	1.88E-05	2.933748682
LSINCT5	1.474733487	4.554283431	4.04389389	0.001002003	-1.056606623
PTGFR	1.474657167	7.585723791	4.602225769	0.00032026	0.081545001
E2F8	1.47411623	4.135451367	2.264744623	0.038290343	-4.580214667
SSTR3	1.473879887	9.622402084	6.118737695	1.72E-05	3.021663699
CSAD	1.473783233	10.4762381	6.521012615	8.33E-06	3.751440061
PRC1	1.472904733	6.560103276	7.144683835	2.83E-06	4.837440773
AC005090.1	1.4723922	5.990990853	3.381170482	0.003965632	-2.414445191
ZNF462	1.47218032	6.85365736	5.993908398	2.16E-05	2.790608761
AL592078.2	1.472169207	5.418073031	5.307402946	7.93E-05	1.482736917
DRICH1	1.471634907	7.356980858	3.907782835	0.001327648	-1.335957957
AC011483.1	1.471395013	6.599813862	12.79752283	1.23E-09	12.4515534
C10orf142	1.471261747	4.062874324	4.215744355	0.000703492	-0.704586623
RWDD2B	1.470735893	5.728988142	6.848410059	4.69E-06	4.328447486
CD80	1.470608693	5.919261142	5.142583972	0.000109323	1.159963745
MIR1-1HG	1.470523987	13.57356566	5.807890724	3.06E-05	2.442338814
REELD1	1.470438333	3.960170582	3.468574899	0.003306478	-2.236291303
AC100821.2	1.47037194	4.221575187	4.16313863	0.00078377	-0.812231666
LRRC18	1.47012492	4.145852693	3.753167817	0.0018296	-1.653413511
PCLO	1.469984393	7.546809956	3.315867858	0.004542093	-2.547149663
ETS2	1.469902073	6.247135836	5.643982946	4.16E-05	2.131619417
AC245297.2	1.46912026	9.57274736	7.143524413	2.84E-06	4.835473228
AC244669.2	1.46912026	9.57274736	7.143524413	2.84E-06	4.835473228
AC027544.2	1.46863348	3.775062387	2.911689902	0.010473217	-3.357102441
AP000844.2	1.46859688	4.26296816	3.761324199	0.00179887	-1.636671451
MYO1A	1.468321093	4.965159156	3.944193043	0.001231258	-1.261204305
AL445426.1	1.46803534	4.484344893	4.093263938	0.000905008	-0.955375836
FAM221B	1.468003633	6.826715049	3.687205937	0.002098344	-1.788762829
PRC1-AS1	1.467643133	6.122171502	5.322553313	7.70E-05	1.512246183
AC008750.4	1.467366267	8.757538591	3.798485423	0.001665311	-1.560382006
FAM157A	1.466909607	9.735304164	4.230877134	0.000681986	-0.673643074
AL033539.1	1.466875407	4.377743111	2.980534917	0.00909156	-3.220883839
CRAT	1.466762527	9.383755391	9.901502182	4.31E-08	9.004858454
U95743.1	1.466538313	4.016326996	2.164425719	0.046455788	-4.757484875
C1GALT1C1	1.46641906	8.238865133	6.695556944	6.13E-06	4.060958653
SLC2A1	1.46546676	8.458310987	5.699996168	3.74E-05	2.23820242
REG4	1.465253153	7.144372249	6.471927072	9.09E-06	3.663616529
POC5	1.46497996	6.883246507	7.15924372	2.76E-06	4.862132763
PRR12	1.464671747	10.97223035	6.579205057	7.52E-06	3.85511418
UEVLD	1.46462064	10.34737141	4.944663084	0.000161443	0.768339656
SFT2D2	1.464589353	6.952451729	4.78744622	0.000220756	0.454370735
AL590438.1	1.464467767	3.901481618	2.912719212	0.010451123	-3.355072253
AC012459.1	1.464305793	4.352095196	5.699607315	3.75E-05	2.237463923
MESP1	1.463654047	6.174634751	2.765095679	0.014131202	-3.644038672
C9orf131	1.46354716	5.685634913	5.682332635	3.87E-05	2.204636307
AL353795.3	1.46354716	5.685634913	5.682332635	3.87E-05	2.204636307
DSG4	1.463459233	4.151366342	5.670606089	3.96E-05	2.182329664
AL359532.1	1.46240646	6.23110188	2.574616808	0.020765526	-4.009317195
FNDC4	1.4623438	4.092998027	3.876783529	0.001415706	-1.399609747
P3R3URF	1.462208913	8.166815169	6.173362797	1.56E-05	3.122093554
C11orf72	1.461941053	9.463341222	6.303420101	1.23E-05	3.359528932
CLEC14A	1.46189244	3.96657072	4.291227091	0.000602667	-0.550347798
ZNF671	1.461831647	6.259063724	10.44371966	2.09E-08	9.714788237
LBP	1.46181596	6.045104707	3.593665484	0.002548881	-1.980493409
DLEU2L	1.46143942	8.749991667	4.958093555	0.000157205	0.795046346
AC022509.4	1.46094154	11.87873087	6.973846731	3.78E-06	4.545470401
SEPTIN14P2	1.46085504	8.954693733	4.44083753	0.000444137	-0.245560303
EIF2AK2	1.460735927	11.10691635	2.779139362	0.013732964	-3.616751123
AL161785.3	1.460726847	6.723067924	10.64777497	1.61E-08	9.973650698
LINC02810	1.460527127	11.37239642	3.800080459	0.001659807	-1.557107175
AC139769.1	1.4604867	7.679906193	4.644304995	0.00029421	0.166503218
AC139769.2	1.4604867	7.679906193	4.644304995	0.00029421	0.166503218
LGALS8-AS1	1.460062707	4.575478924	6.10483057	1.76E-05	2.996028765
AC011899.2	1.459618027	5.814066111	8.259593442	4.67E-07	6.642626061
OR52M1	1.459536397	4.206629638	4.030140037	0.001030857	-1.084819469
LINC00304	1.459344667	8.606781964	8.338046291	4.14E-07	6.763268407
PLEKHD1	1.458638753	6.855727382	5.235659735	9.12E-05	1.342627653
IGSF11	1.45840373	3.582464947	4.301218852	0.000590472	-0.529952361
IGSF11-AS1	1.45840373	3.582464947	4.301218852	0.000590472	-0.529952361
AC006042.1	1.458337193	5.038501809	6.916495454	4.17E-06	4.446522878
AL645933.3	1.45825564	5.43796152	2.966956634	0.009349141	-3.247817601
KLK2	1.458166773	9.182583169	6.485861843	8.87E-06	3.68858329
C5orf58	1.457188833	12.04417697	6.224292002	1.42E-05	3.215353372
AL365318.1	1.456857527	4.708868218	3.305586301	0.004640149	-2.568007861
GBX2	1.455600733	5.969231929	4.804838508	0.000213216	0.489221702
ADAMTS16	1.455153393	5.657374116	8.892264605	1.80E-07	7.592635464
GNPDA1	1.45488938	13.7592516	6.655881389	6.57E-06	3.990983094
AC012557.2	1.454693567	8.489051524	5.168264974	0.000103966	1.210462595
TNNT1	1.454313567	12.99577532	4.884710519	0.000181843	0.648899014
GCLM	1.454050207	7.767652244	6.628540994	6.89E-06	3.942632485
OSTF1	1.454044833	8.655008476	6.319989368	1.19E-05	3.389607556
LRRC63	1.453441313	5.321770409	4.917248883	0.000170462	0.713768736
MMUT	1.453095653	6.595644729	3.648761462	0.002272934	-1.867598353
AL357033.4	1.452715013	8.422071356	7.486536092	1.60E-06	5.409281866
CES3	1.45241144	4.119549827	4.169342956	0.000773836	-0.799530123
AC010731.3	1.452121267	3.653025071	3.987523054	0.001125724	-1.172264254
PPP2R3B	1.451847153	11.06471642	5.317956326	7.77E-05	1.50329527
[truncated: 5,855 more rows]
