# Supplementary material for: Identification of immune-related hub genes and potential molecular mechanisms involved in COVID-19 via integrated bioinformatics analysis
Source: Sci Rep. 2024 Dec 2;14:29964. doi: 10.1038/s41598-024-81803-2 (PMC11612211; doi:10.1038/s41598-024-81803-2)
Supplement: Supplementary file 3 — Supplementary Material 3 [file 41598_2024_81803_MOESM3_ESM.xls]

	logFC	AveExpr	t	P.Value	B
DUSP9	-4.66663872	7.42682256	-24.57077793	8.21E-14	20.81424594
AC104809.2	-4.39810397	4.678613233	-14.52277206	2.01E-10	14.15513194
TMEM106B	-2.963958923	3.848283464	-14.27412139	2.57E-10	13.92333335
AC004690.2	-2.764726127	5.000812582	-13.98001407	3.47E-10	13.64343465
TRIM47	-2.15555136	10.49305348	-13.52372315	5.60E-10	13.19647654
RPL13A	-1.512660767	7.656503116	-13.21744156	7.76E-10	12.88746308
AP2M1	-2.4785509	5.373899	-13.10021299	8.82E-10	12.76721664
CTSZ	-2.034353313	9.098379778	-12.84061314	1.17E-09	12.49695261
RBMXL1	-1.730931767	5.035663622	-12.76950449	1.27E-09	12.42195049
AP002387.2	-3.79656534	5.60555532	-12.65770796	1.44E-09	12.3031737
ULBP2	-2.334683223	3.398264438	-12.55710478	1.61E-09	12.19538241
FABP3	-2.510781603	3.528861211	-12.55168486	1.62E-09	12.18955067
GUK1	-3.513483027	10.48593602	-12.47344763	1.77E-09	12.10508689
RALGDS	-1.727212587	9.804826716	-12.31222841	2.13E-09	11.92936038
AC107214.1	-1.818230677	3.249267242	-12.1884819	2.45E-09	11.79292698
SCT	-2.519114043	3.573978344	-12.16124179	2.53E-09	11.76271112
MYOZ2	-2.585305443	3.462142344	-12.13284394	2.61E-09	11.73114029
SGTA	-2.126814327	5.349199996	-12.11729117	2.66E-09	11.71381907
DHCR7	-2.750994533	5.364649018	-12.04469987	2.90E-09	11.63268519
AC011369.1	-1.638793663	3.239241131	-12.03699507	2.92E-09	11.6240457
CPA3	-4.622543663	4.792895878	-11.79515639	3.89E-09	11.35010636
PHF5A	-2.361920047	11.97414654	-11.74453186	4.13E-09	11.29207706
ISCU	-2.472778987	11.04136117	-11.56087541	5.14E-09	11.07953196
AC011442.1	-2.953441473	5.357686578	-11.51983269	5.41E-09	11.03159487
ELOA2	-2.601710507	7.553660302	-11.48480039	5.64E-09	10.99054993
HHEX	-1.867302647	9.015937302	-11.42994535	6.03E-09	10.92604227
CROCC2	-2.847938867	6.180349756	-11.38666838	6.36E-09	10.87494426
ESRRB	-1.308991073	4.910486751	-11.28269489	7.22E-09	10.75143337
NDUFB2-AS1	-2.37746401	3.957997873	-11.24155897	7.60E-09	10.70227436
ARMCX6	-2.569651613	5.355909338	-11.22377833	7.76E-09	10.68097403
TCIRG1	-2.63406738	8.841654827	-11.19215033	8.07E-09	10.64300775
KYAT3	-1.566033193	5.631447231	-11.04897358	9.65E-09	10.46988835
AC104066.4	-2.022532933	8.478384031	-11.02726151	9.91E-09	10.44345558
UPF3A	-3.114340993	9.601958231	-11.01943803	1.00E-08	10.43391939
TEX46	-1.33924313	3.004472887	-10.95702518	1.08E-08	10.35762065
HMGB3	-2.672776027	5.500547436	-10.92243137	1.13E-08	10.31515921
DCTN3	-2.476227487	10.06109369	-10.87185909	1.21E-08	10.25286466
KCNH8	-1.427449757	3.134937336	-10.84219169	1.25E-08	10.2161981
GPR137	-1.582831403	8.719246338	-10.69873845	1.50E-08	10.03761317
BAD	-1.582831403	8.719246338	-10.69873845	1.50E-08	10.03761317
DUS1L	-2.899199347	9.871634836	-10.67521027	1.55E-08	10.00811773
AC011379.2	-2.395012317	3.621591576	-10.66195683	1.58E-08	9.991477309
PPP1R16B	-2.222216113	3.692056631	-10.57762987	1.76E-08	9.885165666
TRIM52-AS1	-2.627603453	6.619496218	-10.53517216	1.86E-08	9.831353264
IL10RA	-1.192875833	8.997838191	-10.52116326	1.89E-08	9.813555713
LINC02686	-1.118831127	3.163535836	-10.51251826	1.91E-08	9.802562234
HLA-J	-3.167792507	9.137815676	-10.47045016	2.02E-08	9.748951709
FAM155A-IT1	-2.82541565	3.66434654	-10.4683911	2.03E-08	9.746322822
FAM87B	-1.443500057	3.157937536	-10.46655978	2.03E-08	9.743984313
CC2D1A	-1.721908467	8.088572716	-10.4007844	2.21E-08	9.659752595
LINC01198	-1.258403107	5.158573156	-10.34178541	2.39E-08	9.583800123
PINK1-AS	-2.586573997	3.561090216	-10.32104631	2.46E-08	9.557011604
MAP2K3	-2.4537477	8.67301328	-10.31221041	2.49E-08	9.545584083
AP003419.2	-2.674512353	7.151020724	-10.29739531	2.54E-08	9.526404464
CTSG	-2.090632223	3.553782971	-10.27519425	2.61E-08	9.497617987
PIGH	-1.624111393	7.486108591	-10.26427026	2.65E-08	9.483433798
HEG1	-2.35774503	3.526468553	-10.22582058	2.79E-08	9.433404645
AKAP7	-2.58582473	3.7654983	-10.20864884	2.85E-08	9.411008823
OGFR	-1.668492487	7.535539449	-10.19064502	2.92E-08	9.387492781
UBXN1	-2.243673193	13.8726274	-10.18887431	2.93E-08	9.385177992
SLC35A5	-2.602128613	6.869670324	-10.16739838	3.01E-08	9.357075621
AC090607.4	-1.158351337	2.958489029	-10.16086981	3.04E-08	9.348522501
OR5B3	-2.147849747	6.353436649	-10.13680144	3.14E-08	9.316949453
LINC00893	-1.105909567	5.743891502	-10.09218798	3.33E-08	9.258254445
USP38	-1.706426833	8.996777604	-10.08885181	3.35E-08	9.253856332
DDX46	-1.319650347	11.44676397	-10.08556221	3.36E-08	9.249518393
LYNX1-SLURP2	-1.591062617	6.094681962	-10.06223244	3.47E-08	9.218718995
AC005599.1	-1.52178	3.31446372	-10.02631724	3.64E-08	9.171185161
AC100786.2	-2.55487109	3.901997833	-10.02048223	3.67E-08	9.163448799
NOS2	-1.383223527	7.039856956	-9.991068959	3.82E-08	9.124392672
TOR2A	-1.748930347	9.106174236	-9.985488392	3.85E-08	9.116971537
LINC01855	-1.287569083	2.986062798	-9.963043208	3.97E-08	9.08708793
AC008443.1	-2.106722767	6.713318929	-9.946087286	4.06E-08	9.064474868
CCDC71	-3.61714529	4.92183546	-9.871857131	4.49E-08	8.965093416
AC110716.2	-3.615303423	3.879906491	-9.864327531	4.54E-08	8.95497741
MVD	-2.8877089	9.70724256	-9.842884953	4.67E-08	8.926133729
ANKRD46	-1.746079133	6.713946604	-9.805560654	4.92E-08	8.875800587
CFH	-1.979370867	5.195696489	-9.802676251	4.94E-08	8.871904189
FAM160A1	-1.640615347	4.271660942	-9.768990592	5.17E-08	8.826328796
NELFCD	-2.71120186	9.804721933	-9.767862668	5.18E-08	8.824800489
NOB1	-1.72503054	5.423349853	-9.74701008	5.33E-08	8.796519247
HPS1	-1.374981133	7.938157298	-9.731435555	5.44E-08	8.775363465
MAGEA10	-3.425824477	4.681643856	-9.717403881	5.55E-08	8.756279298
C5orf24	-2.430940127	6.397886942	-9.713435956	5.58E-08	8.750878458
BACH2	-1.235500933	5.579893671	-9.69404584	5.73E-08	8.724459732
AC026748.1	-1.766979103	3.241239664	-9.691121484	5.76E-08	8.720471541
RPS3	-3.615344587	14.15922425	-9.674259986	5.89E-08	8.697456624
AC243829.4	-2.431294253	7.872636284	-9.645605332	6.13E-08	8.65826854
LAS1L	-2.36914407	3.55651342	-9.638242806	6.19E-08	8.648184029
IL23A	-2.742492207	8.074896209	-9.609140715	6.45E-08	8.608260388
SLC18A1	-2.34533915	3.810952607	-9.604965426	6.49E-08	8.602524364
AC112694.1	-4.51408211	5.241947327	-9.580119686	6.71E-08	8.568348751
ATG4B	-2.435265833	8.462365898	-9.576298505	6.75E-08	8.563086216
LHX5-AS1	-2.93188306	4.407205067	-9.54335067	7.07E-08	8.517638852
ARIH2OS	-2.337346133	7.714231644	-9.542585438	7.08E-08	8.516581785
CACNA2D3-AS1	-1.533589483	3.185328651	-9.535601079	7.15E-08	8.506930616
TBRG1	-1.548652253	6.399888684	-9.530451001	7.20E-08	8.499810402
CNNM3	-2.142722813	4.505798111	-9.509958134	7.41E-08	8.471446927
UNC5B	-2.020067213	4.557670844	-9.489530098	7.62E-08	8.443123526
AL158825.2	-2.880822033	4.810985258	-9.478759481	7.74E-08	8.428170107
AC004590.1	-1.234037137	3.075042882	-9.416516867	8.45E-08	8.341484127
RBM38	-1.91389194	15.72015615	-9.412120529	8.50E-08	8.335343766
BCS1L	-1.530096323	3.102429864	-9.393731053	8.72E-08	8.309634056
OR6B3	-1.557851	6.626351253	-9.378550103	8.91E-08	8.288379456
DNPEP	-2.92231899	4.112786527	-9.371277913	9.01E-08	8.278187957
TRIM16L	-1.293251673	3.731964218	-9.359877528	9.15E-08	8.26219824
DDX54	-2.271111693	7.251446458	-9.350964162	9.27E-08	8.249685798
CCL4	-4.048466073	9.126426951	-9.334295606	9.49E-08	8.226261004
TESC	-2.55770114	9.118297387	-9.315756721	9.74E-08	8.200168327
SHANK2-AS1	-1.522193977	3.251063562	-9.280239541	1.02E-07	8.150063102
EFNA2	-1.678798753	10.80824934	-9.260332751	1.05E-07	8.121912942
SCGB3A1	-2.350845057	3.805081776	-9.253116766	1.07E-07	8.111696917
FOXO1	-1.133553193	5.554059191	-9.247214609	1.07E-07	8.103336225
SLC25A11	-1.50631358	6.791263707	-9.233907056	1.10E-07	8.084469843
CEMIP2	-1.838456047	3.776286756	-9.224319434	1.11E-07	8.070863882
HLA-DOA	-4.178532947	8.197120716	-9.204721309	1.14E-07	8.043016883
AC244197.3	-1.168572613	6.239414618	-9.185606119	1.17E-07	8.015810786
STAG3L5P-PVRIG2P-PILRB	-2.21963158	5.038740573	-9.170908065	1.20E-07	7.994860994
PVRIG2P	-2.21963158	5.038740573	-9.170908065	1.20E-07	7.994860994
PILRB	-2.21963158	5.038740573	-9.170908065	1.20E-07	7.994860994
MROH1	-1.1826376	7.440043973	-9.147300759	1.24E-07	7.961156893
CFD	-2.91985886	9.624485613	-9.143058214	1.25E-07	7.955092551
AC016876.1	-1.453594493	4.396473458	-9.113277557	1.30E-07	7.912461297
CLK2	-1.28017244	8.388106867	-9.088316766	1.35E-07	7.876645347
SFXN4	-1.69232646	5.641666147	-9.052516032	1.42E-07	7.825140578
TMEM191A	-1.876316667	4.038444836	-9.050155702	1.43E-07	7.821739297
MOS	-2.199976197	3.841349909	-9.047745955	1.43E-07	7.818266091
ANKRD23	-1.417182487	5.677750862	-9.025031166	1.48E-07	7.785491425
AC083841.3	-1.647342567	7.780005969	-8.998819839	1.54E-07	7.747591806
ARHGEF9	-1.904609213	4.502193338	-8.985150285	1.57E-07	7.727792631
POLR2C	-2.421623793	8.098107764	-8.983447905	1.57E-07	7.725325245
AC008267.5	-2.190362273	7.026099791	-8.978541656	1.58E-07	7.718212224
ZNF81	-2.95069399	4.35659638	-8.963343235	1.62E-07	7.696158619
ACTRT2	-1.460952563	3.238313118	-8.960190784	1.63E-07	7.691580644
CTSK	-2.326508687	7.587226889	-8.950179553	1.65E-07	7.677034127
OCEL1	-1.88781951	3.519063887	-8.943223171	1.67E-07	7.666918964
SNHG15	-1.948262807	7.480790382	-8.940182317	1.68E-07	7.662495399
DGCR6L	-2.412077693	6.677948591	-8.939351978	1.68E-07	7.661287293
HAGH	-1.676502153	5.503426804	-8.929196856	1.70E-07	7.646505049
OR7A5	-1.493765947	5.670317089	-8.914772301	1.74E-07	7.625485747
MBTPS1	-1.773261207	6.486556182	-8.913040708	1.74E-07	7.62296073
SNHG1	-1.727667773	8.092599458	-8.912327734	1.75E-07	7.621920957
ASH1L-AS1	-1.53433158	8.44435616	-8.911501169	1.75E-07	7.62071545
AL355574.1	-1.8081003	5.544163547	-8.893730358	1.79E-07	7.594776694
HLA-DMB	-3.454656627	10.41646648	-8.890642275	1.80E-07	7.590265184
AC008060.4	-1.981365157	3.732855362	-8.870119439	1.86E-07	7.560251947
LINC02014	-1.735709843	3.402716278	-8.864382417	1.87E-07	7.551852432
TIPARP-AS1	-1.255022727	4.783641569	-8.863126668	1.88E-07	7.550013349
BCL2L12	-1.432897153	4.565469471	-8.860505017	1.88E-07	7.546173214
AC005832.4	-2.22909558	4.978993933	-8.842416928	1.94E-07	7.519654501
SLC22A5	-1.883865907	6.244139049	-8.841954009	1.94E-07	7.518975278
SUSD1	-1.066015413	5.171701284	-8.828825102	1.97E-07	7.499700429
HGC6.3	-3.00205311	3.868722527	-8.82781885	1.98E-07	7.498222225
CATSPER1	-2.81304777	7.34222694	-8.826684897	1.98E-07	7.496556273
AC147651.3	-1.618222733	5.740173138	-8.821422069	2.00E-07	7.488822228
THAP3	-3.35010508	8.196485347	-8.817553987	2.01E-07	7.483135606
KCMF1	-1.358667833	11.37744351	-8.813691832	2.02E-07	7.477455803
DCP1A	-2.28959776	5.64171528	-8.810564015	2.03E-07	7.472854551
HECTD3	-2.279985007	5.678664822	-8.801521463	2.06E-07	7.459545289
RFXANK	-1.3453542	7.185363427	-8.798519433	2.06E-07	7.455124458
RPS2P46	-3.347712153	6.884233898	-8.756760701	2.20E-07	7.39351097
AC009831.1	-2.027239307	7.560743729	-8.755942975	2.20E-07	7.392302226
CCDC115	-1.254174533	4.520403764	-8.753134681	2.21E-07	7.388150417
FAM201A	-1.484732627	3.645870762	-8.751131794	2.22E-07	7.385188714
WDR97	-1.938579593	3.577030898	-8.731229031	2.28E-07	7.355730301
CHGB	-1.39972602	8.057306413	-8.72624091	2.30E-07	7.348339359
LRRC45	-1.684450703	4.281629531	-8.721382794	2.32E-07	7.341137986
DANCR	-1.662987053	7.599682204	-8.719075724	2.32E-07	7.337717068
CHAF1B	-2.701369787	4.654394196	-8.679649115	2.46E-07	7.279149879
MZT2A	-3.817781933	7.968542191	-8.675362654	2.48E-07	7.272770423
TMEM248	-2.376825513	9.735143458	-8.672970727	2.49E-07	7.269209538
HDHD3	-2.39719897	3.7402111	-8.658182094	2.54E-07	7.247177207
TENT4B	-2.08219202	8.70194804	-8.653691451	2.56E-07	7.240481407
SNAPC2	-1.14027255	2.970872313	-8.646465483	2.59E-07	7.229701626
AL603910.1	-2.441399147	3.890794889	-8.633832223	2.64E-07	7.210839012
AC133555.4	-1.6622226	15.60116361	-8.631861557	2.65E-07	7.20789477
PRDM14	-1.59252607	3.164463833	-8.631715025	2.65E-07	7.207675827
OAZ1	-1.411788487	15.38434324	-8.626196845	2.67E-07	7.199428707
LENG9	-2.186788433	8.560291138	-8.623092815	2.68E-07	7.194787895
TRIM3	-2.10758424	4.624137893	-8.615023121	2.72E-07	7.182717128
GNRH2	-3.162952407	9.275631049	-8.608349368	2.74E-07	7.172728069
GSTO1	-2.457596547	8.394936609	-8.570780783	2.90E-07	7.116389027
FAM155A	-1.41584001	3.15888626	-8.564414628	2.93E-07	7.106824007
AC005154.4	-2.822823827	9.406407222	-8.561520808	2.94E-07	7.10247436
MYO1G	-2.85182114	8.608695827	-8.558611555	2.96E-07	7.098100421
CARD10	-2.4520802	4.14919116	-8.556308369	2.97E-07	7.094636896
WDR83OS	-2.406870223	7.445252798	-8.554393143	2.97E-07	7.091756262
AC010422.5	-2.406870223	7.445252798	-8.554393143	2.97E-07	7.091756262
ZCCHC18	-2.016665787	4.489836262	-8.549051152	3.00E-07	7.083719011
LCE1A	-2.88572778	11.62855493	-8.540768524	3.04E-07	7.07125011
FBXO28	-1.668684867	8.459560449	-8.535505696	3.06E-07	7.063322664
VPS16	-1.93965858	6.779050253	-8.53158082	3.08E-07	7.057408241
LINC02325	-1.15074274	5.024643053	-8.527243946	3.10E-07	7.050870642
MAPKAPK5-AS1	-2.163883447	8.341360849	-8.516384297	3.15E-07	7.034489567
PBX3	-1.99470178	6.791778667	-8.511096827	3.18E-07	7.026508198
TMEM191B	-2.664651843	3.741800371	-8.503855265	3.21E-07	7.015571235
TKTL1	-2.22751064	4.969880933	-8.49126838	3.27E-07	6.996544916
GAPDHP62	-2.798975767	7.021495222	-8.487702178	3.29E-07	6.991150486
IMMT	-2.084787487	5.084460289	-8.487035098	3.29E-07	6.99014124
AP002008.1	-1.22780481	3.235020007	-8.484659788	3.31E-07	6.98654709
TMEM14C	-1.23957686	5.26031748	-8.473232782	3.36E-07	6.969246242
PCIF1	-2.01842952	5.294383947	-8.471122512	3.37E-07	6.966049358
APOLD1	-2.156956433	6.736207484	-8.459608369	3.43E-07	6.948596118
EDF1	-2.924288673	11.21756278	-8.455878544	3.45E-07	6.942938693
RPL13	-3.23286228	7.562665747	-8.445407769	3.51E-07	6.927046803
RAMP1	-3.711455773	6.871978951	-8.425393899	3.62E-07	6.896630975
PLEKHM1P1	-1.148709717	3.025990056	-8.416382682	3.67E-07	6.882919116
AC098591.2	-2.07216474	9.38274664	-8.41526879	3.67E-07	6.881223428
NEURL1B	-1.74126934	4.10587148	-8.409222647	3.71E-07	6.872016485
CTSW	-3.245226413	7.334889551	-8.395094683	3.79E-07	6.850483957
GPATCH2	-1.156347727	5.420432329	-8.38995987	3.82E-07	6.842651442
LINC02183	-1.744115377	3.555247362	-8.383334869	3.86E-07	6.832540697
ZBTB17	-2.830692907	7.246015329	-8.373095339	3.92E-07	6.816902257
GID8	-1.748727087	9.091159196	-8.357090052	4.02E-07	6.792430282
ERVK3-1	-1.36109538	6.819161707	-8.342225784	4.11E-07	6.769672608
IMPA1	-1.36021226	4.835258413	-8.328567077	4.20E-07	6.748734923
AC068228.1	-2.607206503	3.919388771	-8.319264468	4.26E-07	6.73446064
AC090469.1	-1.51925918	7.714268347	-8.306577237	4.34E-07	6.714974378
AL356134.1	-2.693925753	5.481871044	-8.30402157	4.36E-07	6.711046557
Z69733.1	-1.81315448	3.520376073	-8.293710991	4.43E-07	6.69519136
RAB40A	-1.81315448	3.520376073	-8.293710991	4.43E-07	6.69519136
SLC35C1	-1.610208003	3.568650331	-8.290576023	4.45E-07	6.690367734
SF3B5	-1.08793726	15.18747795	-8.281147147	4.51E-07	6.675852103
ZFAND2A	-1.089682593	6.025916844	-8.277309062	4.54E-07	6.669940038
RBP4	-2.503415323	5.761188024	-8.27408555	4.56E-07	6.664973128
TCEAL4	-1.525669787	5.929509356	-8.273809395	4.57E-07	6.664547553
AQR	-3.337533547	5.096850662	-8.270138633	4.59E-07	6.658889686
HNRNPUL2	-3.620630093	8.029208764	-8.264744862	4.63E-07	6.650572835
ZNF784	-1.899288227	5.811348556	-8.254863086	4.70E-07	6.635325723
AP001062.3	-2.21888486	8.771394587	-8.251157036	4.73E-07	6.62960411
CACNA1C-AS2	-2.300784297	4.501964522	-8.248218785	4.75E-07	6.62506657
SLC66A3	-1.829837233	7.311218684	-8.246812012	4.76E-07	6.622893684
AC093323.1	-1.21428574	5.19472152	-8.24642998	4.76E-07	6.622303555
AP000350.4	-1.16021158	8.931179573	-8.238035761	4.83E-07	6.609332021
FST	-2.86326947	3.652443833	-8.237439154	4.83E-07	6.608409731
SNW1	-1.40503486	7.9700912	-8.236591961	4.84E-07	6.60709998
AGL	-2.06282311	3.22801886	-8.229152609	4.89E-07	6.59559471
AL662884.1	-4.218789127	10.80586036	-8.219846229	4.96E-07	6.581191602
PBX2	-4.218789127	10.80586036	-8.219846229	4.96E-07	6.581191602
SH2D4A	-3.242003853	6.931709458	-8.216145731	4.99E-07	6.575461278
OSBPL7	-2.574749753	9.088283258	-8.203572841	5.09E-07	6.555978138
CYP11A1	-1.49609746	10.85757555	-8.174792876	5.32E-07	6.511300667
AC022929.2	-1.73777661	3.19681538	-8.173226928	5.34E-07	6.508866537
PIN1	-2.30594414	8.934527533	-8.172732621	5.34E-07	6.508098111
SYNRG	-1.946531733	6.099685924	-8.168839557	5.37E-07	6.502045
SCAI	-2.69158789	4.048693553	-8.16688974	5.39E-07	6.499012574
TMEM191C	-2.868342907	5.066995169	-8.159213154	5.45E-07	6.487068709
IDH3B	-3.116353207	9.708041276	-8.158468884	5.46E-07	6.485910293
FGFBP1	-2.072650903	3.498127224	-8.150055437	5.53E-07	6.472810038
AC097637.1	-2.14708146	8.60927824	-8.144922708	5.58E-07	6.464813395
HBD	-5.917869953	8.461986791	-8.140176176	5.62E-07	6.457415288
SRP14	-2.097474347	9.305036449	-8.139984434	5.62E-07	6.457116369
TLR9	-2.015850853	8.187943391	-8.129634945	5.71E-07	6.440974537
DDX51	-2.030456253	6.803837284	-8.119327925	5.80E-07	6.424884628
CDK10	-1.493769313	5.922452538	-8.114391993	5.85E-07	6.417174265
AC016065.1	-1.910467807	6.130646809	-8.084601463	6.13E-07	6.370569142
PRKAG2-AS1	-1.75185226	5.700139627	-8.078829772	6.18E-07	6.361525913
ADAT1	-3.10612546	6.663015547	-8.075828719	6.21E-07	6.356822012
PACRGL	-1.475608947	5.576190396	-8.069968243	6.27E-07	6.347632697
COX14	-2.046440627	4.557477489	-8.069317642	6.28E-07	6.34661226
AC233992.2	-1.488654597	3.261160922	-8.065829566	6.31E-07	6.341140395
AP002490.1	-1.110643033	5.797226058	-8.048960992	6.48E-07	6.314654884
GTPBP6	-3.33335578	7.480420227	-8.045962976	6.51E-07	6.309943643
TDP2	-1.64588072	5.466271947	-8.042627827	6.55E-07	6.304701183
AC012074.1	-1.91940678	5.212687107	-8.017348077	6.81E-07	6.264915449
PTPRA	-2.431622307	8.396981756	-8.01640849	6.82E-07	6.26343504
LINC02323	-2.407564323	4.239555931	-8.012770551	6.86E-07	6.257701994
EIF4EBP1	-1.578855907	6.977487236	-8.011748897	6.87E-07	6.256091641
TBC1D20	-1.485867287	6.811713462	-8.008374406	6.91E-07	6.250771694
OVCA2	-1.3322383	5.24789056	-7.999311627	7.01E-07	6.236476404
GGT3P	-1.463554363	3.231847224	-7.988334352	7.13E-07	6.219146329
MRPS34	-2.074574153	5.613856911	-7.982623779	7.20E-07	6.210124446
CRKL	-1.578142607	8.981697809	-7.981700389	7.21E-07	6.208665207
SRM	-1.797399267	5.874884249	-7.958749449	7.47E-07	6.172358427
CEP68	-1.49890976	7.31544316	-7.95660681	7.50E-07	6.168965264
AC004982.2	-1.274431287	5.468517036	-7.954135089	7.53E-07	6.165050178
AL138720.1	-1.40736154	8.577991653	-7.950291033	7.57E-07	6.158959729
TRIO	-1.784728867	3.900059449	-7.943608947	7.65E-07	6.148367968
JMJD7-PLA2G4B	-1.005384367	5.699728996	-7.926066095	7.87E-07	6.120531867
CCNL2	-2.62234894	7.132612987	-7.923026217	7.91E-07	6.115704076
STK38	-1.494127087	7.672372769	-7.907574735	8.10E-07	6.09114527
CD1C	-2.703586727	8.109454956	-7.907490951	8.11E-07	6.091012014
SURF6	-1.78536469	3.29634418	-7.902477787	8.17E-07	6.083036956
AC010642.2	-1.646514833	7.853535284	-7.894527898	8.27E-07	6.070383048
SNRPB	-3.9176906	9.90247776	-7.886429373	8.38E-07	6.057483668
GATA2	-1.281367867	4.167258969	-7.873121265	8.56E-07	6.03626695
DDX47	-3.1235312	6.642288147	-7.871768101	8.58E-07	6.034108283
AL021918.4	-2.08617651	3.653153167	-7.843737439	8.97E-07	5.989335295
MFHAS1	-2.4303704	7.155705853	-7.8300215	9.17E-07	5.967387757
KIF2C	-2.339107693	9.163622484	-7.829673352	9.18E-07	5.966830332
RGCC	-2.270337067	11.82755253	-7.8295383	9.18E-07	5.966614094
TCAF2P1	-1.522028933	6.345215884	-7.826434097	9.22E-07	5.96164312
SEC1P	-1.79092326	8.20758752	-7.824930506	9.25E-07	5.95923484
ZC3H3	-1.94288201	3.569857727	-7.820926832	9.31E-07	5.9528207
AC073311.1	-1.61195199	3.37088382	-7.819468112	9.33E-07	5.95048319
AL355987.2	-1.939961093	4.683227164	-7.815468002	9.39E-07	5.944071759
TBC1D10C	-2.425799713	7.677151604	-7.785647879	9.85E-07	5.896206324
IDUA	-1.486205353	7.832755858	-7.785537949	9.85E-07	5.896029644
RAD23A	-2.34440369	8.75424846	-7.784002873	9.87E-07	5.8935623
GADD45GIP1	-2.34440369	8.75424846	-7.784002873	9.87E-07	5.8935623
ANAPC11	-1.86655278	4.4748932	-7.779761684	9.94E-07	5.886743705
CASZ1	-1.39573973	3.922295727	-7.778030135	9.97E-07	5.883959165
AL139423.1	-1.39573973	3.922295727	-7.778030135	9.97E-07	5.883959165
SSNA1	-2.36189006	7.727169547	-7.770208512	1.01E-06	5.871375911
TUBGCP5	-1.435624187	7.053856262	-7.768681956	1.01E-06	5.868919039
HSF2	-3.31768774	5.79244764	-7.765283715	1.02E-06	5.863448682
PRAMEF8	-1.20558651	3.268563333	-7.757359703	1.03E-06	5.85068673
PRAMEF7	-1.20558651	3.268563333	-7.757359703	1.03E-06	5.85068673
SNHG11	-1.33600616	6.15353672	-7.75719802	1.03E-06	5.850426242
FAM98C	-2.02609006	6.327033693	-7.755898289	1.03E-06	5.848332116
SLC9A5	-3.11255068	7.7690366	-7.753914498	1.04E-06	5.845135382
PIGC	-1.849262183	4.006450784	-7.753460117	1.04E-06	5.844403105
PURA	-1.19991568	7.691580707	-7.741111673	1.06E-06	5.824491513
RAB22A	-1.54321224	9.046493707	-7.738623072	1.06E-06	5.820476151
GATAD1	-2.479877687	7.453273956	-7.732749594	1.07E-06	5.810995893
SNHG8	-3.004146753	8.600948218	-7.732742568	1.07E-06	5.810984549
ZBTB22	-2.088885907	9.984460356	-7.731830719	1.07E-06	5.809512324
AC004865.2	-2.370409533	7.091081404	-7.724785733	1.09E-06	5.798133981
CUZD1	-1.83386262	6.21782992	-7.722732395	1.09E-06	5.794816348
TMEM234	-1.377735533	7.242678124	-7.716215849	1.10E-06	5.784283531
NMRAL1	-1.607896527	7.459477689	-7.711329864	1.11E-06	5.776382371
TATDN2	-1.060196053	7.591429204	-7.708066732	1.12E-06	5.771103697
KHNYN	-2.009771307	6.140409742	-7.704942062	1.12E-06	5.76604763
TRIAP1	-1.802045827	6.210260449	-7.704541509	1.12E-06	5.765399393
TCAF2C	-1.6459735	6.7686328	-7.698675635	1.13E-06	5.755903776
AC034228.1	-1.571932523	3.123850838	-7.693178706	1.14E-06	5.747001082
AP003419.1	-1.411154827	8.746064609	-7.691667576	1.15E-06	5.74455296
LINC02328	-1.034974287	3.844085836	-7.691275818	1.15E-06	5.743918235
ZNF511	-1.6297694	6.662757387	-7.689713977	1.15E-06	5.741387541
LINC01526	-1.542428733	3.359710711	-7.688169881	1.15E-06	5.738885267
TAF1B	-1.696193757	3.133015149	-7.686658648	1.15E-06	5.736435929
AC008736.2	-1.83745496	9.342561533	-7.685759167	1.16E-06	5.73497794
ATF4	-2.88925748	8.429996093	-7.676807	1.17E-06	5.720461072
SLC20A1	-3.16914294	9.17228652	-7.674158441	1.18E-06	5.716164031
AC140481.1	-2.26343818	6.623808307	-7.6689881	1.19E-06	5.707772828
NT5M	-1.698902007	3.682379396	-7.660420702	1.21E-06	5.693860217
SRRM5	-1.357292647	5.591705956	-7.659537008	1.21E-06	5.692424605
ZNF529-AS1	-1.18043076	5.071672893	-7.653360153	1.22E-06	5.682386926
NUDT8	-2.749955357	4.399030629	-7.64001749	1.25E-06	5.660686404
MOB1B	-1.474682347	6.079069036	-7.639848703	1.25E-06	5.66041173
RNF115	-1.190721863	6.011320304	-7.638837197	1.25E-06	5.658765584
NFX1	-1.606199173	7.933344311	-7.638153959	1.25E-06	5.657653588
PAM16	-1.508690453	8.716228831	-7.637231321	1.25E-06	5.656151855
TMEM185A	-1.76836766	5.767954387	-7.631211716	1.26E-06	5.646351142
JMY	-2.729302993	7.668289151	-7.630595374	1.26E-06	5.645347372
DGCR9	-1.1729073	6.145698573	-7.630449552	1.27E-06	5.64510988
LINC00543	-1.19361443	3.408318153	-7.628997301	1.27E-06	5.642744516
MAVS	-3.264578237	4.769363322	-7.621259309	1.28E-06	5.630136264
AC008105.3	-2.041723893	9.248185644	-7.618848492	1.29E-06	5.626206388
AL031727.2	-1.353071623	3.171579371	-7.616787563	1.29E-06	5.622846227
BTG1	-1.032250587	15.82821072	-7.610781781	1.31E-06	5.61305096
AC010745.1	-1.31898249	3.01190682	-7.609559214	1.31E-06	5.611056372
NR2C2AP	-1.99770112	6.581118733	-7.609500856	1.31E-06	5.610961157
NMB	-1.90907032	6.870150973	-7.608385813	1.31E-06	5.609141802
EIF2D	-2.687374827	10.10442801	-7.60552542	1.32E-06	5.604473862
AC017116.2	-2.315874163	4.288897931	-7.599303512	1.33E-06	5.594316259
BAK1	-1.721705127	5.661573582	-7.598455679	1.33E-06	5.592931708
AKIRIN1	-2.788424053	10.59185019	-7.583864038	1.36E-06	5.569087203
AP000721.1	-1.256902807	8.451486369	-7.579061526	1.38E-06	5.561232832
AC083841.1	-1.69539689	6.08062756	-7.578806704	1.38E-06	5.560815987
SLURP2	-1.69539689	6.08062756	-7.578806704	1.38E-06	5.560815987
MAGT1	-3.55197938	8.381922693	-7.570129679	1.40E-06	5.546616505
AC010547.3	-2.34834053	3.49288998	-7.568429999	1.40E-06	5.543833842
FECH	-2.311366497	4.186946642	-7.567029486	1.40E-06	5.541540663
AL035587.1	-1.507514553	5.125227644	-7.565071958	1.41E-06	5.538334978
OR5AC2	-1.357484137	3.269403109	-7.564534223	1.41E-06	5.537454279
AC092652.2	-2.019829153	7.540056258	-7.559514318	1.42E-06	5.529230767
ST3GAL1	-2.002228287	8.722772782	-7.557231139	1.43E-06	5.525489345
AC005838.2	-2.362710487	7.209200516	-7.553885748	1.43E-06	5.520005973
CRY1	-2.874992353	8.244170884	-7.552235267	1.44E-06	5.517300125
AC015813.2	-1.051936087	11.2966518	-7.551992413	1.44E-06	5.516901951
AL606491.1	-2.789410667	5.010336409	-7.551546174	1.44E-06	5.516170292
AC022098.2	-2.32449401	4.07504306	-7.550693082	1.44E-06	5.514771475
PHF2	-1.446768653	5.872253324	-7.546967974	1.45E-06	5.50866222
AC027290.1	-1.962975687	7.179640276	-7.545311658	1.45E-06	5.505945206
VPS37B	-1.962975687	7.179640276	-7.545311658	1.45E-06	5.505945206
COPS3	-2.679794927	10.40168981	-7.54262368	1.46E-06	5.50153504
PCED1B-AS1	-2.560680947	8.446722849	-7.537593082	1.47E-06	5.493278629
LMNA	-1.764468	13.35456427	-7.534416852	1.48E-06	5.488063858
PAXX	-1.62960034	6.366171227	-7.53335249	1.48E-06	5.486316062
RPL23A	-1.334822633	8.518804978	-7.522459573	1.51E-06	5.468419627
AL391427.1	-1.15145734	4.49966116	-7.511440845	1.54E-06	5.450299621
HSCB	-1.9507367	9.198641387	-7.501001901	1.56E-06	5.433117399
ENTPD4	-1.789658233	12.00021006	-7.498723725	1.57E-06	5.429365556
AC074032.1	-1.674207547	5.634901476	-7.492068022	1.59E-06	5.418400368
EPX	-1.33175344	10.07839317	-7.487064258	1.60E-06	5.410152648
SNHG7	-1.7083589	9.222672467	-7.479895022	1.62E-06	5.398329465
LHX5	-3.243862267	7.100403529	-7.473984648	1.63E-06	5.388576928
FAM207A	-2.21035358	4.11096884	-7.472093163	1.64E-06	5.385454811
RADX	-3.350619103	4.593525824	-7.467746191	1.65E-06	5.378277724
MOCS1	-2.33845555	4.046076313	-7.467249821	1.65E-06	5.377458021
CA11	-2.41518954	9.1180726	-7.467064423	1.65E-06	5.377151846
VDAC2	-2.131671407	6.323969529	-7.465478103	1.66E-06	5.374531936
AC011377.1	-1.545499713	3.292860831	-7.4602748	1.67E-06	5.365935866
AC018809.1	-1.60654016	7.285887853	-7.453360547	1.69E-06	5.354507364
LRRC14	-1.390086627	4.668395049	-7.445221712	1.71E-06	5.341046174
KANSL1-AS1	-1.4082317	4.99801084	-7.444711565	1.71E-06	5.34020211
MTRNR2L10	-2.684834993	4.301664964	-7.440921809	1.73E-06	5.33393062
AC111182.1	-2.707166607	7.413410729	-7.436005445	1.74E-06	5.325791756
REX1BD	-1.21317837	2.993615633	-7.433118778	1.75E-06	5.321011401
LINC00896	-2.544255757	3.857299829	-7.424949907	1.77E-06	5.307477319
OBSCN-AS1	-1.20504758	3.79394196	-7.418666615	1.79E-06	5.297060868
EMC7	-2.229417947	9.452176862	-7.415036064	1.80E-06	5.291039608
SLC25A1	-2.98644438	11.81158135	-7.414726067	1.80E-06	5.290525392
LINC01389	-3.104362167	5.233667822	-7.414526277	1.80E-06	5.290193978
CCL3	-2.863915167	9.001241369	-7.411406897	1.81E-06	5.285018792
GPAA1	-2.352505973	7.217947684	-7.399793304	1.85E-06	5.26573932
NOL11	-1.833561257	3.681955176	-7.39909624	1.85E-06	5.264581537
RBM15B	-1.878942313	8.683512804	-7.396021564	1.86E-06	5.25947386
AC022400.4	-1.720858227	8.041273769	-7.391572045	1.87E-06	5.252079931
ETS1	-1.784643667	4.676760689	-7.390902229	1.87E-06	5.250966631
KLF15	-1.314976813	4.802115364	-7.389374154	1.88E-06	5.248426587
SPPL2C	-3.378436157	4.351474376	-7.377880854	1.92E-06	5.229311311
HTR5BP	-1.368703653	7.608668138	-7.366961979	1.95E-06	5.21113419
AC004522.4	-1.80375368	11.02095487	-7.364338161	1.96E-06	5.206763707
AZGP1	-1.80375368	11.02095487	-7.364338161	1.96E-06	5.206763707
TRAPPC2L	-1.711278053	7.374768404	-7.357105608	1.98E-06	5.194711455
U47924.2	-2.414568187	7.388724016	-7.349138825	2.01E-06	5.181427166
C12orf57	-2.414568187	7.388724016	-7.349138825	2.01E-06	5.181427166
HLA-DMA	-3.115253313	9.401462191	-7.336029242	2.05E-06	5.159548007
AL645941.2	-3.115253313	9.401462191	-7.336029242	2.05E-06	5.159548007
AC016575.1	-1.807645003	3.387842158	-7.330562373	2.07E-06	5.150416953
FAM50A	-2.8078557	12.39590616	-7.330486238	2.07E-06	5.15028976
RPL28	-2.59517938	14.81935583	-7.32799056	2.08E-06	5.14611992
FBXO7	-1.462324073	6.979991724	-7.322487926	2.10E-06	5.136922882
BRPF1	-2.14205096	4.280221573	-7.321668244	2.10E-06	5.13555251
AC108067.1	-2.604680713	7.714469271	-7.317943093	2.12E-06	5.129323482
AC103874.1	-2.04269143	3.674552127	-7.314885857	2.13E-06	5.12420985
HABP4	-1.39154049	6.976255607	-7.313937316	2.13E-06	5.122623022
AL662899.2	-1.23259812	6.786766973	-7.312250173	2.14E-06	5.119800262
GSK3B	-2.9781812	4.531167613	-7.307492471	2.15E-06	5.111837983
CSF2	-2.251546733	4.584788804	-7.305709366	2.16E-06	5.108853037
TTYH2	-1.444861287	5.050559636	-7.301908681	2.17E-06	5.102489129
BOLA2-SMG1P6	-1.9765598	9.823192253	-7.299128231	2.18E-06	5.097832224
BOLA2	-1.9765598	9.823192253	-7.299128231	2.18E-06	5.097832224
SELENON	-1.22187742	5.088020893	-7.298005027	2.19E-06	5.095950688
H6PD	-1.200312117	3.271228896	-7.297265178	2.19E-06	5.094711233
HLA-E	-2.20065928	8.280753267	-7.296663316	2.19E-06	5.093702887
LINC01901	-1.38664384	4.21635992	-7.293244024	2.20E-06	5.087973315
NEU1	-1.790846953	6.732116258	-7.292987533	2.21E-06	5.087543457
AC105415.1	-1.983406303	3.853805851	-7.291778629	2.21E-06	5.085517306
SMG1P6	-2.725726353	10.25999368	-7.285319005	2.23E-06	5.074687331
NDUFB2	-1.60324328	6.33927548	-7.28411002	2.24E-06	5.072659735
AC108174.1	-3.473772927	4.866462676	-7.283114765	2.24E-06	5.070990433
CIITA	-1.213386173	5.461983351	-7.281958819	2.25E-06	5.069051433
LINC02773	-1.66817456	3.8527838	-7.281718604	2.25E-06	5.068648469
AL031847.1	-2.135063603	4.152433318	-7.277433585	2.26E-06	5.061458932
LINC01144	-1.047971093	3.549666551	-7.277028797	2.27E-06	5.060779631
MMP2	-1.08504198	3.927082827	-7.270386657	2.29E-06	5.049629737
GRK4	-1.237937033	5.575739631	-7.269703557	2.29E-06	5.048482691
NCK1	-2.03350368	4.668510133	-7.268634003	2.30E-06	5.046686587
LINC02182	-3.156964653	4.223209764	-7.259497509	2.33E-06	5.031337075
SLC5A6	-1.567661533	8.115729471	-7.254704918	2.35E-06	5.023280698
CST3	-1.969211833	6.934698564	-7.253909014	2.35E-06	5.021942464
NDUFB9	-1.56642822	6.438330707	-7.232450919	2.44E-06	4.985829038
RC3H2	-2.217821727	7.815453196	-7.227647865	2.46E-06	4.977736701
ACAP3	-1.115545827	5.355220636	-7.227009818	2.46E-06	4.976661453
PPM1J	-2.33699423	4.551497433	-7.223263861	2.48E-06	4.970347545
ZDHHC2	-1.518339193	8.665194338	-7.216528843	2.51E-06	4.958990499
BCAS4	-1.557290663	3.244349824	-7.216078611	2.51E-06	4.958231057
AC008446.1	-2.823248487	9.632854396	-7.215275512	2.51E-06	4.956876337
TTLL10	-2.363035767	4.786850636	-7.214708972	2.51E-06	4.955920606
CCDC159	-1.630005937	5.724657896	-7.207880481	2.54E-06	4.944397626
TMEM205	-1.630005937	5.724657896	-7.207880481	2.54E-06	4.944397626
AC107881.1	-1.595660803	3.541604891	-7.207111977	2.55E-06	4.943100375
SNHG17	-1.541757233	6.520175551	-7.191312549	2.62E-06	4.916412041
PRDM10	-1.75341699	3.494849407	-7.187839176	2.63E-06	4.910540092
KIAA1143	-1.37269822	11.14014215	-7.187052949	2.63E-06	4.909210691
GRIP2	-1.195596267	4.693779702	-7.181315806	2.66E-06	4.899507319
NCR2	-1.843929713	7.237895578	-7.176848632	2.68E-06	4.891948647
RNF181	-1.437702987	10.94858148	-7.17250633	2.70E-06	4.884598555
NPC1	-1.129943493	6.094926724	-7.163929673	2.74E-06	4.870073239
DCAF1	-1.3483697	7.51387236	-7.159918885	2.76E-06	4.86327704
INAVA	-1.40402942	14.72299916	-7.158880161	2.76E-06	4.861516571
AC016885.1	-1.84933047	3.65410202	-7.155529026	2.78E-06	4.8558359
MAL	-1.336865253	4.471215884	-7.154481751	2.78E-06	4.854060286
CTDSP1	-1.11708078	7.8439662	-7.149690181	2.81E-06	4.845934386
RPSA	-3.022939707	11.90383332	-7.14747199	2.82E-06	4.84217151
AL592166.1	-1.6866455	8.955813573	-7.139579965	2.85E-06	4.828778046
SLC4A5	-1.60498502	4.97693984	-7.139384037	2.85E-06	4.828445426
AL022315.1	-2.04795344	11.88289939	-7.131517637	2.89E-06	4.815086437
PSTPIP1	-2.31687796	10.66060095	-7.131492962	2.89E-06	4.815044521
AC026770.1	-1.25257419	3.167582513	-7.129681521	2.90E-06	4.81196702
C4orf48	-2.54465742	6.99391068	-7.121266227	2.94E-06	4.797663968
RECK	-2.52292216	5.723252533	-7.117018044	2.97E-06	4.790439728
LRR1	-1.622800947	9.384714076	-7.112748281	2.99E-06	4.783176208
RNF138	-1.429134333	6.631794938	-7.109417543	3.00E-06	4.777508318
MAP3K7	-2.334182633	5.501999191	-7.104949817	3.03E-06	4.769903149
ADCK5	-2.236843997	4.065954376	-7.099692824	3.05E-06	4.760950824
SNAPIN	-1.113109197	6.655839989	-7.095628411	3.07E-06	4.754026698
TENT5B	-2.226127033	5.691862978	-7.088647071	3.11E-06	4.742127824
SAE1	-1.779527727	6.575656156	-7.081477336	3.15E-06	4.729900646
GCN1	-2.526823807	8.071394342	-7.079143483	3.16E-06	4.725918947
AC092143.3	-1.530675903	6.873345684	-7.075794751	3.18E-06	4.720204449
TCF25	-1.530675903	6.873345684	-7.075794751	3.18E-06	4.720204449
C17orf107	-1.467018607	5.108845689	-7.064584258	3.24E-06	4.701062524
AC015813.1	-1.489009947	9.204993649	-7.058009339	3.28E-06	4.689827535
AP006621.3	-1.19453436	7.190950493	-7.039701911	3.38E-06	4.658512072
ATP6V1F	-2.648791107	5.229935689	-7.03374739	3.42E-06	4.648316393
TUBA1A	-1.331449887	15.0577175	-7.020323143	3.49E-06	4.625312119
BATF2	-1.49240633	3.38119034	-7.015347826	3.52E-06	4.616779725
GALNT10	-1.386766493	5.149344018	-7.014279954	3.53E-06	4.614947924
ASB13	-1.69072166	4.080738973	-7.013278118	3.54E-06	4.613229253
USP19	-1.409452713	10.23393635	-7.003319096	3.60E-06	4.596136566
MRPL11	-1.893479293	7.442486404	-6.999026054	3.62E-06	4.588764057
POP5	-1.789091847	8.576065076	-6.998573985	3.63E-06	4.58798756
AC055860.1	-1.636132273	4.897145338	-6.997713074	3.63E-06	4.586508733
IGLV10-54	-1.26773706	6.043043333	-6.992163382	3.67E-06	4.576973235
MYL5	-2.348895853	8.215490404	-6.990800148	3.68E-06	4.574630252
AL731533.1	-1.595575097	3.382249616	-6.979704334	3.75E-06	4.555550095
RPS17	-2.345952433	10.96865491	-6.975698524	3.77E-06	4.548657472
AC087289.3	-1.59955141	5.05255156	-6.970102447	3.81E-06	4.539024721
MRPL38	-1.59955141	5.05255156	-6.970102447	3.81E-06	4.539024721
OCIAD2	-1.42124591	3.436984593	-6.968315171	3.82E-06	4.535947273
C9orf50	-1.425091327	6.348041769	-6.966408044	3.83E-06	4.532662953
BRICD5	-1.956716743	9.497691064	-6.96611892	3.83E-06	4.532165
IYD	-2.425381007	5.597730142	-6.962991935	3.85E-06	4.52677868
NR1H2	-1.167542907	5.901784969	-6.960678112	3.87E-06	4.522792158
UNC5B-AS1	-2.199201047	5.299649889	-6.960245836	3.87E-06	4.522047299
CYP2J2	-4.87363961	7.456296127	-6.957992993	3.89E-06	4.518164971
R3HCC1	-2.37039886	9.11486616	-6.956953315	3.89E-06	4.516373047
SURF2	-2.014517667	10.58486684	-6.952906512	3.92E-06	4.509396767
PDP1	-1.106053433	6.005014791	-6.950250263	3.94E-06	4.504816397
ARRDC2	-2.56827042	9.80517376	-6.93909166	4.02E-06	4.48556379
ABCG2	-2.270578607	11.22162017	-6.928829171	4.09E-06	4.467841647
ESPNP	-1.1936819	5.43614564	-6.923139246	4.13E-06	4.458009333
AC025257.1	-2.0401033	4.451797573	-6.911727228	4.21E-06	4.438275214
FAM89B	-1.55420676	5.40269484	-6.909915544	4.22E-06	4.435140672
DCAF6	-1.033351927	7.982784622	-6.909572497	4.22E-06	4.434547084
SSR2	-1.03739426	15.83496045	-6.908176972	4.23E-06	4.432132185
AC008894.1	-1.092688513	4.913672924	-6.906300284	4.25E-06	4.428884215
GMFB	-2.314425327	4.580769769	-6.903886892	4.27E-06	4.424706638
BTC	-1.585390073	5.571455871	-6.895337112	4.33E-06	4.409900305
ATF3	-3.7214568	7.73015324	-6.894126636	4.34E-06	4.407803186
AP002761.3	-1.527540507	4.559137676	-6.888763414	4.38E-06	4.398509028
CDC37L1	-2.275782407	8.382471116	-6.886860118	4.39E-06	4.395209738
SREBF2	-1.045721547	5.371741062	-6.881966838	4.43E-06	4.386725059
MANEA-DT	-1.593407977	3.558848549	-6.877361091	4.47E-06	4.378735828
NR1D1	-2.260171123	4.377285851	-6.874948047	4.48E-06	4.3745489
OR2A20P	-1.197455253	5.900396804	-6.870331571	4.52E-06	4.366536437
UBL4B	-2.316921563	4.051942251	-6.866624737	4.55E-06	4.36010057
HLA-DRA	-4.18781578	11.88512513	-6.865573222	4.56E-06	4.358274556
PCNX3	-2.39133437	4.739323127	-6.861753141	4.59E-06	4.351639447
POLR3GL	-1.642330787	8.977093196	-6.860826328	4.60E-06	4.350029349
FAAHP1	-1.01970234	4.667933973	-6.858031291	4.62E-06	4.345172954
EEF2	-1.62837526	8.562710307	-6.85366452	4.65E-06	4.337583432
SPATC1	-1.36358208	4.60471484	-6.852964741	4.66E-06	4.336366951
CES1	-2.468692283	4.484444984	-6.847844693	4.70E-06	4.327464247
AC073569.2	-1.60786487	3.473121887	-6.847332262	4.70E-06	4.326573031
FP565260.3	-1.367085217	3.210815642	-6.843874012	4.73E-06	4.320557484
AC093152.1	-1.083082633	5.302514191	-6.843195511	4.74E-06	4.319377046
AC092979.1	-2.0395791	4.406692	-6.841335287	4.75E-06	4.316140344
AC009558.2	-1.356098803	3.017768451	-6.832713171	4.82E-06	4.301131824
POLD1	-1.15738988	8.20623248	-6.831088727	4.84E-06	4.298302967
NME3	-2.89563296	12.68741389	-6.829076196	4.85E-06	4.294797761
CHD6	-1.788667673	5.371493058	-6.827805015	4.87E-06	4.292583461
RNF26	-2.763861973	9.883155238	-6.823545433	4.90E-06	4.285161912
AP003396.1	-2.763861973	9.883155238	-6.823545433	4.90E-06	4.285161912
AC040169.3	-1.512252627	9.439029569	-6.823335242	4.90E-06	4.284795627
AL157895.1	-1.005328053	3.177716964	-6.820275292	4.93E-06	4.27946253
GTF2B	-1.710384067	10.79714984	-6.818023261	4.95E-06	4.27553668
PPIAP46	-1.829953967	13.97499437	-6.809271146	5.02E-06	4.260272702
C15orf61	-3.321507353	10.54379699	-6.807280102	5.04E-06	4.25679873
ISCA1	-1.707057627	8.285918769	-6.795266471	5.15E-06	4.235825365
MFNG	-1.940539093	6.933247151	-6.794614911	5.15E-06	4.234687286
TCTN1	-1.232219087	6.115500782	-6.79104105	5.19E-06	4.228443745
AC090286.1	-1.770210483	3.907234651	-6.790857228	5.19E-06	4.228122559
VWCE	-1.15402812	9.252445787	-6.788983369	5.20E-06	4.224848148
SMDT1	-3.191080447	11.2290912	-6.78719493	5.22E-06	4.221722533
CARMIL1	-2.547382113	11.0266565	-6.785819599	5.23E-06	4.219318589
UTP15	-1.561129493	5.136334084	-6.78222011	5.27E-06	4.213025756
RPL7A	-2.158697847	10.20058277	-6.782034944	5.27E-06	4.212701988
ALDH16A1	-1.35126414	6.021593773	-6.774498027	5.34E-06	4.199519336
C7orf26	-2.24570365	3.892633353	-6.773840043	5.34E-06	4.198368086
S100A6	-1.293406893	6.809127551	-6.772825487	5.35E-06	4.196592836
AL021546.1	-1.55767954	8.486670787	-6.772218477	5.36E-06	4.195530631
GOLGA8A	-1.6062734	10.56225047	-6.771505319	5.36E-06	4.194282611
POLD4	-1.619684833	7.442822151	-6.768008627	5.40E-06	4.188162384
RAC1	-2.204925487	8.210163769	-6.765393088	5.42E-06	4.183583291
AL162394.1	-1.85501588	4.194997267	-6.763403311	5.44E-06	4.180099082
C1orf35	-2.970036373	11.37086348	-6.762582398	5.45E-06	4.178661453
RSL1D1	-3.01949872	11.18712617	-6.758295322	5.49E-06	4.171152129
LTB4R	-1.315554673	6.223054911	-6.753163067	5.54E-06	4.162158927
MEF2B	-1.019076963	6.778879918	-6.750306912	5.57E-06	4.157152487
BORCS8-MEF2B	-1.019076963	6.778879918	-6.750306912	5.57E-06	4.157152487
GTF3C5	-1.914296973	5.212563204	-6.747352895	5.60E-06	4.151973285
DYNLT1	-1.68104802	12.22713136	-6.745833888	5.61E-06	4.149309563
EID1	-2.04873209	4.08204602	-6.745452869	5.61E-06	4.14864136
AC018845.1	-3.761861893	6.792102338	-6.742563678	5.64E-06	4.143573829
CAPS	-1.84927514	5.80195816	-6.741323087	5.65E-06	4.141397516
AC011990.1	-4.338971547	7.469365076	-6.737348936	5.69E-06	4.134424359
RAB43	-1.20154524	5.705645587	-6.736548257	5.70E-06	4.133019193
TNFAIP1	-2.534897547	5.512771409	-6.733307571	5.73E-06	4.127330959
PCED1B	-2.291258773	8.414909058	-6.729753889	5.77E-06	4.121091617
NDUFB7	-2.456629227	7.696463062	-6.72476067	5.82E-06	4.112321778
AKAP17A	-1.08502342	9.26224012	-6.724035765	5.83E-06	4.111048296
UNC93B1	-1.14074004	7.051708893	-6.720576139	5.86E-06	4.104969543
AL445989.2	-1.52028038	7.602705373	-6.720315928	5.87E-06	4.104512268
OR7E156P	-1.52028038	7.602705373	-6.720315928	5.87E-06	4.104512268
AL445604.1	-1.533583127	4.662060796	-6.719805979	5.87E-06	4.103616096
AC100774.1	-1.47604631	3.111656687	-6.719758911	5.87E-06	4.103533379
PDE3B	-1.42431958	7.78423808	-6.714240488	5.93E-06	4.09383303
AC130651.1	-1.415905097	3.471466589	-6.712705949	5.94E-06	4.091134828
AC103843.1	-1.898554453	8.237022631	-6.71265099	5.94E-06	4.091038187
AL392172.1	-1.07519178	5.260163653	-6.710673898	5.97E-06	4.087561327
CREBZF	-1.47334782	8.276664587	-6.708420647	5.99E-06	4.083598143
BORCS5	-1.653260987	6.548899956	-6.705478783	6.02E-06	4.078422686
TSEN54	-1.641407027	7.172499622	-6.695978013	6.12E-06	4.061700088
CCNQ	-1.457831153	6.627607898	-6.690413959	6.18E-06	4.051900653
FNBP4	-2.598301893	8.955317484	-6.69003617	6.18E-06	4.051235129
AL356056.1	-1.183110933	4.883164284	-6.682145314	6.27E-06	4.037329729
CLCN1	-1.03682988	3.254256227	-6.677808482	6.32E-06	4.029683514
ANKRD52	-1.58179716	5.630784387	-6.674959028	6.35E-06	4.024658217
SHLD2P3	-2.310034923	4.846025618	-6.670480575	6.40E-06	4.016757679
SHLD2P1	-2.310034923	4.846025618	-6.670480575	6.40E-06	4.016757679
MED25	-1.74091462	8.79516592	-6.666053915	6.45E-06	4.008945704
AP003469.2	-1.415115963	3.082703438	-6.661011003	6.51E-06	4.00004279
RAB1A	-1.233275633	8.223221418	-6.649140725	6.64E-06	3.979072334
LCN15	-2.972884887	7.824172702	-6.641767772	6.73E-06	3.96603691
AC018754.1	-1.368934093	6.626897658	-6.639852171	6.75E-06	3.962648849
C11orf88	-2.01057799	3.961973593	-6.637754125	6.78E-06	3.958937504
PADI3	-2.352557147	6.378009436	-6.63318374	6.83E-06	3.950850536
TUBA3C	-2.399272887	10.9200821	-6.632452058	6.84E-06	3.949555601
SAP30L	-1.983267713	10.14078504	-6.631978428	6.85E-06	3.948717326
BATF3	-1.509698773	4.555247271	-6.62763273	6.90E-06	3.941024423
N4BP2L1	-1.621841307	6.162063489	-6.621162734	6.98E-06	3.92956603
TEPP	-1.186650207	11.80558301	-6.618473219	7.01E-06	3.924801132
GCSAM	-1.43068003	3.267305807	-6.61830959	7.01E-06	3.924511205
RPUSD2	-2.373684327	8.021824236	-6.618206899	7.02E-06	3.924329249
ZBTB24	-1.831411213	9.596775258	-6.616573556	7.04E-06	3.921434962
TYSND1	-2.335157617	3.711199936	-6.614863247	7.06E-06	3.918403884
CDC42BPG	-2.01771404	9.65443356	-6.606952585	7.16E-06	3.904378873
ZNF675	-1.883761097	3.581145149	-6.606111319	7.17E-06	3.902886847
LRRC28	-1.80906632	6.22437704	-6.605132044	7.18E-06	3.901149929
ZNF331	-1.782697587	7.374964476	-6.604512633	7.19E-06	3.900051223
ANKRD27	-1.18278736	5.459652227	-6.603500025	7.20E-06	3.89825495
AC079742.1	-1.608118743	5.982735211	-6.600514892	7.24E-06	3.892958752
ZDHHC4	-1.608118743	5.982735211	-6.600514892	7.24E-06	3.892958752
TSC2	-2.32678102	6.78211336	-6.597442199	7.28E-06	3.887505881
RASA4B	-1.597133463	4.241641811	-6.594257695	7.32E-06	3.88185317
ARF5	-2.168442187	9.395466062	-6.592877025	7.34E-06	3.879401938
UTS2	-1.304106433	7.195117991	-6.59149299	7.35E-06	3.87694446
BX255925.3	-2.23956204	11.53623877	-6.584046128	7.45E-06	3.86371721
FBXL6	-1.006954317	4.448978829	-6.583800408	7.45E-06	3.863280622
SIGIRR	-1.388384813	7.879417978	-6.582557678	7.47E-06	3.861072451
RELA	-2.956625793	10.55658182	-6.580771004	7.49E-06	3.857897377
AC091390.4	-2.45452626	7.933860267	-6.579150145	7.52E-06	3.855016578
AD000671.2	-1.027433123	5.426336744	-6.578838243	7.52E-06	3.854462183
KCNU1	-1.570146207	3.844525996	-6.576522428	7.55E-06	3.850345467
TMEM62	-1.56867362	4.21104784	-6.572606976	7.60E-06	3.843383416
RASGRP4	-1.94404376	10.36697455	-6.570931724	7.63E-06	3.84040399
KLF8	-2.848526573	4.846094791	-6.569877588	7.64E-06	3.83852901
NPIPB11	-3.208533173	9.729903751	-6.568556836	7.66E-06	3.83617958
IDI1	-1.382319433	7.722793858	-6.568222796	7.66E-06	3.835585332
SLC3A2	-1.401496293	7.345621778	-6.561839988	7.75E-06	3.82422743
MRFAP1	-2.22196727	4.118910073	-6.556104683	7.83E-06	3.814016787
ZNF486	-1.43519652	7.05428128	-6.55272933	7.88E-06	3.808005412
ORC3	-1.498766773	5.603276191	-6.54654781	7.96E-06	3.796992162
IMP4	-1.296642647	4.068364669	-6.545880811	7.97E-06	3.795803484
AP001831.1	-2.186750767	6.084644969	-6.542235251	8.02E-06	3.789305514
NUBP1	-1.024875787	5.816110822	-6.541798266	8.03E-06	3.788526491
INTS2	-2.393771293	6.895682724	-6.538199283	8.08E-06	3.782109463
CNNM3-DT	-1.275726393	6.891974058	-6.534139895	8.14E-06	3.774869319
NKX3-1	-1.53609014	6.54368984	-6.523433114	8.30E-06	3.755761951
ZNF398	-1.08288046	6.78784792	-6.519122936	8.36E-06	3.748065391
CAD	-2.862405883	4.344148051	-6.517964846	8.38E-06	3.745996973
EDNRA	-1.280616747	6.114646516	-6.515908193	8.41E-06	3.742323198
NDUFAB1	-2.006255703	3.936969411	-6.514715401	8.42E-06	3.740192254
SETD6	-1.638363853	6.022476524	-6.513666691	8.44E-06	3.738318547
NAA80	-3.94855806	5.17598796	-6.513654085	8.44E-06	3.738296023
LRRC24	-1.2527574	6.657065467	-6.51204084	8.46E-06	3.735413365
PICSAR	-1.235465777	3.284460069	-6.511899675	8.47E-06	3.735161105
RPL19	-2.459698143	5.649374904	-6.511582911	8.47E-06	3.734595039
HEATR6	-1.044402593	8.949101538	-6.509793297	8.50E-06	3.731396685
AL441992.1	-1.134409393	6.744884618	-6.509600982	8.50E-06	3.731052958
ZBTB49	-1.450087027	5.401111369	-6.501181147	8.63E-06	3.715998905
EVA1C	-1.799575927	5.269709756	-6.500243831	8.64E-06	3.714322429
LINC00294	-1.621492913	6.911685858	-6.497719229	8.68E-06	3.709806326
TTC36	-2.856172287	5.995892022	-6.49345456	8.75E-06	3.702175472
GSTK1	-1.59587578	10.67116695	-6.4933602	8.75E-06	3.702006603
AC105105.1	-1.72506849	3.67930978	-6.489640136	8.81E-06	3.695348062
DENND6B	-1.737179213	6.513431338	-6.48589256	8.87E-06	3.688638293
FHIT	-1.15871322	6.110566493	-6.482882341	8.91E-06	3.683247266
AC026471.2	-1.869962073	5.200152511	-6.476953744	9.01E-06	3.672625932
EXOSC2	-1.121669053	4.901920751	-6.468116398	9.15E-06	3.656784194
ACTR3C	-1.93605004	6.237342507	-6.465463601	9.20E-06	3.652026656
POLR3A	-1.179397347	3.598544169	-6.461605024	9.26E-06	3.645104882
TC2N	-1.714906347	7.754582756	-6.458858674	9.30E-06	3.640177012
ATP6V1H	-2.560239087	9.422628169	-6.458789828	9.31E-06	3.640053466
KIR3DL2	-1.00629056	8.344768307	-6.457825446	9.32E-06	3.638322778
MAML1	-1.612808487	12.88770165	-6.448602047	9.48E-06	3.621763738
AL591806.4	-1.044798167	7.094582662	-6.446770513	9.51E-06	3.618474097
TP73-AS1	-1.625619843	4.197228678	-6.443483296	9.56E-06	3.61256869
AC002383.1	-5.143185383	4.633569424	-6.443069669	9.57E-06	3.611825512
PERP	-1.657026273	3.661579631	-6.436179368	9.69E-06	3.599441883
AC012146.1	-1.38935385	6.39868638	-6.4342765	9.72E-06	3.596020759
ECM1	-1.470221417	3.234706709	-6.433081989	9.74E-06	3.593872911
AC005253.1	-1.805786653	5.443109858	-6.428587211	9.82E-06	3.585789053
TMEM229B	-1.87818232	6.856171733	-6.427213992	9.84E-06	3.583318748
AC067817.1	-2.88004904	8.470621013	-6.424644555	9.89E-06	3.57869583
AL357052.1	-1.02148315	2.94990206	-6.423980623	9.90E-06	3.577501136
CAPN3	-1.392864367	4.395804476	-6.421526083	9.95E-06	3.573083836
MRPL55	-2.246794193	5.161979551	-6.419061447	9.99E-06	3.568647509
CNNM4	-2.038821967	5.817625342	-6.414372592	1.01E-05	3.560205231
AL161740.1	-1.589156953	7.576774164	-6.404345192	1.03E-05	3.542140468
DKC1	-1.91078174	8.822294947	-6.40340079	1.03E-05	3.540438356
LINC02527	-1.355889027	5.364567902	-6.403260374	1.03E-05	3.540185272
CTBP1-AS	-1.821218693	7.898116871	-6.401670811	1.03E-05	3.53732006
RELB	-1.85721772	13.40545056	-6.398289839	1.04E-05	3.531224617
AL445228.2	-1.610667977	3.193412549	-6.397634165	1.04E-05	3.530042337
BRF2	-1.44925898	5.12680408	-6.397147548	1.04E-05	3.529164853
SIAH2	-1.028587453	7.131452418	-6.383077572	1.07E-05	3.503778927
BCL2L13	-2.178979373	8.461073938	-6.378788922	1.07E-05	3.496035515
PPM1B	-1.34629256	8.779620907	-6.378102937	1.07E-05	3.494796687
AC120498.1	-1.972463143	3.806749264	-6.374679649	1.08E-05	3.488613538
CDCA4	-1.462651687	5.363502796	-6.371179261	1.09E-05	3.48228942
NHLRC2	-2.321699433	4.751892671	-6.370206008	1.09E-05	3.480530745
PRSS35	-2.4528152	4.1433668	-6.369546285	1.09E-05	3.479338546
MIF-AS1	-1.48470445	11.24571469	-6.366851085	1.10E-05	3.474467352
MIF	-1.48470445	11.24571469	-6.366851085	1.10E-05	3.474467352
WAC-AS1	-1.28168874	4.72629048	-6.365851331	1.10E-05	3.472660177
CLPTM1	-1.424791187	13.98787718	-6.364986055	1.10E-05	3.471095974
AC008427.1	-1.852704767	8.567183676	-6.359467464	1.11E-05	3.461117245
TSSK4	-2.026082737	4.227458336	-6.358219608	1.11E-05	3.458860274
PRMT1	-1.408504087	6.223341129	-6.355566621	1.12E-05	3.454061139
LSM4	-1.134854313	6.550532258	-6.354972568	1.12E-05	3.452986389
AC009065.4	-2.58494198	6.386440253	-6.353843712	1.12E-05	3.450943942
TOMM6	-5.097213547	8.391185129	-6.352083723	1.13E-05	3.447759226
SNRK-AS1	-1.95101146	6.10037132	-6.351395573	1.13E-05	3.446513893
TOPORS	-1.610665947	4.083067756	-6.350349431	1.13E-05	3.44462058
SLC25A53	-1.092202833	5.525656778	-6.350033392	1.13E-05	3.444048582
HLA-DOB	-1.58571494	4.957245707	-6.349510241	1.13E-05	3.443101698
GTF3A	-1.444442473	8.073060044	-6.348500544	1.13E-05	3.441274078
PHF21B	-1.5947219	6.626856227	-6.348254937	1.13E-05	3.440829492
SF3B3	-1.680263523	4.955146504	-6.346199992	1.14E-05	3.437109385
MRPL21	-2.672577713	9.935808578	-6.345096126	1.14E-05	3.43511079
ROR2	-2.49387943	3.999628447	-6.338361696	1.15E-05	3.422914099
DUSP2	-1.686995033	15.81346012	-6.330652912	1.17E-05	3.40894491
SLC35C2	-1.382139413	6.127530284	-6.327850819	1.18E-05	3.403865124
LINC01848	-1.986947397	4.097951109	-6.323334671	1.19E-05	3.395675679
MMP2-AS1	-1.18338256	3.79231928	-6.32142053	1.19E-05	3.392203766
TMEM141	-2.21647922	11.28576129	-6.317641763	1.20E-05	3.385348236
BDH1	-1.85585935	3.92865558	-6.309469126	1.22E-05	3.370514366
SNHG12	-2.018390547	8.917825822	-6.308228169	1.22E-05	3.368261124
AC016773.1	-1.77301442	7.365025613	-6.307853799	1.22E-05	3.367581327
EXOC3	-1.653345367	5.117696689	-6.307380306	1.22E-05	3.366721511
CCDC180	-1.19834366	4.744882613	-6.306507764	1.22E-05	3.365136977
AC012572.1	-1.875988137	3.637982829	-6.306096369	1.22E-05	3.36438985
ZNF14	-1.865918467	9.252718929	-6.29557935	1.25E-05	3.345281941
AL669918.1	-2.03653772	6.066122733	-6.294394888	1.25E-05	3.343128969
PRPF31	-2.531558153	7.979730098	-6.293337602	1.25E-05	3.341206996
AC097533.1	-1.506198767	4.377443009	-6.29159479	1.26E-05	3.338038504
DNLZ	-2.428134913	9.085053444	-6.288398636	1.26E-05	3.332226677
WNT7A	-2.016073777	3.718017362	-6.284353783	1.27E-05	3.324869533
TMEM69	-1.41097777	3.20453254	-6.27815012	1.29E-05	3.313581281
AC239859.5	-2.157993373	5.002723458	-6.277112855	1.29E-05	3.311693334
ALDH2	-1.4489978	4.546248627	-6.276244525	1.29E-05	3.310112754
CD6	-2.203235093	8.482072484	-6.274273904	1.30E-05	3.306525331
PYCR2	-1.755986613	6.350057658	-6.273679001	1.30E-05	3.305442231
EIF4G1	-2.893771613	10.46163015	-6.272922324	1.30E-05	3.304064527
AL365205.1	-2.680669633	5.779014098	-6.272141911	1.30E-05	3.302643523
CERS5	-2.069360093	6.892177711	-6.269435925	1.31E-05	3.297715703
AC010442.1	-2.03978208	4.639476413	-6.269052696	1.31E-05	3.297017729
PYCR3	-1.627767227	4.852480369	-6.26582175	1.32E-05	3.291132392
AC138696.2	-1.916527147	4.950114849	-6.265300498	1.32E-05	3.290182767
MRPS15	-3.07842344	9.84196084	-6.262779349	1.32E-05	3.28558916
AC012360.1	-2.00251308	4.436020507	-6.261440823	1.33E-05	3.283149964
PABPN1	-1.262261887	4.832549462	-6.259562598	1.33E-05	3.27972685
IGSF3	-2.081070373	10.26500468	-6.258159071	1.33E-05	3.277168563
RPS18	-3.075676433	10.43029422	-6.257340754	1.34E-05	3.275676843
ATPAF1	-1.497152693	6.173882551	-6.255443717	1.34E-05	3.272218349
IFT20	-1.613153007	8.148778322	-6.244211167	1.37E-05	3.25172991
TMEM97	-1.613153007	8.148778322	-6.244211167	1.37E-05	3.25172991
LPCAT3	-1.04345214	4.55783208	-6.244137965	1.37E-05	3.25159633
AL139246.3	-1.271537193	4.700606338	-6.242024307	1.37E-05	3.247738967
AL356489.4	-1.302274493	5.282780638	-6.240054342	1.38E-05	3.244143275
LINC01251	-1.302274493	5.282780638	-6.240054342	1.38E-05	3.244143275
AC025884.2	-2.32006826	4.399491147	-6.238603204	1.38E-05	3.241494227
SEPTIN1	-1.883292647	7.612731716	-6.235918386	1.39E-05	3.236592324
TRIR	-1.9639189	7.52655232	-6.231512771	1.40E-05	3.228546423
AL356055.1	-1.943411727	5.557557449	-6.230616699	1.40E-05	3.226909609
LDHD	-1.4056629	3.6926396	-6.227463181	1.41E-05	3.221148325
AL121845.3	-1.50715028	5.55971996	-6.226588789	1.41E-05	3.219550619
AKAP3	-2.583334813	5.827312364	-6.22562001	1.42E-05	3.217780321
SNHG29	-1.628808867	7.121568329	-6.224746644	1.42E-05	3.216184262
CARTPT	-1.461977267	5.465057569	-6.224537177	1.42E-05	3.215801451
AKR7L	-2.1774848	6.613164853	-6.223948825	1.42E-05	3.214726172
TMEM59L	-1.873854147	5.816981229	-6.222308663	1.42E-05	3.211728339
SUSD2	-2.331642677	4.228478176	-6.2217696	1.43E-05	3.210742976
AC026904.1	-1.602644563	3.455959304	-6.219056582	1.43E-05	3.205783181
FAM136A	-1.420748	7.51688624	-6.217699422	1.44E-05	3.203301706
DHDH	-1.362314293	3.671562431	-6.212991823	1.45E-05	3.194692185
AC011511.3	-1.26964437	2.963642913	-6.210243492	1.46E-05	3.18966445
AL135999.1	-1.11102306	7.509383573	-6.209726806	1.46E-05	3.188719118
GAS5	-2.032113627	8.603870036	-6.206961626	1.46E-05	3.183659291
POLR2H	-1.08565046	6.313221907	-6.206187857	1.47E-05	3.18224323
EPM2A	-3.35373864	8.142409933	-6.201474472	1.48E-05	3.173615533
PTCRA	-1.95179343	3.904630167	-6.200981731	1.48E-05	3.172713407
LINC00824	-1.059496047	3.675875049	-6.192255662	1.50E-05	3.156731825
POLR2J	-1.981920407	9.205566982	-6.190077242	1.51E-05	3.152740442
AC000036.1	-2.27858391	4.139886553	-6.189829826	1.51E-05	3.152287075
AL135902.2	-1.17381442	6.48142112	-6.186310928	1.52E-05	3.145838095
RWDD1	-2.56342028	9.95834496	-6.182227446	1.53E-05	3.138352252
RAP1GDS1	-2.06045682	6.471167907	-6.176984758	1.55E-05	3.128737937
ITGA11	-1.457585363	3.180031558	-6.175698198	1.55E-05	3.126377989
ATP5MF-PTCD1	-1.206166253	6.487440311	-6.175187501	1.55E-05	3.125441149
MUC13	-1.43528956	6.626217053	-6.172848654	1.56E-05	3.121150226
TIMP1	-2.3819442	9.363874247	-6.172284839	1.56E-05	3.120115718
Z84466.1	-2.3819442	9.363874247	-6.172284839	1.56E-05	3.120115718
PROM2	-2.040586127	6.695007489	-6.169885076	1.57E-05	3.115712053
HPX	-1.713562787	7.294284916	-6.169294096	1.57E-05	3.114627457
IZUMO4	-2.655031207	9.758400876	-6.169277736	1.57E-05	3.114597432
OR4S2	-3.623231533	4.924095004	-6.16926359	1.57E-05	3.11457147
PEX16	-1.383269707	7.815373049	-6.168267458	1.57E-05	3.112743204
RMC1	-1.195292227	7.068759076	-6.167900185	1.57E-05	3.112069089
TMED4	-2.55124418	9.228398707	-6.167466218	1.57E-05	3.111272535
C7	-1.029611653	4.905977898	-6.167229018	1.57E-05	3.11083714
ANKS6	-1.672499953	5.018086764	-6.167117744	1.57E-05	3.110632886
TWF2	-2.38642748	9.445600787	-6.165494587	1.58E-05	3.107653245
METTL17	-2.789196533	9.775703858	-6.165070406	1.58E-05	3.106874511
AC010551.2	-3.074944213	10.30464363	-6.164296718	1.58E-05	3.105454072
AC092902.4	-2.016455047	10.15748644	-6.162110997	1.59E-05	3.10144078
COX18	-1.618843413	4.932021844	-6.160310332	1.59E-05	3.098134006
CLN8	-1.2370107	7.5946318	-6.160221831	1.59E-05	3.09797147
NUDT18	-1.538831707	7.114661889	-6.157667865	1.60E-05	3.093280512
AC021097.2	-2.82834155	4.829994647	-6.154788789	1.61E-05	3.087991324
OTOAP1	-2.122239607	4.971090849	-6.154669824	1.61E-05	3.087772747
CENPX	-1.392936143	3.458300904	-6.154127691	1.61E-05	3.086776649
PIK3IP1	-1.740599427	6.837423156	-6.153249889	1.61E-05	3.085163716
BX470111.1	-2.30317536	8.274328973	-6.151172009	1.62E-05	3.081345253
AP3S1	-1.125216473	6.592952284	-6.149076449	1.63E-05	3.077493692
CDAN1	-1.221497127	4.505884622	-6.146138033	1.64E-05	3.07209196
ZNF8-ERVK3-1	-1.00672222	6.560606947	-6.142111616	1.65E-05	3.064688189
MRTO4	-1.80280864	7.699830067	-6.141933552	1.65E-05	3.064360712
AC026461.3	-1.173674813	5.999883378	-6.141004579	1.65E-05	3.062652174
ERAL1	-1.400417553	4.284648144	-6.140036099	1.65E-05	3.060870849
NAAA	-3.264348667	9.282949822	-6.139877065	1.65E-05	3.060578325
AL117348.2	-1.635356613	6.049498031	-6.138449976	1.66E-05	3.057953209
AC096669.1	-1.163855367	4.314180796	-6.137970722	1.66E-05	3.057071563
RPL22	-2.256312953	7.638116738	-6.137693073	1.66E-05	3.05656078
RGS10	-3.068113093	6.343330164	-6.136855582	1.66E-05	3.055020004
SINHCAF	-1.080680627	8.118612596	-6.131991747	1.68E-05	3.046069823
NOL9	-1.78522354	6.783367293	-6.131799746	1.68E-05	3.045716445
AC011467.3	-1.271091113	6.078592218	-6.130573263	1.68E-05	3.043458981
AC011467.4	-1.271091113	6.078592218	-6.130573263	1.68E-05	3.043458981
PDCD11	-1.74725486	6.849019147	-6.125756153	1.70E-05	3.034590589
HBB	-3.48070734	7.600141627	-6.123873436	1.70E-05	3.031123594
KCNK17	-1.733148453	5.521234871	-6.115156855	1.73E-05	3.015065722
FBXL12	-1.676330027	3.655094409	-6.11457539	1.73E-05	3.013994158
AC026803.1	-1.25874882	7.086286867	-6.114254484	1.73E-05	3.013402752
AC055811.1	-3.260944927	9.605909809	-6.112806527	1.74E-05	3.01073409
PIK3R4	-1.41936216	7.644053493	-6.112172428	1.74E-05	3.009565321
MIOS	-1.84569386	7.035456707	-6.111784834	1.74E-05	3.008850881
DDX18	-1.25556078	9.70471412	-6.111161997	1.74E-05	3.007702782
DBI	-1.07612828	6.201700187	-6.110911763	1.74E-05	3.007241501
CEBPZ	-1.557637447	6.858030936	-6.105904335	1.76E-05	2.998008986
CEBPZOS	-1.557637447	6.858030936	-6.105904335	1.76E-05	2.998008986
CCDC88C	-1.694559873	6.437308004	-6.104430248	1.77E-05	2.995290454
NPEPL1	-1.69513328	5.292016613	-6.104237394	1.77E-05	2.994934768
AC020659.1	-1.726682967	5.700258436	-6.101089259	1.78E-05	2.989127841
IL15	-1.599135733	7.954146911	-6.097633178	1.79E-05	2.982751306
ELOVL7	-2.432462267	9.010852596	-6.094950688	1.80E-05	2.977800919
LAMTOR4	-1.563612947	5.257111649	-6.092094937	1.81E-05	2.972529693
NPIPB4	-2.266537793	9.290907124	-6.090220411	1.81E-05	2.969069025
NPIPB5	-2.266537793	9.290907124	-6.090220411	1.81E-05	2.969069025
AL023803.1	-1.246054287	3.363217276	-6.088632152	1.82E-05	2.96613647
MTO1	-1.037450207	4.176136796	-6.08817262	1.82E-05	2.965287927
NR1D2	-1.410767707	6.911457796	-6.083602748	1.83E-05	2.956847892
FAAP100	-1.592837133	7.778377244	-6.080119123	1.85E-05	2.95041209
ZNRD2	-1.323151447	4.687456662	-6.077716865	1.85E-05	2.945973073
AC112693.1	-1.08151507	3.240294993	-6.077596998	1.85E-05	2.945751556
INTS6L	-2.0070176	7.664489027	-6.075934138	1.86E-05	2.942678342
AL353768.1	-1.25543968	5.276988333	-6.072388137	1.87E-05	2.936123525
RNF139-AS1	-1.384266707	5.643023809	-6.068765111	1.88E-05	2.929424528
UBE2E2-AS1	-2.2949693	5.347162253	-6.064266719	1.90E-05	2.92110445
RRP9	-2.19557162	8.351527067	-6.05614308	1.93E-05	2.906072145
FXR2	-2.18762564	6.129794813	-6.048791709	1.96E-05	2.892461021
PHF7	-2.221490847	5.475997809	-6.048287252	1.96E-05	2.891526742
CROCCP2	-2.164052277	4.691098936	-6.045340364	1.97E-05	2.886068253
MDP1	-1.44133398	9.042317733	-6.044247733	1.97E-05	2.88404408
AC005387.1	-2.29207257	4.1722229	-6.035593632	2.00E-05	2.868005957
HNRNPA1	-2.5263527	13.15879671	-6.035369324	2.00E-05	2.867590122
RBM14	-1.00274946	6.97799592	-6.03206635	2.02E-05	2.861466096
AC105020.6	-2.180569437	4.051761376	-6.025576876	2.04E-05	2.849429618
ZNF48	-1.680342893	7.284208351	-6.025394785	2.04E-05	2.849091796
ZNF154	-3.13960357	4.519335233	-6.022730426	2.05E-05	2.844148279
C1orf116	-1.313640087	5.322897209	-6.021450447	2.06E-05	2.841773025
NBAS	-2.55113886	6.33718884	-6.01449441	2.08E-05	2.828860791
HNF1B	-1.460874027	5.165964382	-6.014142141	2.08E-05	2.828206709
RAB34	-1.601082367	4.451217716	-6.013969264	2.08E-05	2.827885711
LINC01902	-1.423706693	4.318976258	-6.013153018	2.09E-05	2.826370048
AL109955.1	-2.5454266	8.41952316	-6.010142369	2.10E-05	2.820778872
ZNF732	-1.42727632	7.791185427	-6.009374497	2.10E-05	2.819352632
AC104365.1	-1.014298417	4.521419122	-6.009094637	2.10E-05	2.818832803
MALT1	-1.014298417	4.521419122	-6.009094637	2.10E-05	2.818832803
PINK1	-1.536483993	4.976109738	-6.003507908	2.13E-05	2.808453396
AL138966.2	-1.781123213	6.571864324	-6.002108283	2.13E-05	2.805852407
LINC02610	-1.118378413	3.776978271	-5.997460777	2.15E-05	2.797213792
TGFBI	-2.029753093	6.045214671	-5.997321488	2.15E-05	2.796954842
PITHD1	-1.800184887	8.320978636	-5.993430174	2.17E-05	2.789719454
AC015674.1	-1.178710867	6.051152369	-5.99339232	2.17E-05	2.78964906
EPB41L4A-AS1	-2.199483893	7.401211791	-5.98634559	2.19E-05	2.776541267
SMPD1	-2.605618813	6.341090044	-5.982474872	2.21E-05	2.769338352
YTHDF2	-1.801994647	5.833925809	-5.979589468	2.22E-05	2.763967646
AC100810.1	-1.883870173	8.715263004	-5.978851225	2.22E-05	2.762593344
AC092681.3	-2.291310203	4.549306318	-5.978298714	2.23E-05	2.76156475
AC092681.1	-2.291310203	4.549306318	-5.978298714	2.23E-05	2.76156475
TFDP1	-1.751689087	8.120893742	-5.977988817	2.23E-05	2.760987805
JAGN1	-1.943485413	6.070184338	-5.977411821	2.23E-05	2.759913558
SNX5	-1.36953846	4.304043347	-5.977327372	2.23E-05	2.759756327
P3H2-AS1	-1.038384657	3.313372616	-5.975423739	2.24E-05	2.756211812
RPL35A	-1.717525653	6.863013924	-5.973030374	2.25E-05	2.751754725
TUBGCP2	-1.2540277	6.4289946	-5.970011112	2.26E-05	2.74613093
ZFYVE28	-2.195539787	6.757728116	-5.966905107	2.27E-05	2.740344263
RFX5	-1.40958772	6.014122247	-5.960221886	2.30E-05	2.72788856
AL391069.1	-1.40958772	6.014122247	-5.960221886	2.30E-05	2.72788856
RPL18A	-1.51144856	6.1138642	-5.960176477	2.30E-05	2.727803909
LGALS2	-3.807594653	9.952375484	-5.957336372	2.31E-05	2.722508859
RGS19	-1.261941607	6.808393009	-5.952964085	2.33E-05	2.71435508
AC013248.1	-1.58216171	3.072745967	-5.95171844	2.34E-05	2.712031626
ITGB5	-1.10756248	4.52343792	-5.950064592	2.35E-05	2.708946439
NUP133	-2.281656133	7.960588178	-5.946835718	2.36E-05	2.70292203
PIGN	-2.010677243	4.210997531	-5.946467555	2.36E-05	2.702235023
TTC32	-1.800879093	4.595116658	-5.946145792	2.36E-05	2.701634585
ZNF787	-1.81586842	7.385323587	-5.943901929	2.37E-05	2.697446951
ARFIP2	-2.05110324	6.81230748	-5.941857512	2.38E-05	2.693630939
PEX19	-1.014158153	4.660674898	-5.938814162	2.40E-05	2.687949309
AL136454.1	-3.261116467	8.590606769	-5.936075265	2.41E-05	2.682834981
TREM2	-1.850574677	3.730067016	-5.927437211	2.45E-05	2.666698492
RPS21P1	-1.453349767	5.242712342	-5.926967545	2.45E-05	2.665820832
CCL4L2	-2.922869307	12.14571432	-5.925853288	2.45E-05	2.663738511
RPL38	-1.761036227	4.697287542	-5.922019123	2.47E-05	2.65657194
CD37	-1.130001553	7.840315951	-5.919245233	2.48E-05	2.651385917
ENO1-AS1	-1.71296852	4.25967492	-5.914407773	2.51E-05	2.642339372
TCAIM	-2.15312773	4.10543562	-5.913675505	2.51E-05	2.640969678
MAN1A2	-1.980885713	11.53934387	-5.913241262	2.51E-05	2.6401574
RINT1	-1.676828467	4.834265049	-5.913078512	2.51E-05	2.63985296
C9orf78	-1.216860747	7.122278556	-5.912862318	2.51E-05	2.639448542
SDHAP1	-1.45674084	8.14932468	-5.911944359	2.52E-05	2.637731312
PSEN2	-1.80375652	4.698176	-5.909980182	2.53E-05	2.634056535
OR9Q2	-1.174363027	5.807579476	-5.907377591	2.54E-05	2.62918654
VPS28	-1.065523853	8.751220071	-5.907135608	2.54E-05	2.628733692
GNRH1	-2.625466613	4.937641818	-5.907105978	2.54E-05	2.628678242
UBR1	-1.451395547	6.233275782	-5.90690571	2.54E-05	2.628303453
HSF4	-2.803876333	8.583687871	-5.906520604	2.54E-05	2.627582737
AP1G2	-1.207628253	7.886471804	-5.902463877	2.56E-05	2.619989441
CIB1	-1.037552747	5.809214129	-5.902383797	2.56E-05	2.619839527
AL590714.1	-1.412623853	7.156184164	-5.902072781	2.56E-05	2.619257279
UFC1	-1.412623853	7.156184164	-5.902072781	2.56E-05	2.619257279
PTPMT1	-1.83488982	6.393698293	-5.902023297	2.56E-05	2.619164639
CYB561	-2.239126767	11.67933638	-5.89948808	2.58E-05	2.614417989
GPAM	-1.54162065	3.073902087	-5.899199956	2.58E-05	2.613878482
TESC-AS1	-1.43303706	6.07423776	-5.896424227	2.59E-05	2.608680415
AC139887.2	-1.10281732	6.36404392	-5.895592249	2.60E-05	2.607122178
AC046185.3	-1.556659697	5.721772842	-5.894278162	2.60E-05	2.604660793
LINC01871	-4.084589787	7.096725182	-5.894169488	2.60E-05	2.604457229
SAMD14	-1.46729146	5.85014932	-5.891942547	2.61E-05	2.600285433
TRAPPC6A	-1.218326013	7.110251831	-5.891304371	2.62E-05	2.599089794
OR52B2	-2.63503846	9.205469267	-5.886667596	2.64E-05	2.590401025
WDR83	-1.29005408	9.0739842	-5.883868591	2.65E-05	2.585154608
PLK2	-1.0297064	13.10567645	-5.881351396	2.67E-05	2.580435508
GLTP	-1.973757887	10.94965177	-5.879769808	2.67E-05	2.577469993
DCAF15	-1.483043593	7.871838711	-5.877931775	2.68E-05	2.574023213
RNF34	-1.236494113	6.303993458	-5.877525465	2.68E-05	2.573261216
AL110505.1	-1.978896913	4.872966844	-5.877370848	2.68E-05	2.572971242
CDC37	-2.20717878	11.48722313	-5.877013841	2.69E-05	2.572301681
AC103705.1	-2.906728717	4.970179789	-5.868725874	2.73E-05	2.556752926
RASAL3	-2.93734686	9.60855904	-5.865308562	2.75E-05	2.550339127
YTHDC1	-1.4812389	7.53950588	-5.863480491	2.76E-05	2.546907454
LENG8	-1.34032582	7.528081107	-5.862669236	2.76E-05	2.545384415
AC022182.2	-1.662295877	3.808164722	-5.862474444	2.76E-05	2.5450187
AC005786.2	-1.693660083	3.940874731	-5.861308953	2.77E-05	2.542830437
TRMT61A	-1.40863276	7.23220296	-5.859924874	2.77E-05	2.540231524
NPBWR1	-2.397981907	9.341275596	-5.859561366	2.78E-05	2.539548915
CAMTA1-IT1	-1.31310272	4.903616693	-5.859214081	2.78E-05	2.538896753
GPR183	-2.211684093	11.07449071	-5.852049979	2.81E-05	2.52543976
AC090692.2	-1.75553965	3.350043793	-5.850206535	2.82E-05	2.521975928
AC130456.3	-2.11363933	5.04492754	-5.846083512	2.85E-05	2.51422711
Z82185.1	-1.04424196	6.470482507	-5.844910595	2.85E-05	2.512022311
PVALB	-1.04424196	6.470482507	-5.844910595	2.85E-05	2.512022311
LRRC61	-1.046048567	7.403996142	-5.842914899	2.86E-05	2.508270456
ZBED6CL	-1.046048567	7.403996142	-5.842914899	2.86E-05	2.508270456
CEP57L1P1	-1.72006328	5.414903293	-5.842490441	2.87E-05	2.507472419
RASSF1-AS1	-1.072750543	7.531548691	-5.842094982	2.87E-05	2.506728881
RASSF1	-1.072750543	7.531548691	-5.842094982	2.87E-05	2.506728881
PRELID3B	-1.192063267	7.695323022	-5.836901931	2.90E-05	2.496963002
CASC20	-2.686786893	10.09383612	-5.836665037	2.90E-05	2.496517421
TOLLIP-AS1	-1.337184633	5.808320404	-5.835086986	2.91E-05	2.493549022
ABHD14A	-1.379575353	7.614897791	-5.834940613	2.91E-05	2.493273671
AF096876.1	-1.371293307	5.536253009	-5.834713369	2.91E-05	2.49284618
ELOVL1	-1.309069087	13.18206844	-5.833923815	2.91E-05	2.49136082
DHRS3	-2.833969527	5.593294329	-5.831741791	2.92E-05	2.487255421
ALG5	-1.575983787	6.664012649	-5.831389286	2.93E-05	2.486592136
AC073585.2	-2.215929633	6.973779564	-5.828636705	2.94E-05	2.481412212
EPHA5	-1.75043428	10.90776751	-5.821123734	2.98E-05	2.467268804
AL157395.1	-1.593945057	3.152119882	-5.820096195	2.99E-05	2.46533384
GTF3C4	-1.89081386	6.00137696	-5.820066177	2.99E-05	2.46527731
CARD19	-1.70524936	8.75895108	-5.819462262	2.99E-05	2.464140005
CARD9	-1.305665947	8.009303622	-5.818712983	3.00E-05	2.46272888
AC024592.3	-1.475778707	7.965442862	-5.817435934	3.00E-05	2.460323628
NDUFA11	-1.475778707	7.965442862	-5.817435934	3.00E-05	2.460323628
CCR4	-2.383465587	5.860480556	-5.816499792	3.01E-05	2.458560317
LINC01790	-1.152026423	2.926196731	-5.815042709	3.02E-05	2.45581553
SH3GLB2	-1.194713133	14.80804894	-5.813684047	3.02E-05	2.453255887
SF1	-1.296553233	5.970146644	-5.812546333	3.03E-05	2.451112307
AC096553.1	-2.266998997	3.472092069	-5.812094011	3.03E-05	2.450260033
KLF3	-1.182749573	8.181257964	-5.808944997	3.05E-05	2.444325844
CYP2S1	-2.039022147	9.247034489	-5.808023117	3.06E-05	2.442588349
AC093520.1	-1.63932492	7.317813907	-5.806653497	3.06E-05	2.440006772
RPP21	-1.367654267	7.147285716	-5.806325423	3.07E-05	2.439388352
UBXN10-AS1	-1.348974847	6.436000302	-5.806093171	3.07E-05	2.438950549
UHRF1	-2.114819427	8.485718822	-5.801534068	3.09E-05	2.43035501
MEI4	-1.1611495	5.688559573	-5.799725626	3.10E-05	2.426944679
AL136038.5	-2.04550945	3.570500447	-5.798333956	3.11E-05	2.424319992
ERGIC3	-2.041627313	8.394128618	-5.795795538	3.13E-05	2.419531874
ZBTB5	-1.411028733	9.008164658	-5.794417512	3.13E-05	2.416932196
AC060834.2	-1.614741643	3.225088544	-5.792736966	3.14E-05	2.413761464
MBD2	-1.896652227	10.9653549	-5.791857987	3.15E-05	2.412102922
MED9	-1.877060413	5.983215538	-5.788372666	3.17E-05	2.405525459
SMYD2	-1.84503774	7.67832848	-5.786432442	3.18E-05	2.401863185
AC099811.3	-1.44872752	7.76126412	-5.78381402	3.20E-05	2.39691998
TICAM1	-1.348751667	9.988704502	-5.78182833	3.21E-05	2.39317067
CLPX	-1.24428978	8.25696604	-5.779602553	3.22E-05	2.388967414
PDE6H	-1.32395158	7.5546658	-5.778831231	3.23E-05	2.38751066
TIMM23B	-1.718303453	8.307843578	-5.77119291	3.27E-05	2.373080301
NBPF20	-1.662578927	10.67392649	-5.770155601	3.28E-05	2.371120011
AL157931.2	-2.007183267	5.547212689	-5.767964165	3.29E-05	2.3669782
AL844908.2	-1.77602557	3.781949753	-5.763574419	3.32E-05	2.358679661
AC004415.1	-2.120550757	4.267204069	-5.763067688	3.32E-05	2.357721554
AC004765.1	-1.034509743	3.194941424	-5.761914789	3.33E-05	2.355541568
AC104389.6	-2.748216447	10.51432681	-5.76155776	3.33E-05	2.354866436
AC000095.2	-2.16962672	8.86641196	-5.760914231	3.34E-05	2.353649496
UBXN7	-1.901444627	11.98907548	-5.760857849	3.34E-05	2.353542873
CNPY4	-1.959608693	8.731361018	-5.760083218	3.34E-05	2.352077936
ZNF32	-1.25892124	5.830753373	-5.76007501	3.34E-05	2.352062412
AC008728.1	-1.294772853	6.453432098	-5.758353775	3.35E-05	2.348807027
VAMP8	-2.349168753	7.061904804	-5.751103226	3.40E-05	2.335089674
ZGPAT	-1.54300174	5.7112282	-5.750550191	3.40E-05	2.334043098
BHLHE40	-1.36256778	5.700097293	-5.750253284	3.41E-05	2.333481207
GOLGA8B	-1.35546016	6.446668933	-5.749577449	3.41E-05	2.332202159
VPS29	-1.464139247	4.890970609	-5.747917563	3.42E-05	2.329060493
AQP5	-1.973800267	10.29683552	-5.745723112	3.43E-05	2.324906496
HIGD1A	-1.404704873	8.565139404	-5.741270239	3.46E-05	2.316475443
OR2A25	-1.270249883	3.093028678	-5.740837933	3.47E-05	2.315656776
AP000432.1	-1.575745943	3.174422158	-5.740195217	3.47E-05	2.314439607
INPPL1	-1.575561273	3.936907151	-5.739295842	3.48E-05	2.312736286
OR7D2	-1.30484685	3.05528214	-5.738058528	3.48E-05	2.310392769
KIR2DL3	-1.35454936	6.249976653	-5.737325496	3.49E-05	2.309004284
AL139351.1	-1.723638623	3.917079878	-5.736762518	3.49E-05	2.307937862
FGF19	-1.202878277	3.381533522	-5.734419527	3.51E-05	2.303499198
TWISTNB	-2.425061857	5.737275589	-5.732882921	3.52E-05	2.300587788
ERVMER34-1	-2.138369963	4.627422891	-5.731446404	3.53E-05	2.297865736
TMEM51-AS1	-1.290742633	4.677184338	-5.731368308	3.53E-05	2.297717744
DPM3	-1.774584397	3.842311576	-5.729787716	3.54E-05	2.294722352
GNLY	-3.6640472	10.46708569	-5.725328844	3.57E-05	2.286270527
MRPL24	-1.030653553	8.424001324	-5.723799642	3.58E-05	2.283371308
SSBP3-AS1	-1.65673254	5.434233987	-5.723555693	3.58E-05	2.282908777
HBG1	-2.25407712	7.984607907	-5.722969584	3.59E-05	2.281797469
SDR39U1	-1.243148127	6.053068169	-5.72263274	3.59E-05	2.281158767
GCA	-2.03412924	6.625670387	-5.721904683	3.59E-05	2.279778221
CD52	-1.762305127	7.407905769	-5.720404274	3.60E-05	2.276932913
BRAT1	-1.518291893	6.118642218	-5.72008458	3.60E-05	2.276326622
TSPOAP1	-1.886122387	5.854181422	-5.719712686	3.61E-05	2.275621318
AC010463.1	-1.35601565	7.068587387	-5.71947681	3.61E-05	2.275173965
BABAM1	-1.35601565	7.068587387	-5.71947681	3.61E-05	2.275173965
AC105389.2	-1.338591617	3.464024922	-5.71916069	3.61E-05	2.274574412
ABCF2	-1.123933693	4.090398631	-5.718717952	3.61E-05	2.273734695
AC005082.1	-1.167693223	3.430642464	-5.716848659	3.63E-05	2.270189021
ADAM12	-1.090380437	6.674444562	-5.715824054	3.63E-05	2.268245357
MPHOSPH9	-1.00670744	6.01826972	-5.711998257	3.66E-05	2.260986632
USP20	-1.102839227	5.998016062	-5.710054014	3.67E-05	2.25729706
MSL1	-2.025613373	9.564974244	-5.70977491	3.68E-05	2.256767366
MAMLD1	-1.23464944	5.892150733	-5.708141036	3.69E-05	2.253666331
AFAP1-AS1	-1.269002427	4.700493569	-5.705181112	3.71E-05	2.248047607
PNO1	-2.227265133	9.028083538	-5.704773317	3.71E-05	2.247273413
KDM1A	-1.206532793	7.471105578	-5.703933055	3.72E-05	2.245678116
AL031428.1	-1.206532793	7.471105578	-5.703933055	3.72E-05	2.245678116
ZNF215	-3.98574754	6.729392213	-5.703653193	3.72E-05	2.245146758
AC027307.1	-1.092893493	3.275990831	-5.701693066	3.73E-05	2.241424884
RPS21	-2.325918953	14.49001384	-5.701257365	3.73E-05	2.24059751
DNPH1	-2.082530527	5.828831996	-5.699549844	3.75E-05	2.237354773
ZSWIM7	-1.383781383	3.632598984	-5.697735722	3.76E-05	2.233909171
POLM	-2.200334507	4.704824676	-5.695661245	3.77E-05	2.229968539
DSTYK	-2.862051807	5.807690849	-5.694345135	3.78E-05	2.22746819
ZMYM5	-1.854244573	10.41604954	-5.691559752	3.80E-05	2.222175765
TNKS2	-3.054118433	11.75197314	-5.688545225	3.83E-05	2.216446802
COA6	-1.551388467	6.396159529	-5.688316476	3.83E-05	2.216012025
UBE3C	-1.592796047	5.090798396	-5.687912149	3.83E-05	2.215243519
RPL32P3	-2.034965917	5.377107569	-5.68718465	3.84E-05	2.213860702
AL449212.1	-2.034965917	5.377107569	-5.68718465	3.84E-05	2.213860702
DDX50	-1.107822107	6.739182302	-5.685651918	3.85E-05	2.210947086
RPS16	-3.134787127	9.711832849	-5.681155793	3.88E-05	2.20239849
CYP2D7	-1.85762314	4.223421253	-5.681130251	3.88E-05	2.202349919
IGFLR1	-2.29944495	4.424552113	-5.680059618	3.89E-05	2.200313902
YTHDC2	-1.739238667	7.925349236	-5.677439449	3.91E-05	2.195330509
AP000866.5	-1.145059127	5.045547876	-5.674067851	3.93E-05	2.188916622
C17orf75	-2.258847727	8.669162956	-5.673473845	3.94E-05	2.187786472
EMD	-2.47156758	13.54141653	-5.673329496	3.94E-05	2.187511829
LYSMD2	-2.157556053	8.646315631	-5.671636447	3.95E-05	2.184290368
METRNL	-1.51732706	8.952443667	-5.670326164	3.96E-05	2.181796961
AL590432.1	-1.55025907	3.1775805	-5.670196861	3.96E-05	2.18155089
ADPRHL2	-2.012535233	11.15962646	-5.667787786	3.98E-05	2.176965905
AC021087.4	-2.464476313	6.260237778	-5.663173959	4.01E-05	2.168182684
ZNF622	-1.942305433	12.8399478	-5.662135002	4.02E-05	2.166204464
NOC4L	-1.321334497	2.980902896	-5.656118614	4.07E-05	2.154746228
COLQ	-2.43073196	7.637077493	-5.656042928	4.07E-05	2.154602053
AC096537.1	-1.772373113	4.243781858	-5.654214839	4.08E-05	2.151119496
AP005671.1	-1.715460447	5.651552609	-5.651081426	4.11E-05	2.145149245
AP000944.1	-1.325204107	5.940109916	-5.64921572	4.12E-05	2.141593814
KLHL36	-1.461023213	6.748632498	-5.647920008	4.13E-05	2.139124339
COX8A	-2.795937007	13.18532641	-5.645763152	4.15E-05	2.135013139
SH3KBP1	-1.47795186	10.93805355	-5.645316931	4.15E-05	2.134162518
FAM160A1-DT	-1.31203668	3.451623893	-5.644506813	4.16E-05	2.132618143
PIK3IP1-AS1	-1.340153373	6.834353138	-5.643354012	4.17E-05	2.130420342
SDHA	-1.94799962	10.47000852	-5.642820145	4.17E-05	2.129402474
AC092896.2	-1.218277207	4.758791249	-5.640468875	4.19E-05	2.124919108
PSMD4	-1.4219138	10.88615291	-5.638986518	4.20E-05	2.122092202
PSME1	-1.41166818	14.53554695	-5.636054281	4.22E-05	2.116499484
SHCBP1	-1.26744269	3.06084384	-5.634752462	4.24E-05	2.114016138
CYP4F22	-1.807835247	6.356685596	-5.633778208	4.24E-05	2.112157509
CCDC138	-1.154862493	5.061741684	-5.633312562	4.25E-05	2.111269133
AC087741.1	-1.16211919	6.68085258	-5.63165965	4.26E-05	2.108115416
ALDH1A1	-1.93487638	7.91353428	-5.630557253	4.27E-05	2.106011871
AC021072.1	-2.441227693	6.705626324	-5.630180718	4.27E-05	2.105293348
IVD	-1.380229663	3.656582411	-5.62705764	4.30E-05	2.099333019
HIGD2A	-1.142661987	15.09846218	-5.626218705	4.30E-05	2.097731715
AC105398.1	-1.213892423	3.002950384	-5.625439436	4.31E-05	2.096244215
AC010327.6	-1.47545805	6.68558516	-5.620468797	4.35E-05	2.0867542
TMEM86B	-1.47545805	6.68558516	-5.620468797	4.35E-05	2.0867542
MPDU1	-1.322422027	7.235565396	-5.619411311	4.36E-05	2.084734821
MARK2	-1.859303233	5.386088924	-5.618665361	4.37E-05	2.083310264
PTCD1	-1.034142247	7.837446862	-5.617794459	4.37E-05	2.081646992
TCAF1	-2.062540913	8.296873151	-5.61555459	4.39E-05	2.077368779
NAP1L4	-1.049203853	8.301117844	-5.612808661	4.42E-05	2.072123092
RASA3-IT1	-1.524325887	3.825799902	-5.612762288	4.42E-05	2.072034495
TLCD1	-1.887700567	7.758314436	-5.611855355	4.42E-05	2.070301713
SLIRP	-1.042554807	6.587931982	-5.611376532	4.43E-05	2.069386835
FAM167B	-1.590566313	6.336820071	-5.606662785	4.47E-05	2.060378773
UBXN11	-2.21284674	7.283523927	-5.602462867	4.50E-05	2.05235023
ACOT8	-1.068898387	7.804928689	-5.601741523	4.51E-05	2.050971082
AL731566.3	-2.44063814	3.727819173	-5.599819221	4.53E-05	2.047295478
NDUFB11	-1.345327593	5.586699404	-5.597541	4.55E-05	2.04293871
AL358292.1	-1.162802423	2.994918318	-5.5972147	4.55E-05	2.042314654
ABHD14A-ACY1	-1.007167527	5.480586542	-5.596876007	4.55E-05	2.041666881
CD40LG	-1.73727487	4.25839762	-5.595889383	4.56E-05	2.039779814
AC005479.1	-1.65557206	10.86070835	-5.594329516	4.57E-05	2.036796074
RLN3	-1.184561213	4.419093978	-5.593753252	4.58E-05	2.035693708
INSIG1	-2.590018213	9.496654591	-5.592196249	4.59E-05	2.032715018
LINC00664	-1.02607038	4.111478273	-5.590671656	4.60E-05	2.02979803
ZMAT3	-1.108381233	5.916654178	-5.587247604	4.63E-05	2.023245733
SLURP1	-2.277148973	6.267862151	-5.58659047	4.64E-05	2.021988063
WDR5	-1.87827336	7.859123733	-5.585167728	4.65E-05	2.019264927
HSF5	-1.867476523	4.150648144	-5.583995848	4.66E-05	2.017021746
KPNA3	-1.883712867	7.668770262	-5.58167182	4.68E-05	2.012572633
AC093484.4	-1.70711323	3.50454954	-5.581311032	4.69E-05	2.011881878
ZFR	-1.300027033	7.087438738	-5.579388994	4.70E-05	2.008201719
AL161729.1	-2.18791576	6.141505747	-5.579341572	4.70E-05	2.008110915
IGBP1-AS1	-2.026536727	9.613167302	-5.57825215	4.71E-05	2.006024762
DAZAP1	-1.900762047	7.958553676	-5.577503901	4.72E-05	2.004591838
NIPSNAP1	-1.311899507	7.479481022	-5.575851589	4.74E-05	2.001427348
WDR61	-1.038676313	5.737550604	-5.574110166	4.75E-05	1.998091814
MRPL40	-1.26208938	5.196800827	-5.571965168	4.77E-05	1.993982735
AC110285.6	-1.64053395	3.649926473	-5.571842952	4.77E-05	1.993748593
CRY2	-1.429333433	11.7854412	-5.571347893	4.78E-05	1.992800138
CCDC22	-1.904922993	7.841329191	-5.571239704	4.78E-05	1.992592861
SNRPA1	-1.529073927	7.744896462	-5.570629566	4.78E-05	1.991423881
AL121929.2	-1.414288887	5.736136742	-5.569969236	4.79E-05	1.990158685
USP9X	-1.68562574	9.48864256	-5.564904983	4.84E-05	1.980453674
AC245033.1	-1.73764024	8.687040027	-5.564021533	4.84E-05	1.978760316
IPO9	-2.625503487	5.982373516	-5.563697145	4.85E-05	1.978138518
IQCG	-1.22203524	6.004275093	-5.563085334	4.85E-05	1.976965741
SHC1	-1.61456084	10.19000597	-5.561843501	4.86E-05	1.974585132
AC009152.1	-1.663442027	7.315192556	-5.560300321	4.88E-05	1.971626561
PLEKHG6	-1.97087532	4.235289933	-5.56002989	4.88E-05	1.971108061
AC020978.4	-1.102364163	2.977207211	-5.559521826	4.89E-05	1.970133922
LINC02777	-1.371070613	8.665690764	-5.555067763	4.93E-05	1.961592478
AC174469.1	-3.172832253	6.093321631	-5.554792631	4.93E-05	1.961064782
AC011446.1	-1.878201547	6.852009182	-5.552967724	4.95E-05	1.957564407
LMBRD1	-1.597997107	8.477177049	-5.55251802	4.95E-05	1.956701759
AC137630.3	-2.23167058	10.39502075	-5.550011854	4.98E-05	1.951893816
RNASEK	-1.34723004	8.844423747	-5.549875867	4.98E-05	1.95163291
ZFP62	-1.586503487	5.957104569	-5.549427708	4.98E-05	1.950773049
AC093010.2	-1.660210747	4.446194236	-5.548977296	4.99E-05	1.94990884
NHP2	-1.751434477	8.260694209	-5.548519723	4.99E-05	1.949030863
RMND5B	-1.751434477	8.260694209	-5.548519723	4.99E-05	1.949030863
QTRT1	-2.090865707	6.140153036	-5.547730209	5.00E-05	1.947515908
MEX3D	-1.041894447	5.580043689	-5.545490013	5.02E-05	1.943216882
C1orf174	-1.44787664	5.227013187	-5.541627159	5.06E-05	1.935802407
HMOX2	-1.540777653	5.219176071	-5.540946067	5.06E-05	1.9344949
PMVK	-2.110464687	5.530901116	-5.538596543	5.08E-05	1.92998402
ERICH6-AS1	-1.028027453	5.878852231	-5.532797713	5.14E-05	1.918847767
CYP1A1	-2.326755197	4.291150202	-5.532029126	5.15E-05	1.917371428
AP005212.4	-3.183428647	7.439218782	-5.529430565	5.17E-05	1.912379427
PCYT2	-1.050552593	6.296162764	-5.526925444	5.20E-05	1.907566117
LENEP	-1.48141802	7.134623493	-5.524969047	5.22E-05	1.903806564
TBX2-AS1	-1.365834813	6.750414964	-5.524500645	5.22E-05	1.902906379
DPY19L2	-1.33071429	3.552041793	-5.523570881	5.23E-05	1.901119451
BORCS7	-1.062170593	5.804673111	-5.52177758	5.25E-05	1.897672571
PTGER4	-1.045064347	5.734915716	-5.519909806	5.27E-05	1.894082112
FGFBP2	-3.9114927	11.58523303	-5.519521334	5.27E-05	1.89333529
NENF	-2.066242153	8.257746338	-5.518620452	5.28E-05	1.891603303
H3F3A	-1.64408262	14.75657927	-5.516182461	5.31E-05	1.886915642
AL080316.1	-1.32986622	3.910067693	-5.512997999	5.34E-05	1.880791564
BBX	-2.070917467	9.617059689	-5.511204777	5.36E-05	1.877342431
TBC1D9	-1.110337013	4.603648364	-5.511093875	5.36E-05	1.877129106
HSPA9	-2.37176812	10.6608372	-5.510130119	5.37E-05	1.87527521
UBL5	-1.62550514	11.28067855	-5.506331004	5.41E-05	1.867966026
LINC02766	-1.60899756	4.512754093	-5.50532277	5.42E-05	1.86602596
FOXA2	-1.838047063	3.336846598	-5.504448327	5.43E-05	1.864343233
AL031600.3	-1.505516547	5.535063662	-5.502657153	5.45E-05	1.860896104
ARCN1	-1.501834527	5.989607809	-5.502058017	5.45E-05	1.85974297
AGPAT2	-1.829187787	7.990846076	-5.501420928	5.46E-05	1.858516739
ACSM1	-1.298810453	4.040234071	-5.499928985	5.47E-05	1.85564494
UCP2	-1.95178468	13.15389436	-5.499360753	5.48E-05	1.854551092
SLC25A4	-1.573243847	9.898554889	-5.498463921	5.49E-05	1.852824606
HMGN3	-1.718619827	9.397973356	-5.494812447	5.53E-05	1.845794123
TMEM147	-1.32385618	9.297031213	-5.492826865	5.55E-05	1.841970412
AP001893.1	-2.38066776	5.072357853	-5.492750234	5.55E-05	1.84182283
ZNF500	-1.988890673	5.493592858	-5.491987676	5.56E-05	1.840354204
ATP5MPL	-1.967771653	4.990150631	-5.491957412	5.56E-05	1.840295918
PSPN	-1.108235953	5.084057858	-5.491605769	5.56E-05	1.839618654
AL354979.1	-1.17501486	4.048131893	-5.490820426	5.57E-05	1.838106032
FOXP3	-1.161145657	3.208365929	-5.489553848	5.58E-05	1.835666355
AC232271.3	-1.161145657	3.208365929	-5.489553848	5.58E-05	1.835666355
CUEDC2	-1.338647307	7.732006062	-5.487120847	5.61E-05	1.830979353
IFNGR2	-1.193507933	9.226640084	-5.485786755	5.62E-05	1.828409004
TSTD1	-1.006524333	8.616396231	-5.481953981	5.67E-05	1.821023284
UCK1	-3.82183511	4.431675953	-5.481834128	5.67E-05	1.8207923
AC092919.1	-1.8782205	8.52576068	-5.480224877	5.68E-05	1.817690713
LINC02520	-2.158724353	5.645167244	-5.480206851	5.69E-05	1.817655969
TMED3	-1.36715578	4.775480733	-5.477374675	5.72E-05	1.812196584
ZNF428	-1.651871627	5.609816676	-5.477173825	5.72E-05	1.811809382
HBM	-1.287480023	2.974169491	-5.476666042	5.72E-05	1.810830446
AL627389.1	-2.594916327	6.968357316	-5.473664062	5.76E-05	1.805042375
AL603750.1	-1.959792657	3.614181496	-5.472229031	5.77E-05	1.802275115
AL137129.1	-1.161514447	7.524677569	-5.471907776	5.78E-05	1.801655582
ME3	-1.595173427	4.969811742	-5.471626965	5.78E-05	1.801114036
RPL23AP24	-2.638082017	5.654632029	-5.471265592	5.78E-05	1.800417109
AL731684.1	-2.638082017	5.654632029	-5.471265592	5.78E-05	1.800417109
AC008770.1	-1.013322533	6.436238204	-5.468526384	5.81E-05	1.795133876
SYDE1	-1.180615513	7.517435278	-5.468313917	5.82E-05	1.794724042
ILVBL	-1.180615513	7.517435278	-5.468313917	5.82E-05	1.794724042
PEX13	-1.24753782	5.289147453	-5.468287808	5.82E-05	1.794673678
MRFAP1L1	-1.32558566	8.448411947	-5.463531889	5.87E-05	1.785498348
AC024940.1	-1.979108313	8.248753991	-5.461438486	5.89E-05	1.781458764
C10orf143	-1.774475793	5.405797711	-5.460625009	5.90E-05	1.779888871
EIF4E3	-1.180767153	7.114144604	-5.45936862	5.92E-05	1.77746406
TMEM129	-1.294987613	8.327812031	-5.458848325	5.92E-05	1.776459841
AC005906.3	-1.31522079	3.122146687	-5.457540783	5.94E-05	1.773936011
AC103591.3	-2.585095347	8.316110982	-5.454994531	5.97E-05	1.769020598
AC020907.1	-1.02196574	8.36607424	-5.45115785	6.01E-05	1.761612547
NTN5	-1.165114473	7.291037404	-5.449193079	6.03E-05	1.75781816
AC002347.1	-2.474028967	4.672328822	-5.447713625	6.05E-05	1.754960705
SNAI1	-2.33179836	9.72807644	-5.447303257	6.06E-05	1.754168061
PRKAR2A	-2.019170287	8.664374822	-5.446298692	6.07E-05	1.752227612
ACO1	-1.473480843	3.486928838	-5.438702769	6.16E-05	1.737551023
SLC25A25-AS1	-1.33719522	9.539582107	-5.438610988	6.16E-05	1.737373642
ZNF256	-2.868983787	8.173447969	-5.438443734	6.16E-05	1.737050396
PITPNC1	-1.274174513	5.128784138	-5.427445053	6.29E-05	1.715786046
AP006748.2	-1.198241147	6.368587262	-5.421771631	6.36E-05	1.704811444
CLDN7	-1.76333704	5.4442498	-5.420129285	6.38E-05	1.701633765
MAGEA3	-1.23179386	14.51229797	-5.417639604	6.41E-05	1.696815992
NAB2	-1.052770203	2.907163891	-5.414862475	6.44E-05	1.691441073
TADA1	-2.172875977	4.607048629	-5.413849671	6.46E-05	1.689480633
HAS1	-2.068045933	8.387235991	-5.41196238	6.48E-05	1.685827147
AL136295.2	-1.45910476	10.76211598	-5.408151843	6.53E-05	1.678449233
EMC9	-1.45910476	10.76211598	-5.408151843	6.53E-05	1.678449233
AC092306.1	-2.124223173	12.50942052	-5.406708479	6.55E-05	1.675654141
TECPR1	-1.782012733	11.174644	-5.40469819	6.57E-05	1.671760768
IFI27L2	-1.896384097	4.446236829	-5.403241197	6.59E-05	1.668938661
MPC2	-1.05861662	9.6136332	-5.400588544	6.62E-05	1.663799967
PHF1	-1.879646307	12.98157412	-5.400407713	6.63E-05	1.663449632
ATG4D	-1.67030812	8.283760973	-5.39996226	6.63E-05	1.662586609
MCUB	-2.934720013	11.78196435	-5.394711149	6.70E-05	1.652411247
RSPH1	-1.215332453	4.789164618	-5.393533131	6.71E-05	1.650128073
ENY2	-1.108401967	7.033225356	-5.392384766	6.73E-05	1.647902206
AC078925.1	-1.961055223	3.370129451	-5.390819084	6.75E-05	1.644867197
ABHD14B	-1.353716153	6.819157671	-5.389533203	6.77E-05	1.642374344
PCYOX1	-2.0599512	6.270643213	-5.386088192	6.81E-05	1.635694731
CHRNB3	-1.14974176	8.13913536	-5.379010036	6.91E-05	1.621966163
BUD13	-1.0640484	5.92112368	-5.378304124	6.91E-05	1.620596661
AL355490.1	-1.327445013	6.778642671	-5.378079686	6.92E-05	1.62016123
AL137002.2	-1.54074362	10.00079301	-5.37759793	6.92E-05	1.619226554
DUSP11	-1.114123973	8.516721724	-5.37740571	6.93E-05	1.618853611
CAT	-2.184340853	9.926595111	-5.376805264	6.93E-05	1.617688604
ZDHHC13	-1.8619536	6.530451587	-5.375020639	6.96E-05	1.614225753
SPC24	-1.56780233	3.69086734	-5.374833578	6.96E-05	1.613862762
SH3BGRL	-1.694581927	7.890389622	-5.372480404	6.99E-05	1.60929606
SMIM26	-2.281785627	10.41755336	-5.370359019	7.02E-05	1.605178603
RNF7	-1.378455453	9.906931138	-5.368214307	7.05E-05	1.601015313
NBPF19	-2.472489613	13.30826227	-5.364534394	7.10E-05	1.593870598
AC079015.1	-2.20169022	5.214116493	-5.364187139	7.11E-05	1.593196302
GAPVD1	-1.39204314	7.75673328	-5.363911367	7.11E-05	1.5926608
PRDX5	-1.490755507	8.586057676	-5.363107468	7.12E-05	1.591099715
ANKRD36	-1.015088413	9.297571884	-5.362584725	7.13E-05	1.590084562
NCBP1	-1.093074887	3.950525182	-5.361294025	7.15E-05	1.587577913
ZMYND10-AS1	-3.378931717	10.89516046	-5.358864724	7.18E-05	1.582859456
ZMYND10	-3.378931717	10.89516046	-5.358864724	7.18E-05	1.582859456
KIF4A	-1.273204447	7.249326836	-5.358746852	7.18E-05	1.582630493
KHK	-1.270958	4.86508448	-5.358729317	7.18E-05	1.582596432
ZAP70	-1.39392954	5.39401468	-5.357641679	7.20E-05	1.580483651
RAB3D	-1.34357448	9.462490307	-5.351030031	7.29E-05	1.567637164
TAP2	-2.918816483	8.273615011	-5.349579876	7.31E-05	1.56481879
LINC01230	-2.135180927	5.465955249	-5.349060417	7.32E-05	1.563809161
WDR86-AS1	-1.154278847	4.227791222	-5.347042418	7.34E-05	1.559886632
ARMCX2	-1.501722127	7.059928982	-5.346980736	7.35E-05	1.559766728
PIH1D1	-1.375203347	4.606816316	-5.346839116	7.35E-05	1.559491433
TBC1D10A	-1.345552033	3.524501991	-5.345757248	7.36E-05	1.5573883
SNHG25	-2.412001333	10.22053738	-5.342805898	7.41E-05	1.551650202
PFDN2	-2.134938253	10.04059686	-5.342716645	7.41E-05	1.551476658
AC022558.3	-1.27622284	4.96627244	-5.342629813	7.41E-05	1.551307819
AC020663.1	-1.474408693	6.237673138	-5.341083562	7.43E-05	1.548301103
INTS10	-2.489042817	9.321572682	-5.339869371	7.45E-05	1.545939879
NEPRO	-1.41998498	10.57657889	-5.336778291	7.49E-05	1.539927889
SLC25A6	-1.293964307	13.68114948	-5.336619358	7.49E-05	1.53961874
KCNG3	-1.768803567	4.357458742	-5.327481505	7.63E-05	1.521839169
Z98884.1	-2.961697817	3.915252109	-5.326871345	7.64E-05	1.52065162
TACC3	-1.16749764	6.14215132	-5.326282338	7.65E-05	1.519505197
POMGNT1	-1.876971173	6.696814138	-5.326168354	7.65E-05	1.519283337
TCEAL6	-1.516059313	8.984897058	-5.325652321	7.66E-05	1.518278907
TOMM22	-1.264009707	6.916545529	-5.324798898	7.67E-05	1.516617696
CLNK	-1.020762833	3.925476151	-5.324652095	7.67E-05	1.51633193
AIP	-2.202576007	10.59505397	-5.319528595	7.75E-05	1.506356962
AL356387.1	-2.84860803	3.845938873	-5.315499525	7.81E-05	1.49851053
SNHG5	-1.249947353	8.914103818	-5.312441187	7.85E-05	1.492553252
MRPL54	-2.488603687	10.43374341	-5.311978095	7.86E-05	1.491651108
NR4A3	-1.760949167	10.75409029	-5.311257672	7.87E-05	1.490247606
EPHA4	-1.60494738	4.709563293	-5.310306504	7.89E-05	1.488394482
PIM3	-2.022384727	9.253389609	-5.308697545	7.91E-05	1.48525956
SARS	-2.604047	9.331552067	-5.308412517	7.91E-05	1.484704175
LMTK3	-1.174007467	9.089094756	-5.308229045	7.92E-05	1.484346669
AC104574.1	-1.22109622	9.914652907	-5.305516793	7.96E-05	1.47906122
PER3	-1.507264423	3.214858851	-5.302599846	8.00E-05	1.473375895
PRELP	-1.86692548	5.600914187	-5.299542796	8.05E-05	1.467416408
Z98259.1	-1.733832007	4.542206542	-5.297312574	8.09E-05	1.463068055
AC008438.2	-1.334444153	3.743508551	-5.296131422	8.11E-05	1.460764874
GFM2	-1.080969267	4.804583209	-5.29461416	8.13E-05	1.457806056
DENND6A-AS1	-1.974336013	4.810101378	-5.293869843	8.14E-05	1.456354459
RPAP1	-2.666966477	5.145503042	-5.291743026	8.17E-05	1.452206296
CGGBP1	-1.09835966	8.173262733	-5.288888422	8.22E-05	1.446637799
RASSF6	-1.156976253	5.438956218	-5.285875921	8.27E-05	1.440760243
AC245033.4	-2.614734827	13.54874849	-5.283648107	8.30E-05	1.43641296
POLL	-1.27082496	4.650753507	-5.283219601	8.31E-05	1.435576719
DNAJC11	-1.08340806	5.84713404	-5.282155564	8.33E-05	1.43350013
PHTF2	-1.036849013	7.196029044	-5.28193924	8.33E-05	1.433077932
Z92544.2	-1.084217467	10.05309454	-5.281396798	8.34E-05	1.432019231
WDR24	-1.084217467	10.05309454	-5.281396798	8.34E-05	1.432019231
AC108861.1	-1.050877357	2.891799202	-5.280293148	8.36E-05	1.429865091
ZSWIM3	-1.392519067	4.089878836	-5.280027521	8.36E-05	1.429346609
AL645634.2	-1.609017047	6.361860022	-5.279250685	8.38E-05	1.427830245
AFTPH	-1.021786493	5.884939911	-5.278309056	8.39E-05	1.425992113
MAP4K1	-1.05598428	7.800457773	-5.278132344	8.39E-05	1.425647145
NBPF11	-1.27294876	6.736103253	-5.27666726	8.42E-05	1.422786948
CYSLTR2	-1.091163697	3.292217669	-5.27609746	8.43E-05	1.421674492
GPR45	-1.1608004	9.57941304	-5.274048033	8.46E-05	1.417672952
POPDC2	-1.646364283	4.471175038	-5.27390443	8.46E-05	1.417392547
FKBP11	-1.03213666	6.100169427	-5.272456636	8.49E-05	1.414565381
LINC01562	-1.695818453	6.765307258	-5.270852764	8.51E-05	1.411433146
ERV3-1	-1.065808633	6.930282151	-5.269921164	8.53E-05	1.409613665
AC104365.3	-1.882926613	4.659571484	-5.265839958	8.60E-05	1.401641571
IL1B	-1.95804508	7.017264	-5.264612606	8.62E-05	1.399243717
UAP1	-1.385268107	8.729652902	-5.264428121	8.62E-05	1.398883276
C1orf105	-1.549865707	4.869639836	-5.263810728	8.63E-05	1.397677007
GAL	-1.251632873	4.013297498	-5.25832109	8.72E-05	1.386949313
CLRN2	-1.34185306	6.912761773	-5.257951155	8.73E-05	1.386226269
ZNF627	-2.51078442	5.236238813	-5.257038207	8.74E-05	1.384441829
SAMD11	-2.198252893	8.915435764	-5.256819817	8.75E-05	1.38401495
HK2	-1.313174993	7.200385791	-5.255631626	8.77E-05	1.381692344
ADORA3	-1.969551533	5.327437391	-5.254182631	8.79E-05	1.378859708
MTREX	-2.12886264	7.712626387	-5.252952444	8.81E-05	1.376454627
DPCD	-1.262168687	5.173059969	-5.248173732	8.90E-05	1.367110299
AC012173.1	-2.347883727	7.496721996	-5.248077184	8.90E-05	1.36692148
AC091814.1	-1.597529853	4.535104924	-5.247072931	8.92E-05	1.364957405
CD68	-1.02602188	4.296576747	-5.246765535	8.92E-05	1.364356188
AL499616.1	-1.04199173	3.719307247	-5.245661452	8.94E-05	1.362196693
KIDINS220	-1.1190631	6.567944827	-5.242085949	9.00E-05	1.355202324
AC116914.2	-2.05335532	4.364544867	-5.241942134	9.01E-05	1.354920961
GMPR2	-1.313483007	8.364851969	-5.241014	9.02E-05	1.353105093
NDUFA7	-3.01319856	8.8530242	-5.240852137	9.02E-05	1.352788402
AC010323.1	-3.01319856	8.8530242	-5.240852137	9.02E-05	1.352788402
METTL26	-1.953193567	6.100904102	-5.240732057	9.03E-05	1.35255346
AL590822.3	-1.533973433	3.904568498	-5.235772728	9.11E-05	1.342848796
FUOM	-2.045435187	11.55213845	-5.234829355	9.13E-05	1.341002432
AC087203.2	-1.421842113	4.017623531	-5.233503062	9.15E-05	1.338406442
USP17L10	-1.421842113	4.017623531	-5.233503062	9.15E-05	1.338406442
COL3A1	-2.21199382	8.420205627	-5.22869546	9.24E-05	1.328994669
APBA2	-1.145442813	7.133762431	-5.228661971	9.24E-05	1.328929099
VPS26B	-1.479880833	11.41328358	-5.227359636	9.26E-05	1.326379068
GTPBP3	-1.25950784	7.760029667	-5.226773703	9.28E-05	1.32523172
GPR161	-1.620058893	5.420485884	-5.226110548	9.29E-05	1.323933111
NDUFS5	-2.20818192	8.738133013	-5.220498125	9.39E-05	1.312940656
AGAP3	-1.39119552	10.34896525	-5.218669286	9.42E-05	1.309357913
YWHAB	-1.515181027	9.718026049	-5.217594809	9.44E-05	1.307252804
CORO1B	-1.474347733	12.39411572	-5.21686894	9.46E-05	1.30583061
OASL2P	-1.55882195	3.167811527	-5.216430156	9.46E-05	1.30497087
SIK1	-1.996744647	11.69538484	-5.214440862	9.50E-05	1.301072833
RBM4B	-1.41094888	7.293528053	-5.214194115	9.51E-05	1.300589298
TRERF1	-1.05376944	7.74525916	-5.213831102	9.51E-05	1.299877913
SPR	-2.212213313	6.505525378	-5.21084418	9.57E-05	1.294023944
SCRT2	-1.005265093	10.4231518	-5.210763975	9.57E-05	1.293866739
SLC25A28	-2.11781694	4.35008888	-5.210705555	9.57E-05	1.293752232
EEF1G	-2.309819073	6.728817578	-5.209185252	9.60E-05	1.29077222
AC068724.4	-1.04538818	7.353524893	-5.207780497	9.62E-05	1.28801846
AC012651.1	-1.06505604	4.205991293	-5.206917162	9.64E-05	1.28632594
ABI3	-2.8194915	10.29597624	-5.206378993	9.65E-05	1.285270847
ZNF330	-1.860036867	11.01262581	-5.206191717	9.65E-05	1.28490368
WNT10B	-2.289373787	8.461489116	-5.206032141	9.66E-05	1.284590817
AL121845.2	-1.35689408	4.94911146	-5.204664789	9.68E-05	1.281909883
LIME1	-1.35689408	4.94911146	-5.204664789	9.68E-05	1.281909883
TYW1B	-1.233832743	3.150483638	-5.202466117	9.72E-05	1.27759855
ZNF865	-1.615530993	8.277887444	-5.201416329	9.74E-05	1.275539843
RPL24	-1.19539422	7.896789907	-5.200932631	9.75E-05	1.274591234
RNPS1	-1.156908587	6.087058729	-5.199257469	9.79E-05	1.27130577
TMOD1	-1.264950527	4.496284942	-5.198217547	9.81E-05	1.269266027
UBASH3A	-2.39543975	4.50791642	-5.198210329	9.81E-05	1.269251868
ANXA13	-1.155916027	5.193425369	-5.196851212	9.83E-05	1.266585855
SLC25A38	-2.74475458	9.794919987	-5.196139322	9.85E-05	1.265189343
AL158068.2	-1.342557257	3.435948416	-5.196081549	9.85E-05	1.265076006
TAF2	-1.243835513	8.103428378	-5.194989313	9.87E-05	1.262933251
ZNF134	-1.22241802	5.25054568	-5.194545296	9.88E-05	1.262062136
MED8	-1.29186952	7.828588467	-5.192872936	9.91E-05	1.258780936
AC109479.1	-1.072890293	3.719052271	-5.19196409	9.93E-05	1.256997629
AC109479.3	-1.072890293	3.719052271	-5.19196409	9.93E-05	1.256997629
SAMD3	-1.909301413	6.925396844	-5.189720216	9.97E-05	1.252594368
ATG12	-1.301741173	5.880298431	-5.189397102	9.98E-05	1.251960259
XRCC6	-1.51024432	4.640980907	-5.187688238	0.000100095	1.248606423
GRASP	-1.395969013	10.19848482	-5.187606526	0.000100111	1.248446045
CRTAC1	-1.31919466	4.005074427	-5.186811261	0.000100267	1.246885127
KXD1	-1.113509	5.553029573	-5.186434724	0.00010034	1.246146048
ECEL1	-1.42269161	3.117235447	-5.179155441	0.000101777	1.231854846
RNF180	-1.924157937	3.502614722	-5.178629462	0.000101882	1.230821971
AC093616.1	-1.74848769	11.54398911	-5.178375246	0.000101932	1.230322753
AC125232.2	-1.74848769	11.54398911	-5.178375246	0.000101932	1.230322753
COPE	-1.994861793	4.704035671	-5.17792791	0.000102021	1.229444272
TSR2	-2.095325113	5.161353151	-5.176493645	0.000102308	1.226627505
CRYGD	-1.482751993	5.236445484	-5.172256142	0.000103158	1.218304057
PER1	-2.05286446	11.77096512	-5.171791824	0.000103252	1.217391903
PDXK	-1.229294967	6.359224582	-5.170429386	0.000103527	1.214715248
NAPSA	-2.632419753	6.789602938	-5.170381381	0.000103537	1.214620935
AC007610.3	-1.953196497	7.325000042	-5.169654503	0.000103684	1.213192814
AC007610.1	-1.953196497	7.325000042	-5.169654503	0.000103684	1.213192814
AP5Z1	-1.197896677	3.011483229	-5.166425992	0.00010434	1.206848929
AC008781.2	-2.19007308	4.418773493	-5.166087956	0.000104409	1.206184635
DEFB118	-2.966321187	11.25652145	-5.164714127	0.00010469	1.203484708
GNS	-1.47626758	5.134094027	-5.163414704	0.000104957	1.200930809
CS	-1.408766473	7.094242431	-5.162688494	0.000105106	1.199503424
MRPL45	-1.694492993	6.810795164	-5.161129126	0.000105427	1.196438247
NMD3	-2.409118093	7.309820991	-5.159968378	0.000105666	1.194156437
AC040169.1	-1.468743433	7.003262111	-5.157921934	0.00010609	1.190133147
CYLD	-1.966493607	7.729126822	-5.155080183	0.000106681	1.184545501
IRF8	-1.74150256	12.20910217	-5.153269588	0.00010706	1.180984907
COA5	-1.41845856	6.324620213	-5.151059058	0.000107524	1.176637325
FAM189A1	-1.260178893	5.715428018	-5.144965607	0.000108814	1.164650108
AL391095.2	-1.074068523	2.919144344	-5.144072872	0.000109004	1.162893542
AL096865.1	-1.314096827	8.112171622	-5.142331039	0.000109377	1.15946601
LINC02145	-1.429278377	3.680252989	-5.141454569	0.000109565	1.157741186
SIDT1-AS1	-1.422614163	3.152603864	-5.14079601	0.000109706	1.156445137
DCST2	-2.835283713	5.528643031	-5.140148151	0.000109845	1.155170098
AC004951.3	-1.276304423	4.192070744	-5.139422264	0.000110001	1.153741439
AL713998.1	-1.66422362	9.75521676	-5.138989697	0.000110095	1.152890049
LINC02783	-1.382654507	6.925686069	-5.136262578	0.000110684	1.147521985
AL590644.1	-1.382654507	6.925686069	-5.136262578	0.000110684	1.147521985
TMEM160	-1.698101253	9.536140178	-5.13606168	0.000110728	1.147126503
PABPC4	-1.3552905	5.363612853	-5.134797075	0.000111002	1.14463694
AL451085.2	-1.6218905	8.14284688	-5.130662056	0.000111905	1.136495287
SRP9	-1.085353847	9.112716956	-5.128606623	0.000112357	1.132447525
BOLA3	-1.717055273	8.492618458	-5.128566049	0.000112366	1.132367618
NELL2	-2.137375207	5.294660876	-5.127653022	0.000112567	1.130569439
AC015917.2	-1.58755791	4.0962451	-5.127622782	0.000112574	1.13050988
CLTB	-1.19048612	6.057218213	-5.127474429	0.000112606	1.130217694
PBX4	-1.0978506	7.464241413	-5.124863366	0.000113184	1.125074713
GPC5-AS2	-1.092758003	3.282046131	-5.121673325	0.000113894	1.118790294
SF3B1	-1.536693373	11.92713015	-5.12079936	0.000114089	1.117068373
SNRPE	-1.082137467	5.281149876	-5.119994637	0.00011427	1.115482799
AC245060.7	-1.397555673	6.024855738	-5.117806658	0.000114761	1.111171384
HEATR5B	-1.516920207	6.718327862	-5.103707361	0.000117979	1.083375908
AC010624.3	-1.239560827	5.354519782	-5.103238857	0.000118088	1.082451916
KCNIP2	-1.32689132	9.485593653	-5.102783092	0.000118193	1.081553025
AC079922.2	-1.158711167	4.925285156	-5.102114431	0.000118349	1.080234204
POMZP3	-1.23364672	6.339463493	-5.100719057	0.000118673	1.077481902
CNOT10-AS1	-1.660227837	4.061669042	-5.09832576	0.000119232	1.07276075
TVP23C	-1.122897113	7.039705231	-5.098232703	0.000119254	1.072577166
AL353150.1	-1.504868213	4.319641658	-5.09703618	0.000119534	1.070216588
TUFM	-1.2755999	6.912844867	-5.096850826	0.000119578	1.069850895
AC117500.3	-2.19218698	9.77540888	-5.096746027	0.000119603	1.069644131
RHPN1	-3.62033924	6.771304427	-5.096059805	0.000119764	1.068290215
MRPL41	-2.940987993	12.17220462	-5.094284925	0.000120182	1.06478813
C16orf71	-1.211356113	4.786879124	-5.093760374	0.000120306	1.063753053
DNAAF5	-1.161423073	7.364627164	-5.092927678	0.000120503	1.06210986
AL355916.1	-1.202064847	5.057302449	-5.092801655	0.000120532	1.061861166
PABPC5	-2.23534724	7.09044644	-5.092471166	0.000120611	1.061208974
KDF1	-1.43111764	6.58377904	-5.092000496	0.000120722	1.060280123
UQCRC2	-2.688275487	11.89822988	-5.090370105	0.000121109	1.057062419
P3H1	-1.10712384	4.89099068	-5.089670404	0.000121276	1.055681414
OR10S1	-1.565766533	8.305931658	-5.087425554	0.000121812	1.051250375
ERVK-28	-1.141455467	6.480329409	-5.085434002	0.00012229	1.047318846
EMC8	-1.189275333	6.889968658	-5.084444817	0.000122527	1.04536593
RBM48	-1.050714033	7.349995631	-5.084142302	0.0001226	1.044768664
MAP3K10	-1.1034574	7.864405787	-5.082161501	0.000123078	1.040857643
MIA3	-1.404820197	5.966370316	-5.080752487	0.00012342	1.038075335
AL592148.3	-1.404820197	5.966370316	-5.080752487	0.00012342	1.038075335
AL161747.2	-1.406065887	4.931404482	-5.076638028	0.000124422	1.029949471
SALL2	-1.406065887	4.931404482	-5.076638028	0.000124422	1.029949471
DESI2	-1.03900652	7.686323373	-5.076541842	0.000124445	1.029759485
MANF	-2.87903958	9.597458373	-5.073026088	0.000125309	1.022814527
RBMX	-1.782604333	8.695330884	-5.070228751	0.000126	1.017287751
RHOU	-1.756128053	7.821702444	-5.068974763	0.000126311	1.014809933
DEGS1	-1.519478533	9.342832231	-5.068771069	0.000126362	1.014407429
SNRNP200	-1.7669528	10.59371005	-5.068564444	0.000126413	1.013999127
AC005962.1	-1.958763987	4.486823916	-5.065582512	0.000127157	1.008106155
AP001107.4	-1.721803953	7.022176564	-5.064782813	0.000127357	1.006525605
ZKSCAN2-DT	-1.12914542	5.025393187	-5.064587757	0.000127406	1.006140078
Z98257.1	-1.094046797	3.516129642	-5.060987691	0.000128311	0.999023853
STUB1	-1.898976947	11.8568287	-5.060480754	0.000128439	0.998021681
JMJD8	-1.898976947	11.8568287	-5.060480754	0.000128439	0.998021681
LAMA5-AS1	-1.0998611	4.159390653	-5.05914496	0.000128777	0.995380793
MBD4	-1.18260286	7.455802413	-5.058685561	0.000128894	0.994472508
NIPBL-DT	-1.219584547	3.968884556	-5.056954176	0.000129334	0.991049154
AC022144.1	-1.67788113	4.36979774	-5.053730592	0.000130157	0.984674506
SPATA46	-2.591385533	10.5262633	-5.052558654	0.000130458	0.982356716
C12orf43	-1.388267053	3.695987644	-5.05242114	0.000130493	0.982084738
ATP6V1B2	-1.456326307	8.615129929	-5.051927247	0.00013062	0.981107893
ATP6V0B	-2.708200633	10.6804468	-5.050720015	0.000130931	0.978720061
TEX10	-1.65227156	5.313047307	-5.049353334	0.000131284	0.976016659
TMEM41A	-1.519962687	5.947568582	-5.046371507	0.000132057	0.970117668
PTPN7	-1.134147173	5.971224671	-5.045743309	0.00013222	0.968874771
STAG2	-1.167798053	7.666480524	-5.045200194	0.000132362	0.967800179
AL121906.2	-1.68961793	3.691433127	-5.04381664	0.000132723	0.965062572
CHCHD10	-1.85632862	7.0678806	-5.041748461	0.000133265	0.960969929
RPS23	-2.387359387	5.061976702	-5.041507137	0.000133328	0.960492352
SPTBN5	-1.24032688	5.18570728	-5.040391948	0.000133621	0.958285324
FAIM2	-2.294351187	11.74891702	-5.040347113	0.000133633	0.95819659
AC068759.1	-1.475907333	4.840701644	-5.039106601	0.00013396	0.955741377
C1orf50	-1.49446232	5.477544427	-5.038338465	0.000134163	0.954221003
BCAP29	-1.279828513	6.216833938	-5.038125445	0.000134219	0.953799361
AL139193.1	-1.199171687	4.940259982	-5.037105146	0.00013449	0.95177976
RHBDD2	-1.903364907	4.594286302	-5.035026687	0.000135042	0.947665268
KAT7	-1.834917513	8.502042004	-5.034730308	0.000135121	0.947078522
JMJD7	-1.234535133	6.369349364	-5.033703469	0.000135394	0.9450456
UBE2Q1	-1.19196678	7.089880907	-5.03100302	0.000136117	0.939698746
MSMB	-1.179750717	3.240848576	-5.029965712	0.000136395	0.937644681
AC021087.5	-1.271552907	7.375230009	-5.02981334	0.000136436	0.937342946
CASTOR1	-1.394742297	8.515064669	-5.027112953	0.000137165	0.931995088
AC004997.1	-1.394742297	8.515064669	-5.027112953	0.000137165	0.931995088
ZPR1	-1.340819853	5.521230878	-5.022818253	0.000138331	0.923488234
AL117378.1	-1.32043176	6.083350493	-5.019616609	0.000139208	0.9171452
AARSD1	-2.449194397	4.758468789	-5.018205577	0.000139596	0.914349344
SGSM1	-1.07642676	10.52499044	-5.017950151	0.000139666	0.913843214
AC010973.2	-1.380737757	3.628442216	-5.017790454	0.00013971	0.913526768
USH1C	-3.184639003	5.058508691	-5.016380009	0.000140099	0.910731799
DUSP10	-1.394105573	4.856611031	-5.0157542	0.000140273	0.909491615
NDUFS3	-1.132573867	7.776163049	-5.015503899	0.000140342	0.908995574
UTP11	-1.1114332	10.87985179	-5.015453897	0.000140356	0.90889648
CHMP4B	-1.66716216	12.66027733	-5.014527847	0.000140612	0.907061193
MAST2	-1.266472757	3.177340162	-5.014453891	0.000140633	0.90691462
AC069213.1	-1.163310567	5.115453689	-5.012063928	0.000141298	0.902177643
AGPAT4	-2.29271602	5.901215213	-5.011806477	0.00014137	0.901667331
RAB3A	-1.710549687	7.554561182	-5.011302651	0.00014151	0.900668643
SLC27A2	-1.637774177	3.934173056	-5.010968978	0.000141603	0.900007216
AC091564.3	-1.445947023	4.084360091	-5.009134022	0.000142117	0.896369654
TNFRSF1B	-1.44316822	8.301143427	-5.009131323	0.000142118	0.896364304
EIF3B	-1.432791093	8.232185191	-5.009054385	0.000142139	0.896211776
BIRC2	-1.404780147	8.646830156	-5.003933492	0.000143584	0.886058334
AP004609.1	-1.058630123	3.027033664	-5.002305026	0.000144046	0.882828914
TOX2	-4.43746863	4.729873233	-5.002089258	0.000144108	0.882401002
CCDC18-AS1	-1.02964938	7.414286747	-5.001890083	0.000144164	0.882005993
AL031667.3	-1.986874127	6.691601702	-5.001695806	0.00014422	0.881620694
OXA1L	-1.306702897	6.966343736	-5.000450295	0.000144575	0.879150443
OSCAR	-1.794228613	8.241018231	-5.000328047	0.00014461	0.878907976
ZNF433	-1.203616447	4.955401542	-4.999716052	0.000144785	0.877694125
RCOR1	-1.170912653	7.426441844	-4.998256864	0.000145202	0.874799763
SYNGR2	-1.13846546	8.257481907	-4.996977654	0.00014557	0.872262209
RP9	-1.301993753	9.552316858	-4.994270662	0.00014635	0.86689181
YBX1	-1.95035333	4.773197087	-4.992068078	0.000146989	0.862521538
AL590627.2	-1.29752398	6.26780644	-4.987536808	0.000148311	0.853529178
S100B	-3.16094452	6.852510467	-4.986398763	0.000148645	0.851270374
NPIPA1	-1.190563557	5.300401502	-4.984936097	0.000149075	0.848367059
AC126755.6	-1.190563557	5.300401502	-4.984936097	0.000149075	0.848367059
AC105233.6	-1.7443602	9.797629467	-4.98480963	0.000149112	0.848116019
SCYL1	-1.39322738	5.3509824	-4.98460605	0.000149172	0.847711903
MIB2	-1.03498022	10.19258388	-4.984164132	0.000149303	0.846834659
GOLGA2P2Y	-1.459213083	8.121046638	-4.984034678	0.000149341	0.846577681
GOLGA2P3Y	-1.459213083	8.121046638	-4.984034678	0.000149341	0.846577681
ABT1	-1.638742673	7.032230084	-4.983677055	0.000149446	0.845867749
TBC1D30	-2.941258713	5.585069431	-4.982395177	0.000149826	0.843322936
AC025262.4	-2.941258713	5.585069431	-4.982395177	0.000149826	0.843322936
ZNF418	-2.554638697	5.173054429	-4.982176445	0.00014989	0.842888687
AC108025.1	-1.726418243	4.276784238	-4.981841238	0.00014999	0.84222319
AC024592.1	-1.428353767	5.354159049	-4.980147205	0.000150493	0.838859795
ZNF117	-1.368916813	6.420047978	-4.978061177	0.000151115	0.834717704
TTL	-1.677385613	6.027940938	-4.976882519	0.000151468	0.832377119
AL162385.2	-1.383755363	3.206820691	-4.97687893	0.000151469	0.832369992
CDK17	-1.290744	6.666679253	-4.976532701	0.000151573	0.831682421
OGDHL	-1.460007803	3.232875211	-4.975409665	0.00015191	0.829452114
FLVCR1	-1.578456327	4.439688809	-4.974040808	0.000152321	0.826733438
TNFSF9	-1.157985007	7.456145862	-4.971226373	0.000153172	0.821143095
AC021733.2	-1.79761259	3.482985193	-4.971159792	0.000153192	0.821010835
TTC13	-1.38167252	7.779283413	-4.970199874	0.000153483	0.819103943
GBAP1	-2.13781332	4.250261627	-4.963774184	0.000155447	0.80633675
FFAR4	-1.598212373	4.689733098	-4.960060284	0.000156594	0.798955651
E2F6	-1.404418713	5.245693978	-4.959137392	0.00015688	0.79712125
AC090825.1	-1.209614293	4.447742498	-4.958076525	0.00015721	0.795012492
FOXK1	-2.030285367	4.355450436	-4.957293585	0.000157454	0.793456115
AC112504.2	-1.665508033	6.966057911	-4.954979231	0.000158177	0.788855123
LY6G6F	-2.472736787	8.863391916	-4.953042323	0.000158785	0.78500408
ZBTB46	-1.04857968	6.37999652	-4.949877973	0.000159784	0.778711748
PATZ1	-1.278778093	7.189006604	-4.949046753	0.000160047	0.77705869
AC092130.1	-1.18349528	4.509341747	-4.947914129	0.000160406	0.774806112
AC069360.1	-1.473682	10.12655183	-4.94751324	0.000160534	0.774008786
USP42	-1.2222409	8.01367896	-4.939684006	0.000163044	0.758433969
AP002990.1	-1.50892452	8.20968636	-4.938969014	0.000163275	0.757011311
LINC02195	-1.23217152	4.64242968	-4.938867567	0.000163308	0.756809452
ERCC3	-1.07149966	5.1868928	-4.934780313	0.000164636	0.748675776
AC004706.1	-1.041393187	6.294738742	-4.93318695	0.000165157	0.745504504
NDUFB10	-1.70100624	11.80078887	-4.932469275	0.000165392	0.744076031
DMRTC2	-1.052266187	7.599749129	-4.930837973	0.000165928	0.740828862
AC068944.1	-1.527312253	4.045987151	-4.930803687	0.000165939	0.740760612
ZNF232	-1.11912964	6.674188187	-4.928898581	0.000166568	0.736968076
RAMAC	-1.407057923	9.348223458	-4.928575328	0.000166674	0.736324531
C15orf40	-1.407057923	9.348223458	-4.928575328	0.000166674	0.736324531
BAIAP2	-1.05752674	5.639566267	-4.928560459	0.000166679	0.736294929
TXN2	-2.136832893	10.82417899	-4.927206871	0.000167127	0.73360004
AL138899.3	-1.514580783	3.214933771	-4.924855938	0.000167909	0.728919071
OLFML2A	-1.80709922	5.460185173	-4.924661754	0.000167973	0.728532405
HSD17B10	-1.757320787	9.529692796	-4.923898412	0.000168228	0.72701237
AC104187.1	-1.317278193	6.532374271	-4.922106735	0.000168827	0.723444391
AL671710.1	-1.512605107	7.773588742	-4.921424353	0.000169055	0.722085397
TKT	-1.91091222	8.717121507	-4.920805418	0.000169263	0.72085272
ZNF436	-1.11243942	5.0949288	-4.91967026	0.000169645	0.718591826
ZC3H14	-1.08539972	4.311997613	-4.918183908	0.000170146	0.715631263
AFG3L2	-2.214019073	8.072077578	-4.918126473	0.000170165	0.715516858
AL672310.1	-1.039859187	5.462727156	-4.914617586	0.000171355	0.708526837
UBAP1L	-1.181091473	5.949379391	-4.914294514	0.000171464	0.707883185
ZDHHC8	-1.83413874	6.95637256	-4.914110014	0.000171527	0.707515603
AC011474.2	-1.0072343	6.509484947	-4.912508916	0.000172073	0.704325575
MYD88	-1.02971594	5.720205333	-4.911265133	0.000172499	0.701847283
RIPK2	-1.427799267	7.608836076	-4.911102726	0.000172554	0.70152367
AC092364.2	-2.05455693	4.77947074	-4.911079266	0.000172562	0.701476922
LINC01219	-1.093317543	2.975093064	-4.910665116	0.000172704	0.700651668
SNRPCP3	-1.610602893	6.914113658	-4.909895778	0.000172968	0.699118604
DLX1	-2.314098487	5.306701422	-4.908684677	0.000173385	0.696705116
ASIC4	-1.576563943	4.065490491	-4.908666723	0.000173391	0.696669334
PCK2	-1.617999707	9.552826222	-4.908184354	0.000173557	0.695708025
PEX10	-1.221463867	9.266176662	-4.900466436	0.000176238	0.680323863
RER1	-1.221463867	9.266176662	-4.900466436	0.000176238	0.680323863
STX1B	-1.311774497	3.027009869	-4.899137012	0.000176704	0.677673311
TOX4	-1.63234034	5.253405093	-4.898086955	0.000177073	0.675579627
AC009095.1	-2.00656746	5.998925773	-4.897334742	0.000177338	0.674079737
IL32	-1.17951466	9.6619724	-4.896840552	0.000177512	0.673094308
TSPAN4	-1.381751993	5.611891551	-4.895406805	0.000178018	0.670235233
MIDN	-1.228393727	11.23758033	-4.892307687	0.000179118	0.664054498
CTC1	-1.316873033	10.68605411	-4.889534797	0.000180108	0.658523565
SLC26A6	-1.467355887	7.005609169	-4.887361374	0.000180888	0.65418782
IMPDH2	-1.273685507	9.586232476	-4.885904278	0.000181412	0.651280808
AC073326.1	-1.3326332	4.58571232	-4.885820682	0.000181442	0.651114021
LAIR2	-3.496664373	8.877826418	-4.885816605	0.000181444	0.651105886
CYB5R1	-1.413083787	8.087216129	-4.885662392	0.0001815	0.650798206
ANOS1	-1.347121773	6.990539764	-4.884887604	0.000181779	0.649252343
AC011611.4	-1.21019156	4.691441467	-4.88441202	0.000181951	0.648303424
TRIM17	-1.987798613	4.120053791	-4.88323691	0.000182377	0.645958666
CTSF	-1.633966847	5.178986849	-4.881983928	0.000182832	0.643458376
ACVR2A	-1.073711533	5.145726284	-4.880761692	0.000183277	0.641019288
SUMF2	-1.56566316	5.46264656	-4.877243491	0.000184564	0.633997558
OR2A9P	-1.597175613	8.349745604	-4.876706472	0.000184761	0.632925651
SERPINF1	-1.124706287	6.127213249	-4.875595637	0.00018517	0.630708302
G6PC3	-1.540695507	5.958260529	-4.875342581	0.000185263	0.630203156
SLC25A5	-1.98534214	13.69087396	-4.873602988	0.000185905	0.626730445
SUSD3	-2.283014883	3.627953798	-4.87274737	0.000186222	0.625022286
KBTBD13	-1.338835413	7.235573111	-4.872622289	0.000186268	0.624772568
FAM170A	-1.896053233	6.184982831	-4.871819682	0.000186566	0.623170163
CCL16	-1.333751993	4.076633924	-4.870726599	0.000186972	0.620987721
GLRX2	-1.61630636	9.831201693	-4.87062215	0.000187011	0.620779173
GFI1	-1.173854227	10.95428389	-4.86815594	0.000187931	0.6158547
NPIPA7	-1.526384447	5.722638209	-4.866456692	0.000188568	0.612461329
PYCARD	-1.13048713	8.573629053	-4.861184159	0.000190557	0.601930367
PYCARD-AS1	-1.13048713	8.573629053	-4.861184159	0.000190557	0.601930367
MEX3C	-1.055657847	5.612646302	-4.860912486	0.00019066	0.601387675
SEMA4C	-1.5082497	5.89957568	-4.859245046	0.000191294	0.598056645
AC106799.3	-1.09863758	9.396237973	-4.859224434	0.000191302	0.598015467
AC091132.4	-1.156460093	5.081706444	-4.859172368	0.000191322	0.597911449
SLC25A5-AS1	-1.017705847	8.391586502	-4.85467941	0.000193041	0.588934523
TMEM88	-1.775018187	9.811102529	-4.853645514	0.000193439	0.586868519
TUBB2A	-1.04812264	6.14182412	-4.853540731	0.00019348	0.586659129
PKLR	-1.043258303	2.922438838	-4.853380776	0.000193541	0.586339486
C6orf226	-2.14940662	11.25629377	-4.853376556	0.000193543	0.586331052
AL121829.1	-1.003775533	9.880908111	-4.852993923	0.000193691	0.585566413
RPL34	-1.01259472	6.408912307	-4.849597468	0.000195006	0.578778434
IGSF22	-2.0372192	4.723881827	-4.849274332	0.000195131	0.578132573
AP001107.7	-2.46147906	7.84351928	-4.848522164	0.000195424	0.576629153
SLC25A13	-1.400533957	4.381379149	-4.846281117	0.000196298	0.572149465
PHF2P2	-1.573034353	4.484442591	-4.843109115	0.000197543	0.565808033
AL109627.1	-3.845709267	7.135932689	-4.837248485	0.000199864	0.554088968
ACTL7A	-1.8221771	7.422763573	-4.836953073	0.000199982	0.553498167
AL928654.2	-1.673586187	3.366447609	-4.834153102	0.000201101	0.547898024
AL136980.1	-1.10085102	4.727377347	-4.833679248	0.000201291	0.546950207
ARHGEF39	-1.1020681	5.00672968	-4.832740592	0.000201669	0.545072615
AP004609.3	-1.00069922	5.145895773	-4.83249675	0.000201767	0.544584845
TTC38	-1.465870647	5.438337329	-4.828640203	0.000203324	0.536869625
ATAD3B	-1.47524045	3.300436273	-4.823661926	0.000205354	0.52690822
CER1	-1.3627724	3.30526328	-4.821984667	0.000206042	0.523551535
THAP6	-1.191830607	6.737590089	-4.821095004	0.000206408	0.521770949
TATDN1	-1.708595	7.68311628	-4.8210329	0.000206434	0.52164665
LINC00987	-1.593628553	4.871948964	-4.820057029	0.000206836	0.519693435
MTA3	-1.420242307	6.327092462	-4.818584267	0.000207445	0.516745516
AC022733.1	-1.377333447	5.868675316	-4.8173776	0.000207945	0.514330063
LINC01789	-1.31792532	4.452124973	-4.816812201	0.00020818	0.513198227
ABHD12	-1.496368053	6.403217631	-4.815241507	0.000208833	0.510053791
IRF7	-1.4090637	5.923647013	-4.813904023	0.000209392	0.507376043
LRP5	-1.26405202	6.583990427	-4.813166204	0.0002097	0.505898799
UPF1	-2.120883467	6.159615862	-4.811941551	0.000210213	0.503446712
NRL	-1.292512347	10.73334101	-4.811763179	0.000210288	0.503089551
TMEM86A	-1.213780453	3.789127591	-4.810163199	0.000210961	0.499885719
ELOF1	-2.270058107	9.631593116	-4.809714638	0.00021115	0.498987468
EXOC3L2	-1.141576893	3.820157911	-4.807719548	0.000211993	0.494992033
ATP5F1E	-1.42648344	10.55714045	-4.806795787	0.000212384	0.493141951
CCL3L1	-1.448358993	11.93576304	-4.804190399	0.000213492	0.48792352
CSTB	-1.931304247	9.470773636	-4.803926136	0.000213605	0.48739418
HLA-DPA1	-1.857763307	6.180619876	-4.803164047	0.00021393	0.485867625
AC091435.2	-2.157162827	5.775831556	-4.802802017	0.000214085	0.485142415
ABCF3	-2.00276776	6.795277253	-4.801753094	0.000214534	0.483041169
AC087289.2	-1.059372753	6.356885684	-4.800896431	0.000214902	0.481324989
CLC	-2.332544347	10.05956925	-4.79902363	0.000215707	0.477572907
NAXE	-1.104058293	9.818943124	-4.797474781	0.000216376	0.474469602
SNRPD3	-1.756640087	9.231191956	-4.797254867	0.000216471	0.47402896
NDUFAF4P3	-2.200519427	6.197699649	-4.796352816	0.000216861	0.472221469
VWA5B1	-1.037632707	4.127773516	-4.795223941	0.000217351	0.469959373
IL3RA	-1.672941327	3.851496769	-4.793939422	0.000217909	0.467385243
DFFA	-1.0705829	6.136413073	-4.793153121	0.000218252	0.465809447
AC009511.2	-1.608718393	3.997870924	-4.789989198	0.000219637	0.459468165
NDUFS4	-1.904429167	9.384319289	-4.788245501	0.000220403	0.455972967
MED30	-1.533125247	11.91117038	-4.788068855	0.000220481	0.455618869
MED19	-1.66550692	9.9861868	-4.786927694	0.000220985	0.453331268
CYC1	-2.46245186	6.19061368	-4.786599459	0.00022113	0.452673256
UBL4A	-1.331402287	8.225891849	-4.784997833	0.000221839	0.449462342
AL355990.2	-1.68762639	3.505517713	-4.783702066	0.000222415	0.446864432
PSMD11	-1.278169417	8.436516136	-4.783523184	0.000222494	0.446505776
AP001042.2	-1.334592603	3.204730651	-4.780331698	0.000223919	0.440106385
RPL23	-1.97040127	3.68158002	-4.779796507	0.000224158	0.439033156
MRPL20-AS1	-2.189218207	7.089049529	-4.779257594	0.0002244	0.437952438
ADA	-2.475967727	9.703364756	-4.779037265	0.000224499	0.43751059
FCHO1	-1.52136444	6.920300453	-4.777999741	0.000224965	0.435429875
AL391834.1	-1.7523288	6.222688493	-4.776761366	0.000225523	0.432946231
ZCCHC10	-1.579418767	7.496415382	-4.773868059	0.000226832	0.42714296
RYR1	-1.326322527	5.340506196	-4.77063286	0.000228305	0.42065302
RPSAP69	-2.96674964	12.535891	-4.770428457	0.000228399	0.420242946
IL17C	-1.677800693	6.298887004	-4.770304777	0.000228455	0.419994819
CSNK1E	-1.043983247	6.181593649	-4.768099201	0.000229466	0.415569724
AL031289.1	-1.395376433	3.747894898	-4.768092572	0.000229469	0.415556424
AC139099.1	-1.3681983	5.468061147	-4.76802481	0.0002295	0.415420464
MLKL	-1.731624683	7.621563104	-4.763007834	0.000231816	0.405353098
CNPY3	-1.309576233	6.791144764	-4.762572431	0.000232018	0.404479284
NKG7	-3.836290353	9.306924938	-4.761571701	0.000232483	0.402470842
CATSPER3	-1.7575151	3.818819907	-4.76147097	0.00023253	0.402268673
APOM	-1.23477524	5.17192056	-4.761431391	0.000232548	0.402189236
CYLC1	-2.270357513	10.46246694	-4.761386653	0.000232569	0.402099446
EXOSC10-AS1	-1.01314186	4.992992973	-4.75967837	0.000233366	0.398670722
AC016382.1	-1.05320809	3.065607287	-4.758015806	0.000234144	0.395333507
AL445490.1	-2.99019702	6.587745	-4.757971817	0.000234165	0.395245205
SHISAL2A	-1.506836047	8.070303889	-4.75705043	0.000234597	0.393395619
SEMA3F	-1.726740413	7.638411524	-4.754649415	0.000235728	0.388575476
LSM14A	-2.194678307	13.11581657	-4.75241648	0.000236784	0.38409229
AC022028.2	-1.406967553	11.0990075	-4.751990628	0.000236986	0.383237232
NDUFV1	-1.158293573	6.029315671	-4.748472646	0.000238662	0.37617293
RPL32P29	-1.489439967	15.3877822	-4.744973975	0.000240341	0.369146292
AL359399.1	-1.123220917	3.550609816	-4.744702398	0.000240472	0.368600818
MOV10L1	-1.719106887	6.567525022	-4.74292244	0.000241331	0.36502553
LMF2	-3.179505173	7.450163631	-4.741281166	0.000242126	0.361728553
WDR13	-1.605168393	9.517776031	-4.735978389	0.000244713	0.351074726
AC084291.1	-1.565685093	8.695218484	-4.733923816	0.000245723	0.346946196
C11orf98	-1.56742785	5.016831327	-4.731666019	0.000246838	0.342408865
AP001458.2	-1.56742785	5.016831327	-4.731666019	0.000246838	0.342408865
AC004696.1	-1.588989303	3.961456664	-4.731560024	0.00024689	0.342195843
IGFBP7	-1.100978367	6.473310476	-4.729086564	0.000248118	0.337224563
FGD2	-2.34698476	5.55758042	-4.72891944	0.000248201	0.33688865
AL513174.1	-1.744220523	6.546994144	-4.72562289	0.000249847	0.330262186
EIF5AL1	-1.744220523	6.546994144	-4.72562289	0.000249847	0.330262186
UBE2T	-1.359247347	6.504779982	-4.72467397	0.000250323	0.328354562
NKAP	-2.110096027	11.32637448	-4.721796783	0.000251772	0.322570033
CDC20	-1.246518547	7.571182342	-4.721326526	0.00025201	0.321624521
AC104640.1	-1.54359994	4.256550773	-4.721070503	0.000252139	0.321109744
LSM7	-2.466259173	10.087793	-4.720913194	0.000252219	0.320793448
DIS3	-1.973492307	7.006642236	-4.720418179	0.000252469	0.319798117
ZNF771	-1.017246693	6.426916738	-4.719668118	0.00025285	0.31828992
DENND11	-1.67253586	5.897190987	-4.718686884	0.000253348	0.316316815
OR4E2	-1.241960537	5.326231909	-4.718592751	0.000253396	0.316127524
NISCH	-1.128230007	9.003929716	-4.7154728	0.000254987	0.309853206
AC005262.2	-1.848697463	4.729102318	-4.713912154	0.000255787	0.306714376
MUC20	-1.453571467	7.341488116	-4.713015833	0.000256248	0.304911566
EFCAB8	-1.15874647	3.133889087	-4.710885655	0.000257345	0.300626757
PDGFB	-1.235975413	4.162342404	-4.710083233	0.00025776	0.299012596
AL023806.1	-1.682302467	6.092193369	-4.708146823	0.000258764	0.295117064
SLC9A3R1	-1.41804866	9.410417827	-4.707847276	0.00025892	0.294514428
AC108112.1	-1.800942677	3.533453616	-4.70784508	0.000258921	0.294510011
AC015727.1	-1.545217033	7.178945058	-4.707512968	0.000259094	0.293841848
PASK	-1.442272107	4.524618836	-4.707408386	0.000259148	0.293631443
MRPS35	-2.3113443	8.530004427	-4.706661063	0.000259537	0.292127894
CCRL2	-1.228802633	5.150579178	-4.705865262	0.000259952	0.290526759
SLC35B4	-1.376674753	6.378642644	-4.703423723	0.00026123	0.285614086
THYN1	-1.73827176	6.23559048	-4.702663187	0.000261629	0.284083689
AL096701.3	-1.21141802	3.894212667	-4.700649357	0.000262689	0.280031092
USP53	-1.993902547	5.690615996	-4.700521245	0.000262757	0.27977327
LINC02604	-1.711146913	8.859839084	-4.700364583	0.000262839	0.279457989
TMEM120B	-1.148458927	8.720829249	-4.698820447	0.000263656	0.276350318
TAF5	-1.826169893	4.073689498	-4.697040571	0.0002646	0.272767946
CHRNA7	-1.56263754	13.42953037	-4.696288886	0.000265	0.271254942
B3GALNT1	-2.019169413	11.63329496	-4.694621964	0.000265889	0.267899556
AC024603.1	-1.13480413	3.139857407	-4.693802115	0.000266327	0.266249173
LPXN	-2.89004405	5.47880466	-4.692342432	0.000267109	0.263310641
AL139288.1	-1.310504567	4.641185436	-4.691813041	0.000267394	0.262244862
AC132153.1	-1.3017811	4.278487307	-4.691190942	0.000267728	0.260992411
SUPT7L	-1.1072243	6.368065413	-4.690854719	0.000267909	0.26031549
PIK3R1	-2.28614868	11.21706636	-4.689468754	0.000268656	0.257525012
AC024940.6	-1.634449287	3.554555222	-4.688477266	0.000269192	0.255528665
PARP1	-1.505922373	7.362228191	-4.688232221	0.000269324	0.255035257
GPCPD1	-1.700084357	3.414637322	-4.684339813	0.00027144	0.247197045
TSR3	-1.804888047	11.17644273	-4.684125506	0.000271557	0.246765454
AC025810.1	-1.10959246	5.97228912	-4.683901674	0.000271679	0.246314675
GOLGA8IP	-1.708051607	7.218682156	-4.682655407	0.00027236	0.243804721
SLC18B1	-3.20936676	7.224656747	-4.682474215	0.000272459	0.243439795
RFXAP	-1.439268593	5.542983964	-4.682126599	0.00027265	0.242739675
AC026583.1	-2.0199662	6.07878664	-4.681553865	0.000272964	0.24158613
LRRC8C-DT	-1.24649616	5.302431973	-4.676844109	0.000275561	0.232099138
NOP16	-1.045919253	6.997681351	-4.676372267	0.000275823	0.231148589
TACO1	-1.47985314	8.15491332	-4.672661875	0.000277888	0.223673156
AC104809.1	-2.78105568	8.938170693	-4.672603414	0.000277921	0.223555364
UBQLN4	-1.468561307	5.045912956	-4.670846633	0.000278905	0.220015508
KRT73-AS1	-1.29013554	5.599700567	-4.669111153	0.00027988	0.216518314
KRT73	-1.29013554	5.599700567	-4.669111153	0.00027988	0.216518314
IL1RAP	-1.614604583	3.377839358	-4.666423386	0.000281398	0.211101648
RHCG	-1.419168403	3.269232864	-4.665487666	0.000281928	0.209215743
AL158151.4	-2.157068683	5.230804091	-4.665326815	0.000282019	0.208891547
AKT2	-1.020530627	7.913946329	-4.664396024	0.000282548	0.207015491
AC010619.2	-1.14541792	6.866089827	-4.660763797	0.00028462	0.199693852
FCMR	-2.75139112	11.36107479	-4.657734871	0.000286361	0.193587462
RIC8A	-1.69347736	7.186551867	-4.655715558	0.000287527	0.189516048
ARHGAP26-AS1	-1.51870254	4.506696227	-4.654667342	0.000288134	0.18740246
CHCHD2	-1.735807393	14.41679432	-4.653676806	0.000288709	0.185405091
KLHL22	-1.34044942	8.040517853	-4.650941854	0.000290304	0.179889764
AC010320.1	-1.39156294	10.91587611	-4.650478615	0.000290574	0.17895553
AL391832.4	-1.22216392	4.525002413	-4.64609627	0.00029315	0.170116582
AC018832.1	-2.66198332	4.969022227	-4.644174365	0.000294287	0.1662397
PSME4	-1.40467176	7.137385093	-4.643973428	0.000294406	0.16583435
GHET1	-1.95249079	4.881670647	-4.6439264	0.000294434	0.165739481
FAM24B	-2.573219373	7.715167871	-4.642771835	0.00029512	0.163410311
PHC1	-1.4322594	8.138071307	-4.640657912	0.000296379	0.159145488
CKB	-1.279890903	3.259344251	-4.63952534	0.000297056	0.156860379
PMS2P6	-1.84713301	8.34871232	-4.639448439	0.000297102	0.156705217
PMS2P5	-1.84713301	8.34871232	-4.639448439	0.000297102	0.156705217
PMS2P2	-1.84713301	8.34871232	-4.639448439	0.000297102	0.156705217
PMS2P11	-1.84713301	8.34871232	-4.639448439	0.000297102	0.156705217
TEX33	-2.382964313	8.127476671	-4.638798683	0.000297491	0.1553942
AL020998.1	-1.10952688	5.209579133	-4.637852581	0.000298059	0.15348518
AL133485.3	-2.113877023	4.259392371	-4.63725975	0.000298415	0.152288945
SLC7A2	-1.57676962	9.702726133	-4.634927419	0.000299821	0.147582398
TSNAX	-1.193426927	8.593017982	-4.6340314	0.000300362	0.14577415
OST4	-1.88052934	7.543034	-4.633485407	0.000300693	0.144672253
LINC02016	-1.394604953	4.686577671	-4.63309783	0.000300928	0.143890051
GOLGA8K	-1.253868687	5.801327262	-4.632586327	0.000301238	0.142857721
AC034229.2	-2.48826877	3.76935766	-4.629218029	0.00030329	0.136059195
LINC01445	-1.11457544	5.52928872	-4.628754167	0.000303574	0.13512287
OR6B1	-1.502504023	3.314580144	-4.627837964	0.000304135	0.133273423
SRL	-1.36913694	7.060599613	-4.624261934	0.000306336	0.12605419
AUP1	-1.405630033	4.543630311	-4.620788665	0.000308489	0.119041409
AC107241.1	-1.01840032	5.091835347	-4.620642283	0.00030858	0.118745833
LINC01657	-2.68465105	5.26577442	-4.620302437	0.000308791	0.118059601
PITX3	-1.152855433	5.623432644	-4.619102246	0.00030954	0.115636053
LINC00442	-2.39998178	5.463878933	-4.61818775	0.000310111	0.113789332
LPAR1	-2.6588639	6.296161587	-4.616004763	0.000311479	0.109380759
AC078880.1	-2.875885987	5.515534476	-4.615659843	0.000311696	0.108684152
RPA2	-1.43921714	5.517658347	-4.614284171	0.000312562	0.105905726
PYDC2	-1.06600836	3.468167227	-4.612724263	0.000313547	0.102755015
MAP3K11	-2.50394222	11.69915876	-4.612334134	0.000313794	0.101967002
NFATC2	-2.020622237	4.645072029	-4.6109835	0.00031465	0.099238783
SNORC	-1.476483893	6.230394258	-4.609477427	0.000315608	0.09619641
MLC1	-1.659567633	5.201614511	-4.608386962	0.000316303	0.09399348
CEP78	-2.734765153	11.19993923	-4.607999353	0.000316551	0.093210419
AL138957.1	-1.88225005	4.333836527	-4.607620779	0.000316792	0.092445599
FGD1	-2.320124833	5.048949538	-4.607214502	0.000317052	0.0916248
AL356512.1	-1.294161133	5.169605818	-4.60647986	0.000317523	0.090140572
XIRP1	-1.276331987	6.488672382	-4.606079182	0.000317779	0.089331048
TIMM9	-1.085840547	4.724196756	-4.606012879	0.000317822	0.089197089
PLCB3	-1.48325336	4.031679347	-4.605833525	0.000317937	0.088834718
TRBV11-2	-2.593975517	5.418820749	-4.605343415	0.000318252	0.087844478
AC116348.1	-1.4839013	4.798948373	-4.605016658	0.000318462	0.087184274
NTAN1	-1.024423613	7.074217351	-4.603637285	0.000319349	0.08439719
C5orf15	-1.310125577	7.780173082	-4.601965877	0.000320428	0.081019832
ALKBH7	-1.436158427	13.3755765	-4.600203732	0.00032157	0.077458882
STAG1	-1.536224047	6.445363316	-4.598277642	0.000322823	0.073566347
APEX2	-2.275441867	5.215935222	-4.597831747	0.000323114	0.072665173
RPS11	-1.65381734	7.472653587	-4.597574751	0.000323281	0.072145766
PTCHD3P1	-3.134231653	8.288372698	-4.595872084	0.000324395	0.068704417
AC103858.1	-1.342735927	8.070807262	-4.589868277	0.000328351	0.056567974
AC132825.2	-1.086517673	10.30873336	-4.589574419	0.000328546	0.055973878
MTRNR2L1	-1.086517673	10.30873336	-4.589574419	0.000328546	0.055973878
AL161644.1	-2.161647853	13.99084392	-4.588503326	0.000329258	0.053808384
ECM2	-1.811892947	7.394163636	-4.58720183	0.000330124	0.051176948
LINC02324	-1.706736663	3.897086198	-4.585081502	0.000331541	0.046889665
CIAO1	-1.16509352	7.426593613	-4.58482723	0.000331712	0.046375506
HMG20A	-1.134150773	4.329932818	-4.583399278	0.00033267	0.043487973
SPINDOC	-1.737041047	9.849130702	-4.582155514	0.000333507	0.040972766
FASN	-1.682343617	3.460643309	-4.58160936	0.000333875	0.039868264
AC091132.5	-1.190084653	4.174825071	-4.581392036	0.000334022	0.039428759
LLGL1	-1.751681873	6.759080498	-4.581236231	0.000334127	0.039113663
NDUFV3	-1.422177947	4.710557956	-4.580411904	0.000334684	0.037446538
ZNF853	-1.6377309	4.355295813	-4.578643486	0.000335882	0.033869896
AC025031.4	-1.34646065	3.66396546	-4.578362598	0.000336073	0.033301775
AC013394.1	-1.027284467	11.45993376	-4.576803418	0.000337133	0.030148083
PARK7	-1.207226953	7.258575711	-4.574279313	0.000338857	0.025042269
AC233702.5	-1.008456173	4.876102898	-4.574225152	0.000338894	0.024932707
ADIPOR1	-1.6117703	9.362232267	-4.571517439	0.000340754	0.019454926
DNAJC1	-1.520990347	11.29557358	-4.569233465	0.000342331	0.01483394
YJU2	-1.66368676	12.6748706	-4.569040442	0.000342465	0.014443391
PSMG3	-1.122646553	6.641309858	-4.568326041	0.00034296	0.012997907
IP6K2	-1.401752453	8.472457498	-4.567951129	0.00034322	0.012239312
VDAC3	-1.44707686	7.50210776	-4.566030691	0.000344555	0.008353334
ADSS	-1.50140602	10.25550376	-4.56353125	0.000346301	0.003295329
AL592295.3	-1.241235407	6.015514942	-4.562514749	0.000347014	0.001238145
SFXN1	-1.90666359	4.770141553	-4.560958615	0.000348107	-0.001911297
TKFC	-1.722452507	8.326736449	-4.559894517	0.000348857	-0.004065021
AL138724.1	-1.32580956	9.14336212	-4.558974292	0.000349507	-0.005927618
LINC01215	-1.374835733	6.752759604	-4.558632987	0.000349749	-0.006618457
DHX38	-1.58899966	6.43135216	-4.558038336	0.000350169	-0.007822119
RELA-DT	-1.552092167	10.31940332	-4.557958934	0.000350226	-0.007982845
AP002812.5	-1.204811557	3.578111709	-4.556950693	0.000350941	-0.010023742
TRIM55	-3.32640372	6.518736227	-4.555726867	0.000351811	-0.012501136
EBI3	-1.248208113	11.62218186	-4.555292429	0.00035212	-0.013380598
CCNB1IP1	-1.719323987	5.809702596	-4.554749382	0.000352507	-0.014479944
CARS2	-1.46862448	8.684834893	-4.554136726	0.000352944	-0.015720234
OR5K3	-1.70096454	5.621957427	-4.553867331	0.000353137	-0.016265619
PRDX6	-1.70450492	9.91573808	-4.553089298	0.000353693	-0.017840765
AL929601.1	-1.106516313	4.502598164	-4.551812829	0.000354608	-0.020425101
BICDL1	-1.119536817	3.544792882	-4.550786065	0.000355345	-0.022503978
AC104078.1	-2.24392162	5.343092493	-4.548824439	0.000356758	-0.026475877
LINC00621	-1.265359707	5.873263729	-4.548193273	0.000357214	-0.027753925
CDKN1C	-2.66564438	9.818859507	-4.548155115	0.000357242	-0.027831192
SCAND2P	-1.079007713	8.748402991	-4.546582336	0.000358381	-0.031016045
C3orf38	-1.694241993	10.34219378	-4.5453473	0.000359278	-0.033517105
ZNF511-PRAP1	-1.053569933	5.671979084	-4.545289547	0.00035932	-0.033634063
AL008720.1	-1.748317973	10.00733663	-4.543032911	0.000360965	-0.038204263
FP671120.4	-2.64522476	8.364088947	-4.542302143	0.000361499	-0.039684317
USHBP1	-1.098335307	6.985791196	-4.541520558	0.000362071	-0.041267338
LTV1	-1.4850643	8.54030044	-4.540091127	0.000363121	-0.044162621
FZD3	-1.792881803	3.667170584	-4.538604624	0.000364215	-0.047173664
DHRS4L2	-1.151647497	9.143895609	-4.537754839	0.000364842	-0.048895055
AL136419.1	-1.151647497	9.143895609	-4.537754839	0.000364842	-0.048895055
PAPSS2	-3.31686762	6.800660813	-4.536773697	0.000365568	-0.050882599
AKR7A3	-1.16196208	7.349899413	-4.532807317	0.000368516	-0.058918209
A2MP1	-1.19942866	4.372881793	-4.530621822	0.00037015	-0.063346369
AC010175.1	-1.19942866	4.372881793	-4.530621822	0.00037015	-0.063346369
AC067969.1	-3.186478883	5.218240304	-4.528159715	0.000372001	-0.068335416
PES1	-1.099530153	3.898410338	-4.526526352	0.000373234	-0.0716454
CD1D	-1.045854747	8.030219036	-4.526011565	0.000373623	-0.072688649
SMARCAD1	-1.210271793	5.796036218	-4.525443621	0.000374053	-0.073839646
AL136018.1	-1.25380242	9.882113773	-4.52290472	0.000375982	-0.078985283
AC096536.1	-1.588917867	8.315297236	-4.522096797	0.000376598	-0.080622814
AC005757.1	-1.000801767	5.082799236	-4.52162409	0.000376959	-0.08158094
STAB1	-1.291737	5.648333733	-4.521251533	0.000377244	-0.082336081
AC006452.1	-1.384367247	4.493403609	-4.517740896	0.000379937	-0.089452361
NPIPP1	-1.479076823	4.515600564	-4.517668472	0.000379993	-0.089599179
AC139256.2	-1.479076823	4.515600564	-4.517668472	0.000379993	-0.089599179
NPIPA3	-1.479076823	4.515600564	-4.517668472	0.000379993	-0.089599179
NPIPA5	-1.479076823	4.515600564	-4.517668472	0.000379993	-0.089599179
AC139256.1	-1.479076823	4.515600564	-4.517668472	0.000379993	-0.089599179
NPIPA2	-1.479076823	4.515600564	-4.517668472	0.000379993	-0.089599179
ENKD1	-1.845525777	3.656367922	-4.517223284	0.000380336	-0.09050167
FKBP10	-1.244601323	3.573904651	-4.516557282	0.00038085	-0.091851824
LINC01133	-1.1786239	5.792147653	-4.511827375	0.000384518	-0.101441476
ARL14EP	-1.718066787	7.907715649	-4.509130707	0.000386626	-0.106909566
AL805961.1	-1.276804567	3.950823769	-4.508637553	0.000387013	-0.107909601
KRTAP25-1	-1.24799309	3.269403007	-4.507232675	0.000388117	-0.110758561
DUX4L8	-1.2818745	5.633824893	-4.506931118	0.000388354	-0.111370108
DUX4L1	-1.2818745	5.633824893	-4.506931118	0.000388354	-0.111370108
DUX4L3	-1.2818745	5.633824893	-4.506931118	0.000388354	-0.111370108
DBET	-1.2818745	5.633824893	-4.506931118	0.000388354	-0.111370108
DUX4L5	-1.2818745	5.633824893	-4.506931118	0.000388354	-0.111370108
NIPSNAP2	-1.22166466	5.594109253	-4.506433332	0.000388746	-0.112379617
AC068726.1	-2.367750843	3.989930544	-4.504866741	0.000389983	-0.115556774
ZNF276	-1.089505727	7.230418876	-4.50454787	0.000390236	-0.116203489
DMAC1	-1.187225327	5.191098196	-4.504413457	0.000390342	-0.116476098
LIN7B	-1.760328867	6.518486502	-4.502966071	0.000391489	-0.119411704
GAD2	-1.028245173	6.517382898	-4.502871356	0.000391565	-0.11960381
LSM12	-1.47147302	3.908414413	-4.496123129	0.000396961	-0.133292677
MAGEB6	-1.999446803	4.424625931	-4.49368658	0.000398928	-0.138236049
DOP1A	-1.3786463	6.55173268	-4.492695562	0.000399731	-0.140246788
AC005551.1	-1.3565438	6.043173627	-4.491752841	0.000400496	-0.142159601
NIPSNAP3B	-2.000785863	4.534704784	-4.491448953	0.000400743	-0.142776213
SULT4A1	-1.929278267	4.700050809	-4.486553039	0.000404745	-0.152711299
SHC3	-1.088446007	4.452432089	-4.48618547	0.000405047	-0.153457261
AL353807.3	-1.687672367	10.42174417	-4.484333998	0.000406572	-0.157214871
SREBF2-AS1	-1.580880983	3.457712464	-4.483592262	0.000407184	-0.15872031
NOTUM	-1.04474522	9.019457947	-4.482488517	0.000408097	-0.160960561
UAP1L1	-1.5455057	4.546951027	-4.482245723	0.000408299	-0.161453368
PRODH2	-2.542672063	4.985030384	-4.481223484	0.000409147	-0.163528281
CISD1	-1.22203896	4.8855644	-4.478554179	0.00041137	-0.16894671
TTF1	-1.03072652	7.79158124	-4.474419052	0.000414838	-0.177341599
ATP13A1	-1.74724996	6.19890044	-4.472626163	0.000416351	-0.180981786
CST1	-1.651588533	13.8520201	-4.472151271	0.000416753	-0.181946017
PMAIP1	-1.916147433	11.37406003	-4.470975114	0.00041775	-0.184334184
NPDC1	-1.980649033	9.262758638	-4.470748631	0.000417942	-0.184794066
[truncated: 1,969 more rows]
