# Supplementary material for: Identification of immune-related hub genes and potential molecular mechanisms involved in COVID-19 via integrated bioinformatics analysis
Source: Sci Rep. 2024 Dec 2;14:29964. doi: 10.1038/s41598-024-81803-2 (PMC11612211; doi:10.1038/s41598-024-81803-2)
Supplement: Supplementary file 4 — Supplementary Material 4 [file 41598_2024_81803_MOESM4_ESM.xls]

	logFC	AveExpr	t	P.Value	B
AC105935.1	5.382384547	11.09086288	24.10719101	1.10E-13	20.59373528
HAPLN2	6.164810353	10.03705566	22.73562667	2.65E-13	19.90304882
KIAA0895L	3.641998233	9.262940436	22.15337581	3.91E-13	19.59139086
IFT52	4.75794962	10.95723899	18.09197692	8.02E-12	17.05509335
AL035696.4	3.55294584	7.322390987	17.80839473	1.01E-11	16.85071994
AC005871.2	2.003497073	6.447447356	17.38359274	1.45E-11	16.53691508
AC024587.2	2.726667707	5.262405538	16.95025972	2.10E-11	16.20700446
AC005740.3	5.25840112	8.08748912	16.68055242	2.66E-11	15.99648806
RPL7P60	1.667353973	6.312880356	16.38059034	3.47E-11	15.75753793
AC073842.1	1.667353973	6.312880356	16.38059034	3.47E-11	15.75753793
AL035696.3	1.8260426	5.053514707	15.99957985	4.90E-11	15.44648052
NKX2-2-AS1	4.222928507	11.84680595	15.77085082	6.05E-11	15.25556932
NKX2-2	4.222928507	11.84680595	15.77085082	6.05E-11	15.25556932
AC008443.3	4.03302592	8.553246133	15.4563576	8.11E-11	14.98780075
BRWD1P2	2.666194	5.747502227	15.27102878	9.67E-11	14.82707752
AC006111.1	6.152274267	9.298372818	14.92450684	1.35E-10	14.52056817
MARCKSL1	4.83149814	8.93316868	14.84669764	1.46E-10	14.45064749
ADIRF-AS1	4.42269476	9.285859973	14.81710222	1.50E-10	14.42394541
USP44	2.814813	4.824093533	14.77879288	1.56E-10	14.38929317
AC067930.8	2.444338933	10.04203804	14.74272171	1.61E-10	14.35657424
FAM98A	2.10515648	10.27274207	14.52821263	1.99E-10	14.16015514
AC244502.1	1.44539282	5.606066787	14.25150255	2.63E-10	13.90202951
AC244502.3	4.85488236	12.53272525	14.16659315	2.87E-10	13.82172819
WFDC11	1.954889633	10.48534664	14.01711255	3.34E-10	13.67908877
SLX4	3.321167887	7.931743471	13.70613257	4.62E-10	13.37704652
AC092316.1	1.847572467	10.55234687	13.70165215	4.64E-10	13.37264176
ZNF728	2.12557224	8.070976347	13.60162543	5.15E-10	13.27390558
CALCA	3.968097833	11.17079025	13.54952129	5.44E-10	13.22216982
CASC6	2.51980736	13.55656723	13.41766604	6.26E-10	13.09030762
AL807776.1	1.80794156	6.07634116	13.4044531	6.35E-10	13.07701925
DVL3	2.544573667	9.948701324	13.26159949	7.40E-10	12.93247207
LCN9	3.62623296	6.33933504	13.25628575	7.45E-10	12.92706414
AC073941.1	2.810527153	5.693830582	13.03716942	9.44E-10	12.70209082
NDUFA4L2	3.616869227	4.994575151	13.03142089	9.50E-10	12.69613633
ILDR1	4.287006673	6.280516582	12.81558536	1.21E-09	12.47060264
AP000926.2	6.092892913	12.44695018	12.8108211	1.21E-09	12.46558077
AC011483.1	1.471395013	6.599813862	12.79752283	1.23E-09	12.4515534
AP001351.1	2.72634284	7.2816012	12.50758716	1.70E-09	12.14200835
HTN1	1.969199787	9.041134604	12.41772206	1.88E-09	12.04460339
UQCC3	3.773705073	6.939932729	12.3520548	2.03E-09	11.97298201
MEIG1	3.482477513	9.230053716	12.24332482	2.30E-09	11.85356022
PRDX1	2.173367707	5.002656898	12.19238782	2.44E-09	11.79725416
PPY	3.576117373	5.945650809	12.15085366	2.56E-09	11.75117068
SMIM22	2.06907126	10.03124544	12.11037316	2.68E-09	11.70610745
AL049651.1	2.645292513	4.922653982	12.03775927	2.92E-09	11.62490285
AC022196.1	5.40576394	11.36342692	11.95625473	3.21E-09	11.5331855
AC009145.2	1.943261487	5.451577191	11.88804058	3.48E-09	11.45595649
ARHGEF7-AS2	2.337415527	4.844303964	11.87902103	3.52E-09	11.4457129
AC126696.3	1.957025887	5.332567764	11.68748401	4.42E-09	11.22639706
AC079684.1	4.049460593	13.51140648	11.60730215	4.86E-09	11.13356346
OTX1	2.401470773	5.595527422	11.60209267	4.89E-09	11.12751088
SEMA3B	2.328467907	9.136305564	11.58837237	4.98E-09	11.11155776
TNNC2	2.817133147	6.724181204	11.43799845	5.97E-09	10.93553067
TMEM236	3.377635067	5.674589124	11.4045931	6.22E-09	10.89613043
NRSN2-AS1	1.879887727	7.630416964	11.33928428	6.74E-09	10.81878763
BX255925.1	4.979310973	9.072573036	11.33226042	6.79E-09	10.81044473
CNNM2	4.732791907	12.71335572	11.25351158	7.48E-09	10.71657541
R3HDM2	1.255647493	7.388615462	11.20989498	7.90E-09	10.66432068
MEGF10	1.987270207	4.152674124	11.20488114	7.95E-09	10.65830177
PPP1R12A-AS1	2.8295179	7.63994772	11.18002118	8.20E-09	10.62842153
CACNA1A	1.84987164	6.185731173	11.16815297	8.32E-09	10.61413491
CYP11B1	2.979550553	7.405574809	11.15716023	8.43E-09	10.60088964
LINC02803	4.00729496	11.44200785	11.08739194	9.20E-09	10.51654315
SPRN	4.082447613	13.16084766	11.08126932	9.27E-09	10.50911787
RSPH6A	5.913431433	13.34671448	11.03500292	9.82E-09	10.45288561
FCER2	2.268922087	8.065261204	11.02888144	9.89E-09	10.44542936
AC010998.3	2.692464327	8.897876284	10.97465339	1.06E-08	10.37921102
AL157400.3	1.386087807	6.616492378	10.95931852	1.08E-08	10.36043124
BHLHB9	2.924229267	5.821817484	10.95685941	1.08E-08	10.35741747
HOXC13-AS	5.018882227	10.80843676	10.94121986	1.10E-08	10.33823593
AC068057.1	3.161293533	6.037408836	10.92298427	1.13E-08	10.31583882
CCDC85A	2.521928633	8.679221582	10.91685934	1.14E-08	10.3083085
ANKRD30BL	1.508582427	6.439252244	10.8875519	1.18E-08	10.27222306
TNF	2.094817327	12.49344892	10.88351246	1.19E-08	10.26724249
RNF14	1.889397553	6.137919289	10.86100548	1.22E-08	10.23946098
SYNGR3	2.085517453	10.9296945	10.85721946	1.23E-08	10.23478258
AL512444.1	5.132093827	10.21178919	10.84333847	1.25E-08	10.21761711
MTG1	2.60122878	9.237750053	10.84236295	1.25E-08	10.21641003
ZNF485	1.57336898	10.54542621	10.8330489	1.27E-08	10.20488002
AL713868.1	2.169975733	5.007995382	10.82451648	1.28E-08	10.19430973
XKR9	5.81177658	10.35128027	10.81343957	1.30E-08	10.180576
AL132819.1	6.124441187	9.947513084	10.81038437	1.30E-08	10.17678576
AC091138.1	1.431707513	6.778118622	10.79203504	1.33E-08	10.15400148
CPSF2	1.3555522	11.05654727	10.78185582	1.35E-08	10.14134692
AC008627.1	1.916514267	7.117015591	10.72069092	1.46E-08	10.06508089
SBK2	2.639585893	7.023110836	10.70601829	1.49E-08	10.04672756
EPHB2	2.98445978	7.542230787	10.65390915	1.59E-08	9.981363968
AL161785.3	1.460726847	6.723067924	10.64777497	1.61E-08	9.973650698
KIAA0586	2.308652053	4.978767849	10.59437851	1.72E-08	9.906340738
AL135936.1	2.035309047	7.472938298	10.54112136	1.84E-08	9.83890507
KRTAP10-10	3.87687228	12.75326424	10.53724764	1.85E-08	9.83398828
GPRIN2	4.077168187	11.12558519	10.53341599	1.86E-08	9.829123305
FAM98B	3.630612627	10.91424987	10.52241085	1.89E-08	9.81514156
AC011939.2	2.344195847	9.569264444	10.5024311	1.94E-08	9.78972471
AC018638.7	1.75979416	7.878450667	10.47495124	2.01E-08	9.754696843
SALRNA2	2.13922214	4.42276296	10.47395768	2.01E-08	9.753428867
LINC02092	2.412201207	5.918487004	10.44893946	2.08E-08	9.72146556
ZNF671	1.461831647	6.259063724	10.44371966	2.09E-08	9.714788237
AC092723.3	4.067712287	9.260409924	10.44255201	2.10E-08	9.713294144
AC005264.1	6.242942273	10.82779108	10.4380542	2.11E-08	9.707537496
GMEB2	2.950970867	6.626673418	10.40621386	2.20E-08	9.666723238
RPL23AP25	1.853622733	7.397985829	10.40537543	2.20E-08	9.665647022
RPL23AP88	1.853622733	7.397985829	10.40537543	2.20E-08	9.665647022
RPL23AP4	1.853622733	7.397985829	10.40537543	2.20E-08	9.665647022
RPL23AP45	1.853622733	7.397985829	10.40537543	2.20E-08	9.665647022
Z68323.1	3.337074253	6.665236382	10.38332167	2.26E-08	9.637311307
KIAA2013	2.50900324	11.80703281	10.37232464	2.30E-08	9.623162085
ALDH1L1-AS2	1.861715117	5.534886504	10.35955161	2.34E-08	9.606711297
DEFB119	3.506846267	7.388391844	10.33797225	2.40E-08	9.578878228
ELOVL3	3.936667767	9.015319204	10.32564961	2.44E-08	9.562961708
RXYLT1	1.8357486	7.638280053	10.30679719	2.50E-08	9.538578922
AC116158.1	2.2391268	7.583660933	10.30020619	2.53E-08	9.530045275
CASC18	3.37738678	7.700628867	10.29271258	2.55E-08	9.520337219
GNA15	3.39927226	12.20731256	10.28831823	2.57E-08	9.514641419
AC023762.1	5.264287393	12.60180853	10.28749462	2.57E-08	9.513573649
PPP1R2B	2.325800393	4.525568262	10.27689832	2.61E-08	9.499829444
CLMP	4.12282946	11.85757152	10.25666762	2.68E-08	9.473554465
AL158216.1	2.528424673	5.974556516	10.24019696	2.74E-08	9.452129657
AL357054.2	1.585912433	4.894760569	10.2335284	2.76E-08	9.443446796
AC103726.1	2.676193567	4.646117258	10.2097741	2.85E-08	9.412477408
AL583810.2	1.640279033	12.82521126	10.20681072	2.86E-08	9.408609565
C19orf85	5.725160453	12.30929318	10.19499957	2.90E-08	9.393183853
AL358472.5	2.360576107	15.89748963	10.19343915	2.91E-08	9.391144734
PKD2	1.276103987	6.828290871	10.16693919	3.02E-08	9.356474186
AC015849.5	2.65652402	13.05703956	10.1278366	3.18E-08	9.305172825
AP003721.1	1.974077373	6.501382356	10.09570663	3.32E-08	9.262891788
AL445471.2	2.516840293	4.405606889	10.081802	3.38E-08	9.244558374
LINC02833	1.661228927	5.934274698	10.07036854	3.43E-08	9.229467005
H2AFY	2.35415906	10.04040631	10.05168986	3.52E-08	9.204780917
AC009139.2	1.05693107	7.305484653	10.05094671	3.52E-08	9.203797937
SYCE1L	1.05693107	7.305484653	10.05094671	3.52E-08	9.203797937
OR1K1	2.17821288	10.95475633	10.04798332	3.54E-08	9.199877623
KRTAP10-5	2.712440247	9.169462618	10.0255123	3.65E-08	9.170118152
ZNF275	4.6957729	10.84526019	10.02485896	3.65E-08	9.16925206
AMBP	1.543438713	8.366502516	10.0045164	3.75E-08	9.142260849
APOBEC3A	1.835650127	6.654777818	10.00121585	3.77E-08	9.137877163
ATRX	1.427290913	7.510329502	9.992455495	3.81E-08	9.126235966
ITGB6	1.371234593	8.074608849	9.987091036	3.84E-08	9.119103122
AP000593.3	1.732282493	5.550461556	9.972992894	3.91E-08	9.100342024
KCNJ11	2.662342053	7.301238476	9.93885268	4.10E-08	9.054816583
AC010524.1	2.389614753	7.893393542	9.9099181	4.26E-08	9.016129036
CALCB	1.961795593	7.357298969	9.909893746	4.26E-08	9.016096432
ZNF662	2.394090767	7.796557058	9.901876762	4.31E-08	9.005360263
CRAT	1.466762527	9.383755391	9.901502182	4.31E-08	9.004858454
MMRN2	2.535817927	7.862251778	9.889034477	4.39E-08	8.988146866
FAM177B	8.951514633	12.785469	9.875609554	4.47E-08	8.970132367
AL392172.2	8.951514633	12.785469	9.875609554	4.47E-08	8.970132367
ZNF7	2.4196192	8.041814413	9.85850616	4.57E-08	8.947151954
AC110769.1	2.25612572	5.823821867	9.857932898	4.58E-08	8.946381129
AC006449.3	1.933701433	9.342523789	9.854523658	4.60E-08	8.941796185
MLLT6	1.933701433	9.342523789	9.854523658	4.60E-08	8.941796185
TMEM151A	2.51618302	7.74291724	9.836541553	4.71E-08	8.91759073
C5orf46	1.273675073	7.093678469	9.820808137	4.81E-08	8.896381727
AC009163.7	5.061721527	8.747194218	9.819564145	4.82E-08	8.894703583
HJURP	2.506400247	10.66834651	9.814303467	4.86E-08	8.887604961
SLC22A15	1.410813307	6.346423884	9.810690458	4.88E-08	8.882727815
AC090457.1	4.130792613	8.036374249	9.792059189	5.01E-08	8.857553858
SCLY	1.673722053	5.691673942	9.788055499	5.04E-08	8.852138976
LINC01844	1.822981327	4.750950204	9.768429791	5.17E-08	8.825568944
OR51E1	7.18733918	11.54344421	9.735601681	5.41E-08	8.781025314
AC022748.2	1.799969327	11.46040336	9.719504924	5.53E-08	8.759138336
AC090844.3	2.18121538	8.700046547	9.704448993	5.65E-08	8.738639309
AC009654.1	1.484570273	12.37240848	9.662584348	5.99E-08	8.681500628
COQ7	1.606953033	9.781101036	9.655679948	6.04E-08	8.672057532
AC008734.2	5.92936288	13.48776819	9.631632921	6.25E-08	8.639125001
AC023886.1	2.051612353	9.568552489	9.572335966	6.79E-08	8.55762718
HIST1H1B	1.980353853	7.000889809	9.562226426	6.88E-08	8.543691263
TAF11	1.920996553	9.755304982	9.532906343	7.17E-08	8.503205415
TOLLIP	2.029088573	9.375447502	9.514191259	7.36E-08	8.477309935
MBD3L1	4.210220887	10.10502484	9.501980269	7.49E-08	8.46039155
FGF1	4.248795773	8.546522502	9.497881414	7.53E-08	8.454708593
FARSA	3.263713027	12.23269234	9.48968139	7.62E-08	8.443333473
LMTK2	1.963431133	8.449360769	9.486755188	7.65E-08	8.439272292
AL591222.1	1.670423993	11.90413854	9.483754387	7.68E-08	8.435106518
CYBB	2.341088913	7.953427302	9.466043824	7.88E-08	8.41049849
PRR36	2.002576813	8.263836769	9.430960996	8.28E-08	8.361641916
NBPF6	2.46884904	4.870642387	9.428694619	8.30E-08	8.358480682
AC079807.1	1.736244333	8.864349382	9.414021491	8.48E-08	8.337999122
AP002793.1	1.7813521	8.343528667	9.404702198	8.59E-08	8.324977332
SMAD9-IT1	4.803379193	14.09516398	9.402916757	8.61E-08	8.322481356
CXCL14	4.276672247	8.903737938	9.394771892	8.71E-08	8.311090302
AL049779.1	1.27447716	6.888616147	9.392959668	8.73E-08	8.308554721
AC053513.2	5.310821527	10.66504428	9.388284169	8.79E-08	8.302011151
LKAAEAR1	4.45270364	13.36988896	9.371435446	9.00E-08	8.278408797
AC018690.1	1.918142313	15.98141458	9.362392635	9.12E-08	8.265727175
RBMS2	2.451395513	6.426700022	9.357131124	9.19E-08	8.258343903
ELANE	3.199584027	8.606260978	9.350655886	9.27E-08	8.249252875
FHOD3	1.690235057	4.616896078	9.349639706	9.29E-08	8.24782573
LINC01639	4.04304124	7.306204453	9.332721261	9.51E-08	8.224046798
AL031768.1	2.21227582	4.573861787	9.331138575	9.53E-08	8.221820557
FRG1BP	1.1832917	9.483121133	9.324548123	9.62E-08	8.212547029
CERKL	3.100792333	5.126682009	9.285198981	1.02E-07	8.157068741
AGGF1	1.678969167	7.670137644	9.263561876	1.05E-07	8.126482519
AL133163.3	1.55309934	5.907583987	9.259161887	1.06E-07	8.120255723
AL445288.1	2.699410227	5.987434191	9.256658684	1.06E-07	8.116712177
AP003419.3	3.645319587	9.402821458	9.256517038	1.06E-07	8.11651164
AC106875.2	1.193869053	16.10894544	9.245965347	1.08E-07	8.101566041
AC009970.1	4.825624933	11.34355522	9.243375881	1.08E-07	8.097896202
EMP3	1.910331833	7.270770582	9.2388374	1.09E-07	8.091462209
OR52K3P	1.813328393	6.035250916	9.211025032	1.13E-07	8.051978977
AP000459.1	2.059736087	10.63194606	9.200968229	1.15E-07	8.037678765
PPP4C	2.96657122	10.33340737	9.197689173	1.15E-07	8.033013454
GADD45G	3.78165864	9.76669356	9.193435125	1.16E-07	8.026958998
CXCL6	3.319104887	5.337417404	9.191256193	1.16E-07	8.023857036
AC022748.1	2.7052461	7.283396293	9.17986045	1.18E-07	8.007624384
AC010491.1	2.187028307	5.911865884	9.170531813	1.20E-07	7.994324357
RAB33A	2.07880666	8.78561148	9.169068213	1.20E-07	7.992236703
AC096531.2	1.04059282	8.09277128	9.167433117	1.20E-07	7.989904118
AC006064.5	1.98782262	7.268202907	9.11489461	1.30E-07	7.914778932
AL157414.2	4.462803707	11.28903515	9.114557423	1.30E-07	7.914295686
HELZ2	2.2291561	9.195897987	9.113824227	1.30E-07	7.913244845
STK32B	2.10206186	15.83325607	9.107819252	1.31E-07	7.904635819
ACTL7B	1.631222533	7.493347236	9.094195498	1.34E-07	7.885087609
AC013652.2	1.377307573	4.492274836	9.091057391	1.35E-07	7.880581605
AL669841.1	2.027688807	7.231783631	9.090634953	1.35E-07	7.879974933
BTLA	1.43742318	6.86921664	9.079312949	1.37E-07	7.863706953
AL035401.1	1.89221136	4.094234707	9.067429137	1.39E-07	7.846614652
TSPAN15	2.248444027	9.144795071	9.043565772	1.44E-07	7.812239418
FXYD1	1.27119098	10.53668167	9.010249504	1.51E-07	7.764128782
AC020907.2	1.27119098	10.53668167	9.010249504	1.51E-07	7.764128782
RIC3-DT	4.20104002	10.76955936	9.005312972	1.52E-07	7.756988376
LINC01865	1.895068027	5.570500538	8.985538362	1.57E-07	7.728355049
AL445430.2	2.75423582	5.111770413	8.978134745	1.59E-07	7.717622154
AL157834.1	2.5885957	5.063582093	8.967422203	1.61E-07	7.702080227
AC008708.2	1.671534593	14.1617321	8.963463093	1.62E-07	7.696332651
AL133551.1	2.647362653	10.99146285	8.962580617	1.62E-07	7.695051262
KCNJ8	3.806345823	7.970692729	8.954466778	1.64E-07	7.683265089
AC010185.1	3.806345823	7.970692729	8.954466778	1.64E-07	7.683265089
LINC01823	1.413505027	6.525887871	8.942053182	1.67E-07	7.665217105
AC016152.1	1.840872227	11.61636171	8.916239056	1.74E-07	7.627624281
HOXA10-AS	2.056821753	6.960044302	8.902658637	1.77E-07	7.607813623
ADAMTS16	1.455153393	5.657374116	8.892264605	1.80E-07	7.592635464
STRN4	1.39281208	5.809876627	8.884915143	1.82E-07	7.581894995
CT45A9	1.104610727	16.26329218	8.88178767	1.83E-07	7.577322455
RNF103	1.801468167	7.749208751	8.881279952	1.83E-07	7.576580026
FAM204A	1.20627794	8.046173267	8.861129459	1.88E-07	7.547087961
SMAD9	2.157982553	8.474756729	8.831273808	1.97E-07	7.503297088
AC018716.2	1.910514623	4.897360116	8.831157324	1.97E-07	7.503126014
AC018716.1	1.910514623	4.897360116	8.831157324	1.97E-07	7.503126014
AC011473.4	1.503014047	6.828220358	8.825116543	1.99E-07	7.49425185
KLK8	1.503014047	6.828220358	8.825116543	1.99E-07	7.49425185
COA4	1.53451228	10.14188404	8.801664244	2.06E-07	7.459755521
CCDC25	1.763239497	11.08126992	8.800507852	2.06E-07	7.458052759
AC013643.2	1.763239497	11.08126992	8.800507852	2.06E-07	7.458052759
AC008543.5	2.07432482	4.16657736	8.787699746	2.10E-07	7.439181727
HEXIM1	1.34275958	9.496313747	8.787620426	2.10E-07	7.439064794
FAM189B	2.550477213	8.232296676	8.785926671	2.10E-07	7.436567693
ATP5MC1	1.505870117	7.346161838	8.784237339	2.11E-07	7.434076747
COA7	2.943167913	10.07171388	8.776299242	2.13E-07	7.422367039
LINC02688	1.599163027	9.979034324	8.765937721	2.17E-07	7.407070386
AL391863.1	1.826675187	5.984887618	8.759489515	2.19E-07	7.397544026
AC007743.1	1.257856853	6.760951316	8.753622796	2.21E-07	7.388872122
VPS41	5.460805067	11.06944603	8.744652668	2.24E-07	7.375604411
LINC02363	1.422485153	6.677803156	8.738361257	2.26E-07	7.366292652
INPP5J	1.133640027	16.30091694	8.730083702	2.29E-07	7.354033539
KIF16B	1.73128264	8.384270827	8.705281516	2.37E-07	7.317248818
SLC25A14	1.61983556	15.08453097	8.703926279	2.38E-07	7.315236561
C2CD5	2.654168327	6.626571364	8.687230882	2.44E-07	7.290427892
AC022148.1	1.6521688	6.0282028	8.686099906	2.44E-07	7.288746014
CIPC	2.309163967	6.783692631	8.682198364	2.46E-07	7.282942756
AC090409.2	1.8039502	10.64635705	8.680976002	2.46E-07	7.28112418
AP002358.1	1.7986497	12.22156528	8.670410073	2.50E-07	7.265396652
SIGLEC5	2.553330707	11.94436643	8.647112211	2.59E-07	7.230666696
HIST2H2AB	2.295533573	15.34516272	8.64142376	2.61E-07	7.22217634
ZIM2-AS1	1.06511606	7.45061384	8.635904711	2.63E-07	7.213934839
RAB5IF	1.37268856	12.45989337	8.622983716	2.68E-07	7.194624758
AL390066.1	2.385723153	8.097262582	8.60308284	2.76E-07	7.164841234
CRLS1	4.046773793	9.500818129	8.592032768	2.81E-07	7.148281641
LINC01191	1.277703167	7.872525111	8.584769668	2.84E-07	7.137388574
APC2	1.14024436	9.650483893	8.581509899	2.86E-07	7.13249741
RDM1P5	2.260900123	9.194738469	8.579206973	2.87E-07	7.129041121
PLXDC1	2.260900123	9.194738469	8.579206973	2.87E-07	7.129041121
LINC01964	1.784538047	7.589140044	8.575736708	2.88E-07	7.123831565
KRTAP10-4	1.641694713	10.60958116	8.570352361	2.90E-07	7.115745496
BX322562.1	1.616930793	16.0745333	8.566646847	2.92E-07	7.11017847
AL008638.4	2.395958367	6.560457084	8.556744309	2.96E-07	7.095292514
CLEC11A	1.571642553	6.221101609	8.555520193	2.97E-07	7.093451482
CSNK1A1L	2.065791007	5.503927178	8.540695408	3.04E-07	7.071139999
EMX2OS	1.28051554	6.695359893	8.538361856	3.05E-07	7.067625371
AC020663.2	1.161664887	11.1163722	8.533748578	3.07E-07	7.060675099
HMGA1P4	2.21247398	9.050278267	8.526749373	3.10E-07	7.050124944
FKRP	1.64953528	9.703846027	8.520687663	3.13E-07	7.040982754
AC242842.1	1.177595967	12.64921859	8.519887651	3.13E-07	7.039775829
ATG5	1.15448492	5.493217933	8.510631811	3.18E-07	7.025806088
SECTM1	1.52476934	8.65806244	8.507136774	3.20E-07	7.02052816
CCDC87	1.134421973	6.988369209	8.496772217	3.25E-07	7.004867053
AC103691.1	1.700592767	9.051008284	8.487844971	3.29E-07	6.991366515
OR7G2	2.56796106	8.096746453	8.478155006	3.34E-07	6.976700738
EAF2	2.70526796	10.58790274	8.473816232	3.36E-07	6.970130018
AC006115.2	1.039955087	7.819907138	8.473448553	3.36E-07	6.969573085
ANKRD20A7P	2.293689133	6.980162596	8.466245129	3.40E-07	6.958658297
AC007637.1	1.376288573	5.534341862	8.46414358	3.41E-07	6.955472704
KIAA1109	1.904796127	8.299860311	8.46130392	3.43E-07	6.95116734
AL354920.1	1.72358612	8.82046356	8.444349294	3.52E-07	6.925439515
AC027031.2	2.50459958	9.698238533	8.435325383	3.56E-07	6.911730795
C18orf65	1.414245907	6.697548551	8.429286766	3.60E-07	6.902551231
DGKK	1.822019847	7.771272938	8.428156876	3.60E-07	6.900833105
TCL1B	1.312080627	9.170268511	8.424445863	3.62E-07	6.895188905
AL161912.2	2.317162107	8.927465018	8.42045856	3.65E-07	6.889122471
AC092834.1	2.5208133	7.57328788	8.418053688	3.66E-07	6.885462597
PON2	1.046723027	3.759446338	8.416504457	3.67E-07	6.883104486
AC120114.4	1.06357872	7.574893793	8.415754588	3.67E-07	6.881962983
PAGR1	1.06357872	7.574893793	8.415754588	3.67E-07	6.881962983
LINC01920	2.033071353	4.189057276	8.396720229	3.78E-07	6.852962801
MTRNR2L5	2.925849027	13.51347075	8.394642233	3.79E-07	6.849793941
SZRD1	1.241807887	7.744304218	8.39128609	3.81E-07	6.844674757
OPRL1	2.300516267	8.359284898	8.390273446	3.82E-07	6.843129862
AC005722.3	2.705549787	4.388778444	8.387457113	3.83E-07	6.838832538
SIPA1L2	4.131292193	9.110514609	8.386872226	3.84E-07	6.837939954
CA12	1.967901453	8.109396809	8.382876887	3.86E-07	6.831841534
ZNF766	1.76630254	7.092946427	8.381763508	3.87E-07	6.830141716
AC010320.3	1.76630254	7.092946427	8.381763508	3.87E-07	6.830141716
LINC02733	1.010332367	8.486740578	8.379705417	3.88E-07	6.826999157
PAPOLB	2.653778073	11.81705576	8.377892793	3.89E-07	6.824230945
AC093801.1	1.131188213	5.081630169	8.369834895	3.94E-07	6.811919802
CBWD6	1.615157583	5.460153702	8.36419255	3.97E-07	6.803294126
CBWD3	1.615157583	5.460153702	8.36419255	3.97E-07	6.803294126
GRIK3	2.365627273	8.471229756	8.353560256	4.04E-07	6.787028694
RSPO4	4.063756767	12.56252514	8.350401	4.06E-07	6.782192742
AL357992.1	3.384833647	8.550327844	8.345516557	4.09E-07	6.774713405
CHMP7	2.191614067	5.510176751	8.338078615	4.14E-07	6.763317946
LINC00304	1.459344667	8.606781964	8.338046291	4.14E-07	6.763268407
SRPX2	2.734001453	7.330259676	8.304823243	4.35E-07	6.712278747
PCDHB2	1.245020587	4.413688111	8.299376658	4.39E-07	6.703905543
AC124067.3	4.03270628	11.50196189	8.297530266	4.40E-07	6.701066134
AC005244.2	1.49295956	7.82317724	8.288187285	4.47E-07	6.68669142
AL021707.1	1.755485767	9.824010444	8.271932889	4.58E-07	6.661655456
AC005009.2	1.284497813	3.849973676	8.266593768	4.62E-07	6.653424166
AC018755.2	2.658269473	11.63393205	8.265009618	4.63E-07	6.650981163
AC011899.2	1.459618027	5.814066111	8.259593442	4.67E-07	6.642626061
AC096642.2	3.247086127	7.520833431	8.255901371	4.69E-07	6.636928359
SPACA9	1.146769147	6.407559244	8.250380855	4.73E-07	6.628405566
AL031005.1	1.766937893	10.40023529	8.247920275	4.75E-07	6.624605516
TNFAIP6	4.33948116	8.020957187	8.234161156	4.85E-07	6.603341449
SMIM10L1	1.497796687	12.09835414	8.228206232	4.90E-07	6.594130568
TRIM6-TRIM34	2.43737768	7.541663013	8.22218998	4.95E-07	6.58482002
AL121987.1	1.715496653	7.438974582	8.220012213	4.96E-07	6.581448591
ROCK2	1.356874	8.931403507	8.217224893	4.98E-07	6.57713258
AC016876.3	1.868523187	6.760153311	8.21670657	4.99E-07	6.576329871
OR52K2	1.885720513	7.225912676	8.198864023	5.13E-07	6.548675844
AC018755.4	2.103626613	12.08697409	8.197670438	5.14E-07	6.546824396
ZNF619	1.809880993	6.697107862	8.196524439	5.15E-07	6.545046583
GEN1	1.705250567	4.887306604	8.189424908	5.20E-07	6.534029012
AF196972.1	4.41683562	9.495778467	8.186041487	5.23E-07	6.528775997
EXT1	1.40046008	5.968400827	8.184223009	5.25E-07	6.525952042
CCDC155	2.15664768	7.320868307	8.175592284	5.32E-07	6.51254315
DAPK3	1.60637584	5.20306764	8.174532792	5.33E-07	6.510896412
PALM3	1.727299967	6.911898658	8.17340205	5.33E-07	6.509138766
AC022424.1	3.856473527	8.887678404	8.17256782	5.34E-07	6.507841912
CCKBR	1.81368722	6.50016068	8.171275905	5.35E-07	6.505833382
AC004080.3	1.211947667	6.862623911	8.171145257	5.35E-07	6.505630251
LINC01643	2.26980118	5.170804093	8.169398791	5.37E-07	6.502914647
LRP12	1.503075773	5.968833382	8.169126383	5.37E-07	6.50249104
AC099489.3	2.232902373	5.488776782	8.15376888	5.50E-07	6.478593268
EGFLAM-AS2	1.090959913	5.367922996	8.148065528	5.55E-07	6.469710238
JADE1	2.17402278	6.854435613	8.143246086	5.59E-07	6.462200502
AC084026.2	1.30260382	5.177483133	8.141368573	5.61E-07	6.459274084
ZNF793	1.793950347	6.963181444	8.139746493	5.62E-07	6.456745421
SCD	2.561986527	8.540932218	8.138921362	5.63E-07	6.455458986
AC092807.3	2.044779213	6.892642662	8.133255596	5.68E-07	6.44662321
RADIL	1.692600313	8.511951036	8.132011322	5.69E-07	6.444682184
FCGRT	1.2338768	6.55630144	8.12869436	5.72E-07	6.439506816
PAWR	1.19291624	6.5565558	8.126438432	5.74E-07	6.435986107
SMC6	1.52693086	4.628479413	8.12281831	5.77E-07	6.43033494
KRTAP5-11	3.093548447	7.720510218	8.122718995	5.77E-07	6.430179879
SLC32A1	4.634059593	8.469324609	8.121158273	5.79E-07	6.427742961
AL360014.1	1.421640147	8.015611698	8.119988028	5.80E-07	6.425915518
AC021660.3	1.978046067	8.496149591	8.114602181	5.85E-07	6.417502664
ERICH2	2.093738773	6.278566582	8.112632184	5.87E-07	6.414424495
PCARE	1.484141993	7.964001022	8.097237642	6.01E-07	6.390352135
AC005670.1	1.665390727	10.16764416	8.093086489	6.05E-07	6.383855534
AC103740.1	1.49754228	5.607934813	8.085888778	6.12E-07	6.372585527
AC020558.6	2.842582327	4.481948598	8.084361203	6.13E-07	6.370192786
AC020558.2	2.842582327	4.481948598	8.084361203	6.13E-07	6.370192786
CLDN4	1.91124846	12.89369297	8.079594154	6.18E-07	6.362723824
TAB3-AS2	2.007004807	6.227753778	8.077704885	6.20E-07	6.359762889
ZDHHC20	1.701986493	6.670063249	8.077610412	6.20E-07	6.359614815
HOXA9	1.091450097	6.716889398	8.064576772	6.32E-07	6.339174692
SLC4A2	1.081552013	8.700790729	8.055384065	6.42E-07	6.324744348
OXGR1	1.38448874	3.58245976	8.054818418	6.42E-07	6.323856045
LINC01634	1.93029042	4.330894547	8.050353811	6.47E-07	6.316843219
SPAG16-DT	1.535062487	7.075872538	8.047685967	6.49E-07	6.31265139
GAL3ST3	1.491542227	16.00596872	8.047561348	6.50E-07	6.31245556
AC089987.1	1.51679657	5.61751196	8.043091902	6.54E-07	6.305430744
OR8S1	1.51679657	5.61751196	8.043091902	6.54E-07	6.305430744
AC113349.2	3.90278112	8.44379212	8.042364865	6.55E-07	6.304287775
AC025752.1	1.366568747	6.821327111	8.042125291	6.55E-07	6.303911127
NDUFA3	1.185134387	7.414136671	8.039794206	6.58E-07	6.300245886
BX649601.1	4.31463528	6.44926516	8.036183195	6.61E-07	6.294566722
DCAKD	1.363401373	5.437847382	8.026451633	6.71E-07	6.279252767
SPATA4	2.533400613	7.783095302	8.02545814	6.73E-07	6.277688645
IFNAR1	1.8612351	7.91009852	8.023753228	6.74E-07	6.275004182
AC010536.2	2.882252693	13.54697012	8.023658616	6.74E-07	6.274855199
AL008726.1	2.395894973	6.699515236	8.014565152	6.84E-07	6.260530339
ISLR2	1.05385974	6.401791213	8.003315537	6.96E-07	6.242793396
NCAPD2	1.0433676	8.015672453	8.000131889	7.00E-07	6.237770713
GXYLT1	1.810083733	4.324335502	7.990360116	7.11E-07	6.222345681
SH2D4B	2.529648447	12.11408154	7.989986271	7.11E-07	6.221755298
AC053513.1	2.3678546	6.629524373	7.985952751	7.16E-07	6.215384281
ZNF772	1.5691027	6.78286188	7.982521668	7.20E-07	6.209963086
AC005837.1	1.33980544	8.18875468	7.974776973	7.29E-07	6.197720393
AL606760.3	1.19928074	7.261407093	7.964958791	7.40E-07	6.182188241
TMBIM4	1.24953596	7.671842613	7.960398968	7.45E-07	6.17497024
C3orf80	2.528331247	13.94398227	7.954543015	7.52E-07	6.16569637
CKAP2L	1.793390867	7.848893031	7.951639838	7.56E-07	6.16109698
HNRNPK	1.735634447	5.786404844	7.944435386	7.64E-07	6.149678284
LINC01574	1.2209981	4.397682493	7.940750083	7.69E-07	6.143834529
AL035443.1	2.671214593	12.21564716	7.939814513	7.70E-07	6.142350709
SLC22A17	1.780377307	4.458175818	7.930805078	7.81E-07	6.128055579
AC018647.2	2.068345073	6.827003409	7.919023023	7.96E-07	6.109344471
EPHA8	1.165042453	5.767657582	7.914846588	8.01E-07	6.102707317
COQ9	1.163486627	5.876534031	7.911018759	8.06E-07	6.096622073
AC018809.2	1.633132287	5.886222978	7.910056082	8.07E-07	6.095091356
AC025423.4	1.503277307	9.560200898	7.903252016	8.16E-07	6.084268841
IRF2BP1	2.937178547	11.4214046	7.901534195	8.18E-07	6.081535483
AC127024.4	1.75183318	16.01657587	7.896425639	8.25E-07	6.073404483
AC090515.2	6.453261593	10.17580466	7.895713731	8.26E-07	6.072271096
AC243585.2	2.410532233	11.91819208	7.89255507	8.30E-07	6.067241541
SCUBE3	1.675662087	6.790103271	7.890602037	8.33E-07	6.064131032
OR7E122P	1.324648373	8.950824796	7.866767808	8.65E-07	6.026129274
SLED1	3.12839736	9.576044107	7.858091726	8.77E-07	6.012276651
AADACL3	1.778725727	4.006873898	7.851025707	8.87E-07	6.000987106
LINC01587	1.307010767	5.653882004	7.846281181	8.94E-07	5.993402823
AL353801.3	2.285322307	13.38561418	7.822234595	9.29E-07	5.954916061
LINC02582	5.030016593	7.100400369	7.811009403	9.45E-07	5.936922863
AL163636.1	1.76074018	7.534265573	7.808298555	9.50E-07	5.932574968
ZDHHC9	3.110914133	7.846612489	7.803218558	9.57E-07	5.924424502
AL354919.2	1.63680186	9.71259842	7.799704799	9.63E-07	5.91878487
SPOCD1	1.63680186	9.71259842	7.799704799	9.63E-07	5.91878487
AC004156.1	2.849236967	10.40344067	7.798389628	9.65E-07	5.916673565
ZNF704	1.480768233	7.634075769	7.794104821	9.71E-07	5.909793316
AC098872.1	3.80866432	9.856839547	7.789833689	9.78E-07	5.90293251
ATOH7	4.05481842	5.946883467	7.785950728	9.84E-07	5.896693053
KRT41P	1.177009733	6.831580916	7.781406453	9.91E-07	5.889388307
KLHL12	1.051589397	5.668204891	7.781286661	9.92E-07	5.889195708
MGLL	1.127155793	6.460360822	7.778317233	9.96E-07	5.884420882
GPC6-AS2	1.92417732	13.29631235	7.777025626	9.98E-07	5.882343605
TMEM114	1.19881198	5.051876293	7.771275811	1.01E-06	5.873093455
AL160396.2	1.784948303	5.163539816	7.768446267	1.01E-06	5.868539687
AL139099.1	1.134907113	6.856472436	7.765394134	1.02E-06	5.863626455
MGAT2	1.134907113	6.856472436	7.765394134	1.02E-06	5.863626455
NAPEPLD	2.60600998	7.88017136	7.760434479	1.03E-06	5.855639813
CD300LG	3.904524267	10.11691898	7.760017125	1.03E-06	5.854967583
AC026786.2	2.17871568	4.503525773	7.751866315	1.04E-06	5.841834316
CARD6	2.963859333	9.295160436	7.749250535	1.04E-06	5.837617611
KIF18B	4.856667947	9.964417151	7.747720842	1.05E-06	5.835151268
RAVER1	2.93889746	5.656595933	7.74657508	1.05E-06	5.833303731
AC018557.1	1.87679822	6.12040092	7.737220523	1.06E-06	5.818212758
PRR11	3.157154413	7.289836596	7.737149332	1.06E-06	5.818097865
MED20	1.5604994	7.304193587	7.732073913	1.07E-06	5.809904984
AC063948.1	3.73232772	12.21302767	7.731942418	1.07E-06	5.809692675
AC006064.2	2.722961673	8.816657849	7.731299387	1.07E-06	5.80865441
AC091133.4	2.203956467	7.668547831	7.729277477	1.08E-06	5.80538938
AL512631.1	1.863551853	7.001628009	7.707352338	1.12E-06	5.769947846
MON1B	1.249058333	8.283966169	7.705617331	1.12E-06	5.767140406
AC211433.2	1.68795986	5.53091428	7.704751806	1.12E-06	5.765739731
PLK5	2.58431752	7.628438813	7.704204999	1.12E-06	5.764854782
WDR44	1.51382234	9.51108956	7.701827484	1.13E-06	5.76100655
KCNK10	1.783033727	4.717886298	7.690763549	1.15E-06	5.743088229
ATG7	1.297304593	9.416533196	7.688576579	1.15E-06	5.739544371
MRGPRX2	1.620649567	5.152637058	7.688421395	1.15E-06	5.739292878
AL031056.2	1.281776033	9.587314062	7.683067591	1.16E-06	5.730614438
UBE3B	1.05977708	6.563511747	7.681596528	1.16E-06	5.728229171
ARMC7	1.003440053	10.28729156	7.658830085	1.21E-06	5.691276091
ZNF426	1.511596873	8.178436649	7.652041292	1.22E-06	5.68024303
AGXT2	1.73729176	6.124446053	7.64893924	1.23E-06	5.675199486
AL136460.1	3.836136113	10.28213853	7.643449752	1.24E-06	5.666270999
AL353622.2	3.223062087	10.15291932	7.636676786	1.25E-06	5.655249209
AMELY	2.40586826	6.496586027	7.633295943	1.26E-06	5.649745109
KCNH1-IT1	2.03246673	4.468992027	7.630091433	1.27E-06	5.644526618
AL590132.1	2.03246673	4.468992027	7.630091433	1.27E-06	5.644526618
AC091180.2	1.024626913	10.54570662	7.620177949	1.29E-06	5.628373639
AC007376.2	1.921103833	5.195735916	7.619623797	1.29E-06	5.627470303
SOAT2	2.515105347	9.334390631	7.618742072	1.29E-06	5.626032895
HIST1H3E	1.6488367	3.975267187	7.618429894	1.29E-06	5.625523949
AC010336.3	1.274184693	5.369419662	7.612464314	1.30E-06	5.615795631
LINC00161	1.883022927	4.530008578	7.60711759	1.31E-06	5.6070723
ZNF407	1.01253916	6.486969213	7.605677551	1.32E-06	5.604722156
AL050403.1	2.65540262	5.503025333	7.603479148	1.32E-06	5.601133806
BAIAP2L2	1.09848568	8.261855093	7.598236959	1.33E-06	5.592574513
AC072061.1	1.026793127	6.922890218	7.594668993	1.34E-06	5.586746654
MSL2	1.544487527	8.492187151	7.593075494	1.34E-06	5.584143285
MTFP1	3.77987086	11.86442093	7.591750366	1.35E-06	5.581978097
OR1M1	3.237271207	7.847359898	7.589591134	1.35E-06	5.578449505
C2orf73	2.97043148	5.155818047	7.581149843	1.37E-06	5.564648609
MAFA-AS1	1.858671253	5.987448516	7.577937859	1.38E-06	5.559394643
GRIA3	1.598703227	5.197957644	7.568460461	1.40E-06	5.543883717
DOCK9-AS1	2.32973538	4.488371627	7.567011469	1.40E-06	5.541511161
MOGAT1	1.413394793	6.121064542	7.561252119	1.42E-06	5.532077997
TBC1D21	2.005927647	6.785802618	7.561094762	1.42E-06	5.531820199
AP000941.1	2.34857196	6.282534413	7.557929963	1.42E-06	5.526634578
AC105254.1	2.556693867	5.509355324	7.554897765	1.43E-06	5.521664918
AC034206.1	1.622161353	7.520915369	7.552709486	1.44E-06	5.518077612
AC012640.4	1.244826833	6.113242082	7.552040496	1.44E-06	5.516980787
CCT5	1.244826833	6.113242082	7.552040496	1.44E-06	5.516980787
GJB1	3.68450218	9.920199013	7.550684195	1.44E-06	5.514756904
LINC02547	1.540145667	8.415581804	7.546313225	1.45E-06	5.507588218
PTPRH	2.17615714	5.07080716	7.545889584	1.45E-06	5.506893276
AC112719.2	2.118456787	6.986018164	7.545707001	1.45E-06	5.50659376
RASAL2	1.652000283	6.344512269	7.541441861	1.46E-06	5.499595711
AL109924.4	3.47436864	13.11513748	7.541184249	1.46E-06	5.499172952
JRKL	1.258364347	5.267366151	7.533600963	1.48E-06	5.486724097
RMI1	5.05212976	11.09602873	7.524071959	1.51E-06	5.471069729
EDN3	2.282154647	5.769401351	7.522488327	1.51E-06	5.468466889
ACTR2	1.510817027	9.504762018	7.50465323	1.55E-06	5.439129122
ARHGEF3	1.2701108	4.89472372	7.503947533	1.56E-06	5.437967373
AREL1	1.192667393	10.98073614	7.502400359	1.56E-06	5.435420107
AC136475.9	4.220936807	11.2922239	7.501843303	1.56E-06	5.434502889
ASCC1	1.0225105	8.778478187	7.498072937	1.57E-06	5.428293665
AL031430.1	1.774585633	11.84787541	7.49275786	1.58E-06	5.419537156
EPN1	1.823643093	6.916872836	7.48659435	1.60E-06	5.409377917
AL357033.4	1.452715013	8.422071356	7.486536092	1.60E-06	5.409281866
CTXND2	1.817501953	8.953019982	7.458003859	1.68E-06	5.362182989
Z97832.2	1.54526574	7.351001107	7.441799364	1.72E-06	5.335383023
ZDHHC20-IT1	1.58919096	5.887593293	7.43913412	1.73E-06	5.330971556
LINC01947	1.005956753	6.984475489	7.438749604	1.73E-06	5.33033503
SCARF1	1.741299947	9.106494311	7.41815193	1.79E-06	5.296207376
AC091893.2	2.46032146	4.447993773	7.416311184	1.80E-06	5.293154603
AC060766.7	1.55366936	7.95556072	7.414141381	1.80E-06	5.289555493
AC073529.1	2.40351854	7.14840188	7.409712496	1.82E-06	5.282207136
AC010967.2	1.843518567	4.878864764	7.407704022	1.82E-06	5.278873789
AL356859.1	1.56093428	10.52240416	7.406017935	1.83E-06	5.276075051
POU2AF1	1.311051327	7.298971218	7.405723504	1.83E-06	5.275586284
TRPC3	3.49325214	13.54889553	7.403435152	1.84E-06	5.271787113
AC104472.3	5.472641287	9.702584758	7.399642967	1.85E-06	5.265489626
SLC33A1	5.472641287	9.702584758	7.399642967	1.85E-06	5.265489626
FCGR3B	2.61542588	8.970381947	7.390090742	1.88E-06	5.249617776
CHST1	1.4217296	6.294775893	7.388565792	1.88E-06	5.247082753
LINC01374	1.602673407	4.816525698	7.387354894	1.89E-06	5.245069565
AC027329.1	1.504209693	4.775425116	7.383859446	1.90E-06	5.239257026
AP000350.6	2.087271653	6.831164316	7.381510914	1.90E-06	5.235350714
AL138962.1	1.324084493	10.09562253	7.379654111	1.91E-06	5.232261746
AL391001.1	1.160089993	16.33849569	7.377595528	1.92E-06	5.228836531
AC068418.2	1.207927107	9.833745924	7.373476866	1.93E-06	5.221981822
ZNF845	1.197216553	5.936871769	7.371563517	1.94E-06	5.218796613
AC020907.5	2.249832727	8.123953271	7.370398241	1.94E-06	5.216856491
ZNF695	1.107798233	3.805041996	7.361534801	1.97E-06	5.202093091
UBTF	1.262262273	8.481764196	7.347687766	2.01E-06	5.17900662
FCHSD2	1.716168353	15.93859521	7.345230471	2.02E-06	5.174906875
UBE2G2	2.43886912	10.09154571	7.341796856	2.03E-06	5.169176814
HBEGF	2.544314167	9.993762244	7.339995781	2.04E-06	5.166170492
POMT1	1.803582847	6.118717031	7.331582367	2.07E-06	5.152120921
AC007224.2	1.807673247	8.852425378	7.328509013	2.08E-06	5.146986236
ANKRD28	1.50327676	7.85141284	7.322384783	2.10E-06	5.136750449
AC007786.2	1.34751478	7.07358612	7.32147078	2.10E-06	5.135222368
AC007620.3	2.19696736	6.009656093	7.321402895	2.10E-06	5.13510887
AC009403.2	1.235762153	5.907116769	7.313174297	2.13E-06	5.121346465
AC090152.1	1.233222787	5.705985658	7.30411724	2.17E-06	5.106187412
PPIL3	1.402690793	8.323754236	7.295938587	2.19E-06	5.092488626
TNPO1	1.34976886	10.24486284	7.294888349	2.20E-06	5.090728851
NDUFS2	1.194488767	6.082026511	7.289001311	2.22E-06	5.080861675
LINC01607	1.05874052	6.30282136	7.285639667	2.23E-06	5.07522508
CHAT	1.139870227	9.055291338	7.284220224	2.24E-06	5.072844567
ROM1	2.99120298	10.89243797	7.283859965	2.24E-06	5.07224034
TBC1D22B	2.352166953	7.965681209	7.281213463	2.25E-06	5.067801064
AL021707.6	2.044478813	10.81939765	7.281114226	2.25E-06	5.067634583
MIR29B2CHG	1.312436047	7.757437564	7.275735789	2.27E-06	5.0586096
AC016700.3	1.0218682	5.411608627	7.273913514	2.28E-06	5.055550906
RPL23AP53	1.85713934	5.91175368	7.272836279	2.28E-06	5.053742545
DFFB	2.244600987	7.199840378	7.269128812	2.30E-06	5.04751754
AC243773.1	1.138201507	6.072191251	7.268352643	2.30E-06	5.046214073
LHX1	1.138201507	6.072191251	7.268352643	2.30E-06	5.046214073
ZNF292	1.778279573	8.905927729	7.262814759	2.32E-06	5.036911492
AC093001.2	2.110716953	5.522309409	7.262735924	2.32E-06	5.036779033
AC067930.4	2.131230547	6.451688218	7.259658564	2.33E-06	5.031607753
RPA4	2.106233	8.059153307	7.258856514	2.34E-06	5.030259745
TCN2	2.601202613	11.96532206	7.25854589	2.34E-06	5.029737655
ZNF277	1.905640507	9.328074844	7.257449282	2.34E-06	5.02789439
AC010245.1	2.095049413	4.384977489	7.252371671	2.36E-06	5.019357321
HARBI1	1.921980733	8.306306662	7.25212475	2.36E-06	5.018942076
AC100807.2	1.76437304	4.514320307	7.250079402	2.37E-06	5.015502098
TRARG1	1.090772247	4.733423178	7.24987328	2.37E-06	5.015155398
AL365255.1	1.482822687	6.220207244	7.23543711	2.43E-06	4.990858622
FUT5	1.664306473	7.023017982	7.235248573	2.43E-06	4.99054111
DLL3	2.735538493	12.57020524	7.234253752	2.43E-06	4.988865666
LINC00345	1.62289918	7.133227987	7.233414927	2.44E-06	4.987452836
LINC02390	2.848210947	12.13835584	7.232786113	2.44E-06	4.986393662
LINC00244	2.402978793	6.211528729	7.231005084	2.45E-06	4.983393393
ALDH1L1	1.598283597	6.014296731	7.230170217	2.45E-06	4.981986847
H2AFX	3.002570953	14.78090588	7.227113793	2.46E-06	4.976836679
AC092354.2	1.85288828	6.206301187	7.226276414	2.47E-06	4.975425437
AC007731.2	1.201903203	5.826395482	7.221686525	2.49E-06	4.967688309
LINC02508	1.749295713	7.973314262	7.220806619	2.49E-06	4.966204719
KRTAP4-12	4.3854465	12.27964172	7.218807016	2.50E-06	4.962832827
C9orf72	1.805047093	6.762364062	7.217718062	2.50E-06	4.960996307
GBGT1	3.426167073	12.6283974	7.217373715	2.50E-06	4.96041553
DEFB124	2.514449	8.60074244	7.215825466	2.51E-06	4.957804046
AC092725.1	2.295616253	4.896773529	7.213395313	2.52E-06	4.953704338
SPRY3	5.859862613	10.47841844	7.212018967	2.53E-06	4.951382049
AP001324.1	1.067568	6.19371772	7.211213475	2.53E-06	4.95002283
CA10	2.19159174	10.89144393	7.208400752	2.54E-06	4.945275809
ZNF595	2.126822213	8.938120889	7.198932149	2.58E-06	4.929287453
ADORA2A	1.150869107	6.537545338	7.193559396	2.61E-06	4.920209562
ACTG1P15	1.703773827	7.180392298	7.19012217	2.62E-06	4.914399826
AC012673.1	2.430124673	4.734552436	7.189632766	2.62E-06	4.913572479
TTC23L	1.8878428	5.57775	7.182169489	2.66E-06	4.900951468
AC007349.2	4.256021487	11.31937322	7.181844505	2.66E-06	4.900401715
KRT20	2.209804553	5.653531289	7.17829493	2.67E-06	4.894396163
LINC02714	2.913100107	8.411996258	7.175464087	2.69E-06	4.889605357
OVGP1	1.87875066	7.501284733	7.170849454	2.71E-06	4.881793304
ZNF717	2.315923607	7.800471484	7.170692671	2.71E-06	4.881527834
AC090415.2	1.77009422	8.062207667	7.169845092	2.71E-06	4.880092632
AL356417.2	1.297194027	7.443984378	7.168852592	2.72E-06	4.878411906
LINC01866	1.411503613	8.587783996	7.166517768	2.73E-06	4.874457501
AC023421.2	1.243824673	5.703078809	7.165881634	2.73E-06	4.873379971
KRTAP5-4	2.077568207	14.06052831	7.161219271	2.75E-06	4.865480768
POC5	1.46497996	6.883246507	7.15924372	2.76E-06	4.862132763
AL357558.1	1.289167007	6.420252031	7.152573299	2.79E-06	4.850824183
AL160236.2	1.5118381	6.971756347	7.149892169	2.80E-06	4.846276998
FAM25BP	2.54570456	7.841543093	7.148108586	2.81E-06	4.843251485
AP006295.1	1.664438667	4.163407538	7.147858688	2.81E-06	4.842827544
AL078612.2	1.688919583	9.462897416	7.1472326	2.82E-06	4.841765374
THEM7P	1.688919583	9.462897416	7.1472326	2.82E-06	4.841765374
PRC1	1.472904733	6.560103276	7.144683835	2.83E-06	4.837440773
AC073288.2	2.245147893	6.281964262	7.144203671	2.83E-06	4.836625955
AC003009.1	1.86493786	6.344872547	7.143742811	2.83E-06	4.835843865
AC245297.2	1.46912026	9.57274736	7.143524413	2.84E-06	4.835473228
AC244669.2	1.46912026	9.57274736	7.143524413	2.84E-06	4.835473228
SIM1	1.90617452	6.19495052	7.142227191	2.84E-06	4.833271606
ALDH18A1	2.835881407	8.158376591	7.13861794	2.86E-06	4.8271448
CYP4F8	1.356042187	7.109036084	7.135989854	2.87E-06	4.822682385
AC008764.8	3.47613858	11.61018872	7.135467416	2.87E-06	4.821795184
FAR1-IT1	2.002396653	7.908005502	7.135333344	2.87E-06	4.821567498
TRAPPC1	1.733882067	4.690651031	7.125475778	2.92E-06	4.804819986
AC106782.5	3.627255727	12.5801256	7.122504269	2.94E-06	4.799768836
AL365259.1	1.246289427	8.246249924	7.121996392	2.94E-06	4.798905391
AC011352.3	2.381659033	4.698363702	7.11809362	2.96E-06	4.79226904
AP003721.4	1.201365253	8.617015049	7.114980738	2.98E-06	4.786974282
AC032019.2	1.26653738	11.11794124	7.110139825	3.00E-06	4.778737553
TMEM60	2.0839785	9.407608253	7.105827431	3.02E-06	4.771397288
AC091180.3	1.233416733	6.895777436	7.100679198	3.05E-06	4.762630855
AC138331.1	1.9941505	5.685086053	7.097602029	3.06E-06	4.757389244
AL596087.1	1.628778047	6.885120244	7.097369319	3.07E-06	4.756992793
TM4SF4	1.151103647	6.163103124	7.093190389	3.09E-06	4.749872163
NMUR2	2.200439	9.63136084	7.091493077	3.10E-06	4.746979342
AL360294.1	2.19948672	5.27418804	7.091106714	3.10E-06	4.746320786
TMUB1	2.4637626	6.98698704	7.080004442	3.16E-06	4.727387887
ATP11AUN	1.625080753	8.907905329	7.079615976	3.16E-06	4.726725113
AC114546.2	4.914163293	7.701988356	7.079214722	3.16E-06	4.726040497
AC104237.3	1.52021632	7.46945928	7.07449585	3.19E-06	4.717987488
MAML2	1.351791267	6.180612058	7.073695438	3.19E-06	4.71662123
CCL13	1.490691853	6.998911196	7.066441809	3.23E-06	4.704235527
CCKAR	2.17835598	5.976470213	7.061587819	3.26E-06	4.695943077
ERP44	1.2486942	8.7746814	7.042254185	3.37E-06	4.662880679
NEK2	3.702851987	9.011040058	7.038665423	3.39E-06	4.656737698
FAM20A	1.005311667	6.692148644	7.034649776	3.41E-06	4.649861835
SSH3	1.833040367	5.709140618	7.030806376	3.43E-06	4.643278758
FAM110A	1.52197483	7.92482616	7.025470522	3.46E-06	4.634135883
RPS10P5	1.52197483	7.92482616	7.025470522	3.46E-06	4.634135883
RBMS3-AS2	1.183787127	6.027112591	7.024650145	3.47E-06	4.632729825
KRT38	3.848610387	11.34879911	7.019799207	3.50E-06	4.624413764
HIST2H2BE	2.16814832	15.99117433	7.015487635	3.52E-06	4.617019537
ZNF706	2.908505447	9.938034124	7.013940251	3.53E-06	4.614365172
GJD3	3.473665147	11.09905402	7.011063715	3.55E-06	4.609429889
AC080112.1	3.473665147	11.09905402	7.011063715	3.55E-06	4.609429889
AC097487.1	2.757919567	5.521861604	7.001457367	3.61E-06	4.592939711
LINC01907	1.05617752	5.166184533	6.989470658	3.68E-06	4.57234501
PNMT	1.415856753	6.253537049	6.983204147	3.72E-06	4.5615702
KMT5B	2.89200432	6.688130827	6.981823255	3.73E-06	4.559195107
AC079793.1	1.107147687	6.077992418	6.975901645	3.77E-06	4.549007028
TRIM15	2.022983733	4.898434502	6.975305115	3.77E-06	4.547980426
AC022509.4	1.46094154	11.87873087	6.973846731	3.78E-06	4.545470401
AC102941.1	1.585712687	3.666508618	6.968844587	3.82E-06	4.536858902
AC005837.4	2.35197856	5.615624907	6.966659427	3.83E-06	4.533095898
LINC01881	1.43053684	9.438267693	6.9652966	3.84E-06	4.530748666
FXYD6	1.238921773	6.451105342	6.963759508	3.85E-06	4.528100976
AL122125.1	5.046781433	9.847532609	6.963579688	3.85E-06	4.527791208
BEST2	1.742477033	6.554022529	6.963234464	3.85E-06	4.527196493
CRYGA	2.609995867	8.755234978	6.958127636	3.89E-06	4.518397022
LINC01862	4.327488307	6.786976671	6.952893535	3.92E-06	4.509374393
ASNSD1	1.520653207	10.29872815	6.949262902	3.95E-06	4.503113557
WDR45	1.476745853	6.564868342	6.94797865	3.95E-06	4.500898483
AC018845.3	1.946121127	9.205060564	6.946433638	3.97E-06	4.498233339
AC009093.4	2.330010747	5.277269804	6.94230371	3.99E-06	4.49110755
DAPK1	1.02118552	6.891201853	6.936324293	4.03E-06	4.480786341
AFF2-IT1	2.157634733	4.332618996	6.932187818	4.06E-06	4.473643296
PCDH17	1.579983107	4.319441884	6.930660916	4.07E-06	4.471005959
ZSCAN22	2.163754673	5.912958036	6.927407297	4.10E-06	4.46538505
AC005695.2	1.497342327	3.778182538	6.927005276	4.10E-06	4.464690418
GPR84	1.809527013	12.46043122	6.922388943	4.13E-06	4.456712447
PCDH11Y	1.994549733	3.966209716	6.918402809	4.16E-06	4.449821148
AL451069.2	2.957069407	11.18816978	6.916685158	4.17E-06	4.446850944
AC006042.1	1.458337193	5.038501809	6.916495454	4.17E-06	4.446522878
CEP83	1.057160253	11.42717589	6.910264731	4.22E-06	4.435744864
AC130895.1	2.007844833	10.4216931	6.904968107	4.26E-06	4.426578322
FP325330.3	1.936720623	7.407129029	6.902728414	4.27E-06	4.422701019
LINC01999	1.726357733	9.695452902	6.901553772	4.28E-06	4.420667223
HAGLROS	1.051046413	5.002304609	6.899561546	4.30E-06	4.417217395
LARP1B	1.15670994	4.648902493	6.898858277	4.30E-06	4.415999448
TMEM143	3.83256624	10.98113505	6.898373496	4.31E-06	4.415159846
IZUMO2	2.549122927	6.525053898	6.89581652	4.33E-06	4.410730809
AC007599.2	1.50715781	6.438240953	6.890306906	4.37E-06	4.401184232
AL008636.1	1.877503893	6.766903476	6.889571148	4.37E-06	4.399909047
SET	3.16802144	12.67448891	6.88951471	4.37E-06	4.399811228
AC009135.1	1.00444792	5.562264427	6.889026082	4.38E-06	4.398964311
AC133548.2	3.46096872	8.477509853	6.888350018	4.38E-06	4.397792466
AC099791.3	3.959148807	11.25982626	6.885474343	4.40E-06	4.392807227
LINC01687	1.231321027	6.499330044	6.883418093	4.42E-06	4.38924181
AC139100.2	1.780399227	13.14229199	6.880742647	4.44E-06	4.384601844
SMC1A	1.6857826	12.37984827	6.880341869	4.44E-06	4.383906695
KIAA1549	1.88621172	5.698624627	6.877616008	4.46E-06	4.37917809
AP006261.1	1.958423893	5.999059129	6.870133708	4.52E-06	4.366192953
TAB3	1.07584942	6.81393148	6.866831825	4.55E-06	4.360460171
MTUS1	1.620609827	5.198734004	6.866644991	4.55E-06	4.360135741
LINC01431	1.634721327	9.396317458	6.858214774	4.62E-06	4.345491791
AC025674.2	5.550065513	8.166924836	6.857199586	4.62E-06	4.343727645
GCSAML	1.52447982	6.222079587	6.857079303	4.63E-06	4.343518614
DLST	1.004992333	16.03377766	6.85600942	4.63E-06	4.341659246
CR848007.3	2.334852807	5.547298858	6.855864922	4.63E-06	4.341408107
AC011603.3	1.904364633	8.474485182	6.855267268	4.64E-06	4.340369351
MYOD1	3.211152747	8.876778938	6.851673866	4.67E-06	4.33412274
RWDD2B	1.470735893	5.728988142	6.848410059	4.69E-06	4.328447486
S100A16	4.262661827	6.473048391	6.847842811	4.70E-06	4.327460976
FP475955.1	1.104741813	4.328112862	6.840946055	4.76E-06	4.315463036
TMEM219	2.080334933	12.8979396	6.836159102	4.80E-06	4.307131427
RPL3L	3.0836106	8.31437944	6.835821839	4.80E-06	4.306544304
CCR8	2.32589464	13.44805793	6.833040453	4.82E-06	4.301701717
NEK7	2.347737047	7.433958271	6.825465429	4.89E-06	4.288507477
TMEM140	2.80469118	11.5448276	6.824360835	4.89E-06	4.286582803
HDAC4	1.032604747	6.380034724	6.819809024	4.93E-06	4.278649769
AL592464.1	1.122751073	8.221944716	6.814276443	4.98E-06	4.269003444
FUT2	1.500006917	5.563016358	6.806260713	5.05E-06	4.255019884
SERP2	2.541002727	8.571845298	6.805912886	5.05E-06	4.254412885
WASHC4	1.582998653	9.768173369	6.798835289	5.12E-06	4.242057947
AC009052.1	2.024257193	10.62016402	6.796723191	5.13E-06	4.238369599
AC244230.1	1.081510693	6.610163462	6.787428167	5.22E-06	4.222130182
AL031770.1	2.177276993	7.271920556	6.780518201	5.28E-06	4.210049738
EIF4EBP2	1.79396834	11.24608824	6.776727369	5.32E-06	4.203419471
SRSF7	3.68680238	9.6102814	6.775524701	5.33E-06	4.201315545
AL592164.2	1.43021548	10.97945923	6.772170531	5.36E-06	4.195446728
ENPP5	2.48862254	7.046996307	6.771489236	5.37E-06	4.194254466
ABCB7	3.091125707	10.72953552	6.768848341	5.39E-06	4.189632286
LINC00355	1.178038007	4.593044231	6.76856983	5.39E-06	4.189144769
AL353742.1	1.3920501	8.06718768	6.768252483	5.40E-06	4.188589259
FMO1	1.688367553	5.573858022	6.767409623	5.40E-06	4.187113778
LINC00993	6.6483858	8.153181987	6.765005411	5.43E-06	4.182904491
WDR76	1.345746807	6.077004791	6.764971827	5.43E-06	4.182845686
UHRF1BP1	1.06018792	7.739475227	6.759907568	5.47E-06	4.173976477
LINC02342	1.69349954	7.264200933	6.758060521	5.49E-06	4.17074077
AC087500.2	2.54556958	7.94543188	6.751783238	5.55E-06	4.159740424
AC004490.1	1.308235493	6.793293862	6.750317857	5.57E-06	4.157171674
GOLGA8N	1.624727013	7.302812236	6.747260065	5.60E-06	4.151810508
AC107463.1	2.141390127	5.340413604	6.742640645	5.64E-06	4.143708842
IL13	4.032444933	6.593358129	6.742254224	5.65E-06	4.143030988
OR4A16	2.085604147	4.519473378	6.741110162	5.66E-06	4.141023969
AC004494.1	1.353825287	5.672379124	6.739462416	5.67E-06	4.13813301
AC004596.1	1.551163527	4.568671244	6.735004638	5.72E-06	4.130309933
AC093607.1	1.3166541	10.70863008	6.733691556	5.73E-06	4.12800503
LINC02665	1.321587953	6.185344476	6.732359377	5.74E-06	4.125666353
LINC01874	1.290198347	6.544954204	6.731490588	5.75E-06	4.124141034
SCGB2B2	1.233692473	10.2159107	6.728562733	5.78E-06	4.118999854
AC023157.3	2.849463573	7.845911369	6.726395402	5.80E-06	4.11519333
OR13D1	1.7520933	4.68454784	6.725628297	5.81E-06	4.11384589
AC211476.2	1.759043353	6.784484236	6.719824122	5.87E-06	4.103647982
AL162464.2	2.162674727	4.998243311	6.719699028	5.87E-06	4.103428139
AL133375.1	2.057701467	7.114900058	6.719594419	5.87E-06	4.103244296
CITED2	1.234265473	5.622442196	6.718279517	5.89E-06	4.100933308
PXMP4	5.161085507	9.588330764	6.713142663	5.94E-06	4.091902743
AC009088.3	3.258564887	11.3366725	6.706324382	6.01E-06	4.079910427
SOX12	3.595170207	11.00445456	6.706263316	6.01E-06	4.079802992
AF305872.2	3.497803687	9.192100084	6.705136708	6.02E-06	4.077820812
AC027277.1	2.46910088	12.11851491	6.703158616	6.04E-06	4.074340076
PCDH11X	1.616039473	5.101550349	6.700429635	6.07E-06	4.069537127
PCBP1	1.10559942	6.24698388	6.696606963	6.11E-06	4.062807519
NRIP1	1.07535472	5.764177	6.695725669	6.12E-06	4.061255754
AP000365.1	2.236825627	5.800188764	6.695560787	6.13E-06	4.06096542
C1GALT1C1	1.46641906	8.238865133	6.695556944	6.13E-06	4.060958653
VCPIP1	2.1645677	8.503510613	6.695555592	6.13E-06	4.060956274
AL391335.1	1.978295307	6.207615018	6.694908005	6.13E-06	4.059815927
LINC01023	1.725114347	8.120969204	6.689866421	6.19E-06	4.050936088
AC097520.2	1.8441441	3.993345493	6.686750904	6.22E-06	4.045446856
AC073225.1	1.249552493	6.120134649	6.68614093	6.23E-06	4.044371981
ZNF268	2.480056127	8.266784191	6.682716587	6.26E-06	4.038336735
AC087277.1	1.874863753	4.430434782	6.682209924	6.27E-06	4.037443623
LYZL4	2.107165333	10.98759666	6.675621952	6.34E-06	4.025827452
AL121989.1	3.762052647	10.48893444	6.673890383	6.36E-06	4.022773256
AL583827.1	2.249463533	10.35940322	6.673303729	6.37E-06	4.021738401
FPR3	1.731515887	6.578714964	6.672867109	6.37E-06	4.020968173
CDC6	2.163753593	7.310671222	6.661929064	6.50E-06	4.001663833
AC015687.1	1.19082938	4.802344373	6.659987961	6.52E-06	3.998236238
GNPDA1	1.45488938	13.7592516	6.655881389	6.57E-06	3.990983094
IFNA6	2.524631487	4.731869378	6.65415085	6.59E-06	3.987925847
CCDC106	1.133757073	7.406816462	6.652238504	6.61E-06	3.984546917
PSMC3IP	1.35630408	8.445580173	6.651232006	6.62E-06	3.982768322
C16orf82	1.571365047	7.893562951	6.649786959	6.64E-06	3.980214512
C12orf54	1.254738923	5.932600242	6.648803331	6.65E-06	3.978475989
AC089987.2	1.254738923	5.932600242	6.648803331	6.65E-06	3.978475989
AC092017.4	1.176531757	5.694391564	6.647556998	6.66E-06	3.97627295
AC092017.3	1.176531757	5.694391564	6.647556998	6.66E-06	3.97627295
BIRC8	3.02684118	6.856665387	6.646128764	6.68E-06	3.973748104
LINC02275	1.778012607	6.271906964	6.642410011	6.72E-06	3.967172701
ANKFY1	1.417352473	7.183885689	6.641876065	6.73E-06	3.966228429
AC007375.3	1.162865333	14.00708145	6.638143557	6.77E-06	3.959626438
GCLM	1.454050207	7.767652244	6.628540994	6.89E-06	3.942632485
FBXO11	1.28222436	8.09284776	6.624847302	6.93E-06	3.936092148
PRRG4	3.445107167	9.945950924	6.622140248	6.97E-06	3.931297594
KRTAP10-12	1.827105573	12.50379384	6.621217983	6.98E-06	3.929663901
CHD4	1.40078168	5.727619293	6.616451485	7.04E-06	3.921218636
HAUS6	1.764317527	4.901990644	6.608732508	7.13E-06	3.907535319
AC023983.2	1.323483207	6.284729151	6.605941968	7.17E-06	3.902586483
AL590560.3	1.275926667	6.864149538	6.605283818	7.18E-06	3.901419136
HSPB11	1.3401489	6.719571853	6.604344333	7.19E-06	3.899752685
LINC02845	3.415878633	11.06612017	6.603601692	7.20E-06	3.898435305
SLC16A1	1.213828793	6.560867289	6.600261334	7.24E-06	3.892508832
AC026688.2	1.570752633	6.981232382	6.592138836	7.35E-06	3.878091251
DNAJC5B	1.499271373	5.606585822	6.59079415	7.36E-06	3.875703503
HMGB2	1.723463813	5.938947022	6.586175458	7.42E-06	3.867500169
GOLGA6L7	2.114015767	5.783147858	6.581967082	7.48E-06	3.860022961
PRR12	1.464671747	10.97223035	6.579205057	7.52E-06	3.85511418
AF186192.3	1.840044333	6.678793836	6.577894132	7.53E-06	3.852783973
APELA	1.359499187	6.188487364	6.576535782	7.55E-06	3.850369207
DOCK3	1.501388633	9.086464542	6.575504878	7.56E-06	3.848536374
CNTROB	1.400334993	6.727718809	6.574366073	7.58E-06	3.846511528
KCNQ5-IT1	2.944160113	6.914426102	6.572610767	7.60E-06	3.843390156
FLOT1	2.104063353	10.9788189	6.572265714	7.61E-06	3.842776516
CELSR2	2.294299487	12.55428587	6.571639559	7.62E-06	3.841662918
AC011193.1	1.076901913	3.718108489	6.567237535	7.68E-06	3.833832486
CENPU	2.129571967	9.384944071	6.566461621	7.69E-06	3.832451984
AL450384.1	3.14757946	12.60898929	6.566368624	7.69E-06	3.832286518
SYTL1	1.55668596	6.609111467	6.564249296	7.72E-06	3.828515359
LINC02727	2.717938147	10.04794206	6.562104079	7.75E-06	3.824697482
DNAJC17	1.360709927	8.631802924	6.56108367	7.76E-06	3.822881213
CLEC1A	3.240608947	5.561572884	6.557034414	7.82E-06	3.815672317
AC073094.1	3.0519013	8.163672333	6.55512424	7.84E-06	3.812270822
AL512353.1	1.022680867	3.482574784	6.550752501	7.90E-06	3.804484003
AL096803.2	1.035917733	3.910331342	6.549587625	7.92E-06	3.8024087
LINC02351	1.087167107	3.870759031	6.546217332	7.97E-06	3.796403217
AL365226.1	1.211070173	6.187789049	6.545930363	7.97E-06	3.795891796
IGSF6	1.821756	11.44661415	6.544334838	7.99E-06	3.793048121
OR4S1	1.449745853	4.443329076	6.543462891	8.01E-06	3.791493913
AC009034.1	1.066624787	10.41080331	6.542754985	8.02E-06	3.790232022
LINC01821	1.152225133	5.430482329	6.541776521	8.03E-06	3.788487724
AC068473.5	1.138708273	7.955459569	6.540104018	8.05E-06	3.785505856
CCL8	4.364956313	6.486358209	6.53737711	8.09E-06	3.780643261
AC109347.2	2.61052146	5.238735693	6.534307557	8.14E-06	3.775168401
GATA1	1.433812373	7.130932996	6.524213478	8.28E-06	3.757155143
ZCWPW1	2.85247442	10.46925581	6.523605944	8.29E-06	3.756070514
CSAD	1.473783233	10.4762381	6.521012615	8.33E-06	3.751440061
AL357054.4	1.974701033	4.124323089	6.517240918	8.39E-06	3.744703897
CHAC2	1.90509868	5.263851387	6.516829398	8.39E-06	3.74396881
AC105177.1	4.464993667	7.057099524	6.516331437	8.40E-06	3.743079284
ELK1	2.859200333	11.65059964	6.516094035	8.40E-06	3.742655191
LINC01410	1.86776206	7.642349013	6.51456202	8.43E-06	3.739918221
LINC02005	2.13109852	6.37790288	6.51409454	8.43E-06	3.739082994
STEAP2	1.715510287	7.498958778	6.513828429	8.44E-06	3.73860753
SRSF12	2.11373378	4.709602693	6.508918256	8.51E-06	3.729832669
AP005202.1	1.89146308	6.510962813	6.506888051	8.54E-06	3.726203534
AL445524.1	2.41746744	9.219754307	6.502519175	8.61E-06	3.718391874
FARSA-AS1	3.46381154	11.83884376	6.501884275	8.62E-06	3.717256431
TET2	1.229045333	7.532959542	6.501268716	8.63E-06	3.716155523
SPON2	1.94881898	8.4676376	6.497276668	8.69E-06	3.709014564
LYPLA2P2	3.316947827	7.864381511	6.494790213	8.73E-06	3.704565659
NABP2	1.549780827	6.726104071	6.492143342	8.77E-06	3.699828767
LEUTX	2.212999687	9.969838831	6.491859909	8.77E-06	3.69932147
DENND4A	1.352029253	8.654601049	6.491821765	8.77E-06	3.699253198
AC113383.1	1.19337388	4.817343973	6.486793946	8.85E-06	3.690252343
KLK2	1.458166773	9.182583169	6.485861843	8.87E-06	3.68858329
CLDN10-AS1	1.625453407	6.797752458	6.484137171	8.89E-06	3.685494709
USP5	1.09356156	6.074137453	6.482116435	8.93E-06	3.681875394
ACTG2	2.573302273	4.803385076	6.481858349	8.93E-06	3.681413098
CHRNB1	1.334925747	5.558531191	6.481800533	8.93E-06	3.681309534
SHLD1	3.275689887	11.49686212	6.47938611	8.97E-06	3.676984224
RNF41	1.748901307	8.769987391	6.479216828	8.97E-06	3.676680932
ZNF507	1.246755593	9.945496156	6.477761133	9.00E-06	3.674072697
EFNB2	2.968872593	5.839792096	6.476498167	9.02E-06	3.67180954
AL138689.2	2.968872593	5.839792096	6.476498167	9.02E-06	3.67180954
PYGO1	2.007889393	6.241112089	6.4749267	9.04E-06	3.668993252
AC011239.1	1.572418747	5.770087618	6.472709519	9.08E-06	3.665019159
REG4	1.465253153	7.144372249	6.471927072	9.09E-06	3.663616529
TRIM43B	1.988919787	6.157139351	6.466934209	9.17E-06	3.654664173
AC008667.3	2.20042802	6.134275307	6.45954327	9.29E-06	3.641405507
ZNF761	1.1835237	16.12183903	6.455469736	9.36E-06	3.634094649
AC022137.4	1.1835237	16.12183903	6.455469736	9.36E-06	3.634094649
AC022137.3	1.1835237	16.12183903	6.455469736	9.36E-06	3.634094649
PTPRU	1.219481853	5.667580876	6.450589959	9.44E-06	3.625333715
ECT2	1.78605504	5.35131084	6.446793941	9.51E-06	3.618516178
UBTD2	1.70401012	7.923639	6.443817359	9.56E-06	3.613168897
FAM102B	1.209397547	7.708271831	6.442510533	9.58E-06	3.610820853
AC123768.1	1.369256293	4.467082196	6.438554774	9.65E-06	3.603711853
CD40	1.38763394	7.036345053	6.436306028	9.69E-06	3.599669584
AC011595.2	1.870222773	12.49300214	6.435215753	9.71E-06	3.597709485
AL583722.1	2.125053967	15.07384078	6.429466244	9.81E-06	3.587370219
AC034228.2	1.35217666	6.06837088	6.429384608	9.81E-06	3.58722338
AC010326.3	2.66876664	6.860318107	6.42829269	9.83E-06	3.585259257
AC026316.2	1.550173173	12.77489928	6.427768627	9.84E-06	3.584316522
AC092132.1	1.502854293	6.542586036	6.426585947	9.86E-06	3.582188858
AL358333.2	2.545887207	4.200328244	6.424424159	9.89E-06	3.578299252
OSBPL11	2.049346587	10.32057188	6.423489877	9.91E-06	3.576618036
GNGT2	2.66202194	5.28662628	6.416648382	1.00E-05	3.564303177
ARL4A	1.777483667	11.53996846	6.416194273	1.00E-05	3.563485536
AL590381.1	1.824798227	8.213522618	6.411691471	1.01E-05	3.555376478
RXYLT1-AS1	1.112670493	6.100366329	6.408613686	1.02E-05	3.549832069
CDK6	1.95962264	5.233973373	6.407053465	1.02E-05	3.547020933
AMN	1.605879393	7.061701342	6.406665611	1.02E-05	3.546322062
AC048380.1	3.2750333	10.48784463	6.39314918	1.05E-05	3.521953596
CDKN2B	3.004741793	5.219834382	6.392985625	1.05E-05	3.521658567
LNX1-AS1	1.336814307	6.265408258	6.390497736	1.05E-05	3.517170336
AC145343.1	1.96133216	5.158773293	6.387676271	1.06E-05	3.512079264
AC078850.2	1.565603107	4.504613164	6.38634494	1.06E-05	3.50967661
AL161669.1	1.490826493	4.540887636	6.385539946	1.06E-05	3.508223717
SRRT	1.188181667	7.092790431	6.38480836	1.06E-05	3.506903233
G2E3-AS1	1.136497027	6.131934511	6.383218193	1.07E-05	3.504032784
AC007383.3	1.80833702	5.9911759	6.380780186	1.07E-05	3.499631184
GCSHP3	1.80833702	5.9911759	6.380780186	1.07E-05	3.499631184
AC217774.2	2.015419707	6.582703658	6.372052189	1.09E-05	3.483866693
HOXD8	1.447357807	6.998813791	6.37163373	1.09E-05	3.483110603
DHX34	1.5071605	5.40589232	6.368557148	1.09E-05	3.477550939
PFKP	1.154670307	6.787478591	6.368501179	1.09E-05	3.477449787
OXSM	1.03833703	8.843647353	6.361851969	1.11E-05	3.46542944
AL589739.1	3.00946374	13.56915004	6.356584411	1.12E-05	3.455902393
CNEP1R1	1.71272554	5.535886667	6.355936639	1.12E-05	3.454730545
FAM168B	1.20503834	7.285759853	6.354084589	1.12E-05	3.451379777
ARHGAP26-IT1	2.8561277	8.69073608	6.353791557	1.12E-05	3.450849574
AC092117.1	1.85438386	7.977470907	6.353651943	1.12E-05	3.450596957
PHACTR1	1.52595466	8.07258636	6.352923537	1.12E-05	3.449278931
AC073188.5	1.74212686	4.313600227	6.352201332	1.13E-05	3.447972053
AC006455.1	1.74212686	4.313600227	6.352201332	1.13E-05	3.447972053
KYAT1	1.579575693	7.021978769	6.351610727	1.13E-05	3.44690326
YIPF4	1.12302658	6.671804267	6.350896147	1.13E-05	3.445610049
FAM178B	1.43682854	7.666415307	6.350397762	1.13E-05	3.444708053
ASB2	2.059255767	6.597921764	6.347664488	1.14E-05	3.439760651
AC018865.1	1.51608502	6.340788747	6.343433942	1.14E-05	3.43210101
POTEE	1.51608502	6.340788747	6.343433942	1.14E-05	3.43210101
AC009117.2	1.090497913	5.804336702	6.339160939	1.15E-05	3.424361938
RPL21P126	1.33083168	6.439376387	6.336962785	1.16E-05	3.420379736
LINC02516	3.0338625	12.38508765	6.335731298	1.16E-05	3.418148461
VSTM2L	1.6412314	6.75183312	6.334565164	1.16E-05	3.4160354
AC010931.2	1.148874593	4.507177476	6.332673467	1.17E-05	3.412607195
AP001790.1	1.663474533	5.681767809	6.332602835	1.17E-05	3.412479183
SLC30A1	2.325493773	10.54464362	6.331925245	1.17E-05	3.411251098
AC009283.1	1.023469033	6.230908836	6.32960668	1.17E-05	3.407048373
ANKRD30A	1.601568187	4.762799298	6.327612594	1.18E-05	3.403433207
AL022322.1	1.872261473	11.31099448	6.327275488	1.18E-05	3.402821997
GSR	1.848394573	12.54864741	6.324064093	1.18E-05	3.396998586
CEACAM1	1.408336413	6.674783329	6.320870775	1.19E-05	3.391206513
AC144568.1	1.967570827	14.35880443	6.320570878	1.19E-05	3.390662483
OSTF1	1.454044833	8.655008476	6.319989368	1.19E-05	3.389607556
AC009163.5	1.37499822	7.61446544	6.315827881	1.20E-05	3.382056735
NUGGC	1.392449413	6.586282956	6.311260079	1.21E-05	3.373765867
C11orf72	1.461941053	9.463341222	6.303420101	1.23E-05	3.359528932
AC020663.4	1.41575552	8.952038733	6.293686832	1.25E-05	3.341841856
PURG	2.281063527	4.176331738	6.290214067	1.26E-05	3.335528
LINC02202	1.1937386	6.771077373	6.287752734	1.26E-05	3.331052008
AL049870.3	2.407957547	8.579553458	6.285494406	1.27E-05	3.326944435
FER1L6-AS1	1.733020333	4.037895316	6.281247437	1.28E-05	3.319217869
AC008840.1	1.792321813	6.691383556	6.280937606	1.28E-05	3.31865409
AC004969.1	1.98829685	10.74634345	6.280544644	1.28E-05	3.317939024
DPY19L2P4	1.98829685	10.74634345	6.280544644	1.28E-05	3.317939024
AL136097.2	4.805146053	13.03602466	6.277868705	1.29E-05	3.313069088
ACVRL1	1.220586267	6.520699018	6.273168294	1.30E-05	3.30451238
FANCG	1.007673867	6.481286951	6.267616573	1.31E-05	3.294401936
AC139530.3	1.42414124	6.514858267	6.26515914	1.32E-05	3.289925232
WDR64	2.0609036	5.01161972	6.262787802	1.32E-05	3.285604564
CALM3	1.079698387	11.71533282	6.256294021	1.34E-05	3.273768604
LINC01780	1.086893187	6.428577484	6.255270473	1.34E-05	3.271902483
DSE	1.35001446	7.875991307	6.25331158	1.35E-05	3.268330643
DHRS7B	1.529598333	4.315668702	6.249589399	1.36E-05	3.261542142
PIK3CB	1.112643507	8.722043618	6.249442065	1.36E-05	3.261273394
AL589684.1	2.154408493	4.837535689	6.249125223	1.36E-05	3.260695443
AP003031.1	1.630539307	5.414236471	6.245703369	1.36E-05	3.254452741
AL591848.3	1.722658767	15.63305035	6.24569106	1.36E-05	3.254430283
GRAMD4	2.007472393	4.627810796	6.242711651	1.37E-05	3.248993418
CCT7	3.294020707	11.49418554	6.236229322	1.39E-05	3.237160078
UBE2F-SCLY	1.058542573	4.497722382	6.235987388	1.39E-05	3.236718319
CLEC1B	1.656927413	9.092760449	6.233804868	1.39E-05	3.23273278
TRMT10A	1.66043136	4.668469053	6.228964829	1.41E-05	3.223891917
RFPL2	1.235029073	7.459420422	6.227100053	1.41E-05	3.220484823
DEFB125	2.25491976	5.100848627	6.226666385	1.41E-05	3.219692408
AL138830.2	1.36286986	4.398718453	6.226527441	1.41E-05	3.219438517
PCSK4	1.483590693	5.967977742	6.226077177	1.41E-05	3.21861574
C5orf58	1.457188833	12.04417697	6.224292002	1.42E-05	3.215353372
ACTB	1.8643416	5.733283733	6.219799497	1.43E-05	3.207141441
FGF14-IT1	1.10394378	3.97838296	6.217377572	1.44E-05	3.202713188
MTX3	1.257764407	5.837481418	6.216548654	1.44E-05	3.201197403
SLC17A8	1.508617547	5.478669271	6.212188871	1.45E-05	3.193223391
AP003774.1	1.170546473	5.090139302	6.210206653	1.46E-05	3.189597049
MSLNL	1.39019508	6.247818347	6.20881302	1.46E-05	3.187047156
PLCD4	1.203503507	8.894595191	6.207729791	1.46E-05	3.185065014
LIPI	2.141610833	6.792714969	6.205488199	1.47E-05	3.180962725
AC005005.3	1.333295023	8.746337936	6.203800601	1.47E-05	3.177873825
SMTN	1.333295023	8.746337936	6.203800601	1.47E-05	3.177873825
AL096828.1	2.106024453	7.261717356	6.198950835	1.49E-05	3.168994822
AC004471.2	1.64496124	8.653616027	6.193489816	1.50E-05	3.158992794
AC004471.1	1.64496124	8.653616027	6.193489816	1.50E-05	3.158992794
AP003123.1	3.786837847	11.4326642	6.187799423	1.52E-05	3.148566226
TLR10	2.463143853	4.409899902	6.18740798	1.52E-05	3.147848815
POLQ	1.419535733	6.960315182	6.180754347	1.54E-05	3.135651192
B3GNT2	1.71038532	7.555158933	6.173400616	1.56E-05	3.122162943
P3R3URF	1.462208913	8.166815169	6.173362797	1.56E-05	3.122093554
AC004994.1	2.185005627	15.65164075	6.173039624	1.56E-05	3.121500613
APOBEC3B	1.560645893	6.912627502	6.169022064	1.57E-05	3.114128195
AC006064.3	1.2394794	5.95674776	6.167807133	1.57E-05	3.111898292
CARNMT1-AS1	1.341439933	4.223307796	6.167701993	1.57E-05	3.111705307
NPTXR	1.628945687	6.681463404	6.166770141	1.58E-05	3.10999482
AC093639.2	1.577688213	4.095983542	6.166325854	1.58E-05	3.109179254
SLC6A2	1.675112113	8.325934249	6.165331778	1.58E-05	3.107354356
AL358781.1	2.01172878	10.00463579	6.16347191	1.58E-05	3.103939687
ATP8A1	1.8123285	6.93171756	6.159136108	1.60E-05	3.095977395
TBX10	1.280049693	11.43986429	6.155878411	1.61E-05	3.089993218
AC055758.1	1.330349527	5.737520324	6.154367736	1.61E-05	3.087217705
AL590730.1	1.52393013	5.6396235	6.153860102	1.61E-05	3.086284975
AC108134.1	1.78381573	5.845313153	6.152319434	1.62E-05	3.08345392
MS4A3	1.550375707	6.533133098	6.150939634	1.62E-05	3.080918186
ZFYVE16	1.5417504	5.62206616	6.150789187	1.62E-05	3.080641686
PLCB1-IT1	1.926793747	5.760145124	6.149343485	1.63E-05	3.077984526
AC243830.2	2.45023708	7.000469467	6.149002967	1.63E-05	3.077358623
AC008667.4	3.544426367	8.549078578	6.147099719	1.63E-05	3.073859974
ORMDL2	1.416287993	9.111472862	6.145875959	1.64E-05	3.071610127
AC023590.1	1.3038023	6.350896867	6.145080576	1.64E-05	3.070147728
INTS3	1.005991427	5.279056364	6.143331842	1.64E-05	3.066932177
AC068580.1	1.84842786	15.29243847	6.14196601	1.65E-05	3.064420406
CNPY1	1.55749614	5.3928684	6.134790639	1.67E-05	3.051220603
PAIP2B	1.130982773	6.185176902	6.134474732	1.67E-05	3.050639297
CLASP1	1.597835227	5.325502564	6.13322158	1.67E-05	3.048333211
AC027451.1	1.486280187	6.359915978	6.131195494	1.68E-05	3.044604286
CFI	1.77047327	4.60278916	6.13044899	1.68E-05	3.043230233
AC126283.2	1.77047327	4.60278916	6.13044899	1.68E-05	3.043230233
ZBTB3	1.017557773	4.248302542	6.12851677	1.69E-05	3.039673333
TPRX1	1.894391527	8.141329538	6.128127212	1.69E-05	3.038956157
AL080312.2	3.382983927	13.01764488	6.123342607	1.71E-05	3.030145991
SSTR3	1.473879887	9.622402084	6.118737695	1.72E-05	3.021663699
USP2	1.29121502	6.884106933	6.116843278	1.73E-05	3.01817331
TAS2R38	1.106449033	3.873690249	6.114830633	1.73E-05	3.014464544
ESPNL	1.333657053	15.897873	6.113026747	1.74E-05	3.011139987
AC138024.1	1.77582336	6.562274493	6.111484211	1.74E-05	3.008296738
OR13G1	2.404741253	12.66946404	6.106153441	1.76E-05	2.998468361
KDELR2	1.254191913	9.619884489	6.104842997	1.76E-05	2.996051684
LGALS8-AS1	1.460062707	4.575478924	6.10483057	1.76E-05	2.996028765
OR4K13	1.44617801	5.28725518	6.10287891	1.77E-05	2.99242913
AC010327.4	1.77993764	7.535287787	6.101183461	1.78E-05	2.989301623
AC005052.2	1.407831953	4.721370462	6.097717823	1.79E-05	2.982907498
AC079910.1	1.222153093	5.937158289	6.097535398	1.79E-05	2.982570877
EPOP	1.781175073	8.156590222	6.094282679	1.80E-05	2.976567992
PPEF2	1.48483644	7.952232467	6.093682718	1.80E-05	2.975460604
LINC02193	1.09471582	10.20329355	6.091852925	1.81E-05	2.972082929
AP002428.1	2.754397353	8.040420422	6.090670448	1.81E-05	2.969899909
AC018926.2	2.173245933	11.92099433	6.087740402	1.82E-05	2.964489793
AL139023.1	3.114405473	7.338808009	6.087196078	1.82E-05	2.963484608
CYP27B1	1.11431516	4.985779953	6.085725468	1.83E-05	2.960768674
AC079866.2	4.091703553	6.200070956	6.084577612	1.83E-05	2.958648598
ZNF572	2.099231513	5.819398982	6.083406846	1.83E-05	2.956486019
ST3GAL2	1.5111207	8.248185833	6.080269799	1.85E-05	2.95069049
AC012184.1	1.5111207	8.248185833	6.080269799	1.85E-05	2.95069049
AL033530.1	1.0233909	9.215564093	6.079740553	1.85E-05	2.949712602
AC104958.1	2.7526368	6.959597747	6.079070431	1.85E-05	2.948474361
AC004264.2	1.67101526	6.061152867	6.075914381	1.86E-05	2.942641826
AP003550.1	1.576663207	5.551566138	6.07343338	1.87E-05	2.938055848
KCNH1	1.259142233	6.630174196	6.072114915	1.87E-05	2.935618399
LINC02148	3.396395973	5.960625116	6.071538842	1.88E-05	2.934553335
AC068491.3	1.90537284	9.380674107	6.071112079	1.88E-05	2.933764294
LCA5	1.4764713	6.72708348	6.071103636	1.88E-05	2.933748682
IL13RA2	1.819876587	4.814206204	6.070330332	1.88E-05	2.932318854
CACNG5	3.673850507	9.749573231	6.069301676	1.88E-05	2.930416755
SPAAR	1.06035732	5.5093154	6.066257195	1.89E-05	2.924786315
COMMD3-BMI1	1.093057673	8.049841789	6.065193267	1.90E-05	2.922818392
COMMD3	1.093057673	8.049841789	6.065193267	1.90E-05	2.922818392
PCDHB3	1.0042503	3.6585704	6.064668028	1.90E-05	2.921846811
AL035541.1	2.416015227	5.318944311	6.063325734	1.90E-05	2.91936368
ANKLE2	1.204692367	13.03905219	6.061277996	1.91E-05	2.915575058
AC019183.1	2.055460467	7.539369551	6.059355042	1.92E-05	2.912016777
CHRNA6	2.652132287	7.511669044	6.057475651	1.92E-05	2.908538614
SP4	2.096759047	12.85581182	6.054090079	1.94E-05	2.902271748
SYT17	2.459883127	6.204517791	6.051940525	1.94E-05	2.898291993
AC133637.2	2.225019913	11.97677544	6.051044185	1.95E-05	2.896632291
AC020934.1	2.17539542	4.478048893	6.050673639	1.95E-05	2.89594614
SYT5	4.151491993	10.62292081	6.04233611	1.98E-05	2.880502273
TRIM63	1.864348167	6.357762111	6.039183856	1.99E-05	2.874660755
KIF3B	1.264855237	6.635952144	6.038791926	1.99E-05	2.873934365
AC009113.2	1.97292756	5.913601973	6.03778454	2.00E-05	2.872067211
CDK5R2	1.530926167	5.164803098	6.037016698	2.00E-05	2.870643949
PPP1R12A	1.02568432	5.507485747	6.034606402	2.01E-05	2.866175727
AC111194.1	1.389489787	5.651354991	6.033790745	2.01E-05	2.864663475
AL354733.3	1.530585153	4.208757422	6.032315726	2.02E-05	2.861928515
BX539320.1	2.160988293	7.850974649	6.03220176	2.02E-05	2.861717188
AP003396.3	2.35171432	8.479374867	6.03163806	2.02E-05	2.860671895
AC134407.1	4.03148672	12.53278443	6.029864087	2.02E-05	2.857382055
AC006272.1	2.02592778	5.576283867	6.02479629	2.04E-05	2.847981419
BRIP1	3.692617967	6.853570271	6.021577798	2.06E-05	2.842009361
ANKRD60	3.38244344	4.98240692	6.021029954	2.06E-05	2.84099267
RAB5A	1.3394607	11.0540308	6.018979065	2.07E-05	2.837186253
AC087386.1	3.347016573	6.667834449	6.018170992	2.07E-05	2.835686324
AC147067.1	1.1404774	10.15293855	6.017489761	2.07E-05	2.834421766
LINC01704	1.377122047	7.291246218	6.01731023	2.07E-05	2.834088496
AL157829.1	1.928038633	12.59414284	6.01273676	2.09E-05	2.825597076
THBD	2.760283893	8.257695236	6.011779891	2.09E-05	2.823820123
TBC1D17	1.393833733	7.454115716	6.008518007	2.11E-05	2.817761698
AC009142.1	1.478464193	5.110620849	6.005150901	2.12E-05	2.811506307
LINC02728	1.68127428	6.461509347	6.004755812	2.12E-05	2.810772209
AC021218.1	2.084363813	6.341306142	6.001971128	2.13E-05	2.805597511
TFPI	1.116137247	3.873796378	6.000513722	2.14E-05	2.80288883
GCC2-AS1	1.306488727	5.476552151	5.996568013	2.15E-05	2.795554017
ZNF462	1.47218032	6.85365736	5.993908398	2.16E-05	2.790608761
OPRK1	1.79777612	6.440930533	5.993080379	2.17E-05	2.789068955
AC015922.3	1.875948747	8.218631364	5.993013905	2.17E-05	2.788945334
C19orf57	2.24673985	4.712128327	5.992804031	2.17E-05	2.78855503
PROKR1	3.914506787	5.311022738	5.991228499	2.17E-05	2.785624809
NUP107	1.13927566	9.73006656	5.986965203	2.19E-05	2.777694097
LINC00514	1.399769927	6.119021378	5.986735482	2.19E-05	2.777266692
AL390067.1	3.24006626	11.63380369	5.984930189	2.20E-05	2.773907624
TARS	3.47792688	11.11782848	5.984874028	2.20E-05	2.773803119
SMOC1	1.539166413	5.579998209	5.984828356	2.20E-05	2.773718132
FRMD6	1.525377353	4.545789742	5.983693436	2.20E-05	2.771606167
SPEN	1.555207127	7.078801391	5.980043429	2.22E-05	2.764812695
ARMC10	1.65436144	9.48467088	5.978968938	2.22E-05	2.762812482
TCAP	1.888128113	7.078533236	5.978477083	2.23E-05	2.761896818
IKZF5	1.237021953	7.123784142	5.978337166	2.23E-05	2.761636336
GPBP1	1.383662127	8.938178498	5.974822336	2.24E-05	2.755091913
Z82188.2	1.423529053	9.557354649	5.974113331	2.24E-05	2.753771578
ZFP69	2.523720913	12.98690344	5.973505285	2.25E-05	2.752639199
NEUROD1	1.761562293	4.078666369	5.972290753	2.25E-05	2.750377194
AC020910.2	1.15209194	14.51367756	5.963827671	2.29E-05	2.73460952
DUSP8	1.04240686	3.343242427	5.963438818	2.29E-05	2.733884807
NEIL3	1.22641288	5.451050227	5.96206853	2.29E-05	2.731330812
AC027627.1	1.22641288	5.451050227	5.96206853	2.29E-05	2.731330812
LCMT1	1.382554807	7.488873071	5.959550715	2.30E-05	2.726637343
ADRA1D	2.94226804	10.34051467	5.956435345	2.32E-05	2.720828768
AC008808.1	3.25832638	11.57802709	5.954493825	2.33E-05	2.717208155
ENOX2	1.68263986	3.8388672	5.952996155	2.33E-05	2.714414896
CAPN6	1.883807887	15.86282699	5.952469641	2.34E-05	2.713432838
AC027088.3	2.79768052	10.26052624	5.951934146	2.34E-05	2.712433988
LINC02220	2.081638407	5.088670311	5.9514948	2.34E-05	2.711614456
TCHH	1.363858867	5.823678711	5.94809977	2.35E-05	2.705280657
KRTAP5-3	1.14129268	5.737609173	5.947411111	2.36E-05	2.703995697
AURKB	1.285765373	6.046882036	5.941336392	2.38E-05	2.692658149
AC025187.1	1.422882487	11.75163707	5.939604774	2.39E-05	2.689425422
ERVW-1	1.261618227	4.907577191	5.936766401	2.40E-05	2.684125631
KCNC4	1.481112633	4.063172009	5.931298304	2.43E-05	2.67391254
CARNS1	1.413595913	13.5068475	5.930055134	2.43E-05	2.671590029
CXorf40B	3.458484947	11.88843651	5.924837367	2.46E-05	2.661839813
AL445524.2	1.79925214	8.219999707	5.924599268	2.46E-05	2.661394799
NAT16	1.96937308	13.37958533	5.923589982	2.46E-05	2.659508329
PCDH19	1.734905087	5.288393724	5.92265119	2.47E-05	2.657753495
AL929472.2	1.32756626	16.07513938	5.921783699	2.47E-05	2.656131835
INPP5B	1.32756626	16.07513938	5.921783699	2.47E-05	2.656131835
F12	1.202738313	5.686499969	5.920440087	2.48E-05	2.653619926
AC012464.1	4.102733613	11.56942078	5.918031675	2.49E-05	2.649116739
USP31	1.067331013	6.333188876	5.916821766	2.50E-05	2.646854183
ZNF844	1.190905187	6.463550751	5.914617893	2.51E-05	2.642732384
SLC19A3	1.161118247	6.797545138	5.913929972	2.51E-05	2.641445662
LELP1	3.11283118	8.15080608	5.913686419	2.51E-05	2.640990093
ZNF304	1.128901213	5.097791996	5.912504506	2.52E-05	2.638779196
AC107373.2	1.390629877	4.738163758	5.912472029	2.52E-05	2.63871844
NEFL	1.390629877	4.738163758	5.912472029	2.52E-05	2.63871844
TCF12	1.248811773	7.425333556	5.911874992	2.52E-05	2.637601543
COL19A1	1.642517287	5.678190538	5.908004817	2.54E-05	2.630360295
EXOC3L4	1.420461153	5.602029596	5.906000542	2.55E-05	2.626609421
SMIM9	1.154430167	5.132773004	5.903042653	2.56E-05	2.621072918
CMTM5	1.930214767	9.868828538	5.902700013	2.56E-05	2.620431497
CBLIF	3.266841287	12.06036246	5.900181344	2.57E-05	2.615716063
EAPP	1.29501016	10.60811925	5.894779395	2.60E-05	2.60559967
C21orf91	1.322249633	8.235033236	5.89220096	2.61E-05	2.60076956
PDGFRA	2.932472553	9.274814636	5.890332661	2.62E-05	2.597269166
AC067930.2	1.447118807	16.33486966	5.890321575	2.62E-05	2.597248394
AP001922.5	1.738152987	15.46613262	5.887149633	2.64E-05	2.59130444
IHH	1.422883567	5.768802511	5.885731901	2.64E-05	2.588647288
AL356130.1	1.800155633	3.868056156	5.883444482	2.65E-05	2.584359573
SLC12A5-AS1	1.604917227	6.198496671	5.882990114	2.66E-05	2.583507784
AC110767.1	1.255926973	8.536309622	5.876544974	2.69E-05	2.571422305
ANKRD20A3	1.04270654	6.656043333	5.873962972	2.70E-05	2.566579137
LINC02097	1.13259816	4.751014347	5.873747408	2.70E-05	2.566174753
OR3A1	1.171939413	7.489800822	5.872744901	2.71E-05	2.564294037
AC092745.5	1.150532447	7.557508964	5.871439249	2.71E-05	2.561844413
COL1A1	1.201456367	5.867942818	5.868885218	2.73E-05	2.557051954
PSMA4	1.173895067	7.838430231	5.867296652	2.74E-05	2.554070676
SPRR2E	2.43119334	5.568225533	5.86584261	2.74E-05	2.551341561
AC020765.2	1.91466502	15.6042926	5.863789331	2.75E-05	2.547487243
AC105046.1	3.214933293	8.200505769	5.862082684	2.76E-05	2.544283172
TP53TG3GP	1.56273856	7.07266884	5.861880681	2.76E-05	2.543903905
C10orf99	2.33396674	12.48709268	5.86116642	2.77E-05	2.542562811
SALRNA3	2.203378613	4.741241102	5.856983611	2.79E-05	2.534707799
LINC02682	1.563567613	8.611200049	5.856461553	2.79E-05	2.533727246
FZD10	2.2741178	4.686189733	5.850683456	2.82E-05	2.522872106
PCBP2-OT1	1.58332518	6.74050172	5.84903401	2.83E-05	2.519772516
PLA2G4F	1.026138547	5.013496458	5.847595647	2.84E-05	2.517069287
LINC00903	2.53344852	5.07674712	5.847557932	2.84E-05	2.516998402
AL355578.1	1.806169567	4.085862204	5.847123764	2.84E-05	2.51618238
OR52E6	1.76789354	4.719599387	5.846903036	2.84E-05	2.515767508
AP000781.2	1.15881372	8.27859412	5.844133721	2.86E-05	2.510561871
PRG2	1.15881372	8.27859412	5.844133721	2.86E-05	2.510561871
HIST1H2BL	1.53826528	7.87910976	5.842966026	2.86E-05	2.508366581
HSPB2	1.411681473	5.640048302	5.842166686	2.87E-05	2.5068637
KLF10	1.04684708	7.697406027	5.84169733	2.87E-05	2.505981198
PNMA6E	1.701217667	6.732461311	5.839517798	2.88E-05	2.501882768
CENPW	1.00093158	6.888540627	5.837922536	2.89E-05	2.498882606
MDK	1.366701967	6.468121898	5.83730237	2.89E-05	2.497716184
SMIM5	1.54173236	5.440826947	5.835063051	2.91E-05	2.493503996
AC116609.1	1.3891914	7.014907293	5.834450915	2.91E-05	2.492352443
FAM74A3	1.10402814	5.376277067	5.833875028	2.91E-05	2.491269036
FCGR3A	2.65508854	7.596291533	5.833690702	2.91E-05	2.490922256
ANLN	1.360082073	3.409791489	5.833316205	2.91E-05	2.490217688
TBC1D25	1.272755933	14.36940222	5.829751939	2.93E-05	2.483511031
SMIM41	2.41576524	8.508463453	5.826136032	2.95E-05	2.476705458
MYBPC2	1.259849947	16.15487576	5.82588802	2.96E-05	2.476238605
LINC00626	1.32702584	3.791373787	5.824508444	2.96E-05	2.473641568
MYLK3	1.678832493	7.465198622	5.822018043	2.98E-05	2.468952767
MAP3K8	1.523907747	7.442346244	5.821269679	2.98E-05	2.467543622
AC145207.1	1.87023838	3.768661	5.82118194	2.98E-05	2.467378407
MLH1	1.622139887	5.507799018	5.821141077	2.98E-05	2.467301461
AC091027.1	2.661560607	12.1848516	5.815956275	3.01E-05	2.457536498
AL451105.2	1.151669093	6.569584956	5.815594808	3.01E-05	2.456855581
SH3PXD2B	1.112353953	5.178279062	5.813101974	3.03E-05	2.452159217
AC112907.1	1.847821033	5.315213956	5.812572817	3.03E-05	2.451162208
MIR1-1HG	1.470523987	13.57356566	5.807890724	3.06E-05	2.442338814
AC245060.6	1.183405707	4.102421964	5.802284493	3.09E-05	2.43177002
HIST1H4F	2.704312367	7.062973618	5.801192056	3.10E-05	2.429710082
AF274853.1	1.751885893	6.639874849	5.797490109	3.12E-05	2.422728373
EHD4-AS1	1.739085047	6.247579858	5.796609899	3.12E-05	2.421068065
AC004923.4	1.006838653	10.16806517	5.796157862	3.12E-05	2.420215365
ALDH3B1	1.006838653	10.16806517	5.796157862	3.12E-05	2.420215365
SHANK2-AS3	2.354438947	5.206396378	5.793933597	3.14E-05	2.41601922
AMD1	1.592727267	9.855278364	5.792875415	3.14E-05	2.414022695
AL512328.1	1.19888013	5.64463316	5.79191242	3.15E-05	2.412205633
CAPN9	1.19888013	5.64463316	5.79191242	3.15E-05	2.412205633
AL499627.2	2.218130427	4.859615458	5.786057104	3.18E-05	2.401154657
CST13P	1.90078814	5.554074707	5.783584767	3.20E-05	2.396487138
AC068987.3	1.007495407	5.772365858	5.782949755	3.20E-05	2.395288169
SLC35F6	1.354038167	9.931167764	5.78168343	3.21E-05	2.392897056
IGF2BP1	1.48198764	6.42993968	5.778554002	3.23E-05	2.386987053
AL121821.2	1.907256013	11.64156844	5.773724956	3.26E-05	2.377864717
SKIL	1.5468634	9.436031707	5.772678887	3.27E-05	2.375888225
AC068721.1	1.785767167	6.213752871	5.763309677	3.32E-05	2.358179102
PRSS40B	1.135873813	5.210022582	5.761703072	3.33E-05	2.355141218
MAJIN	1.99991246	5.92716776	5.761643282	3.33E-05	2.355028158
TMPRSS2	1.9876117	4.660960307	5.761569838	3.33E-05	2.354889274
AL022326.1	1.025559527	4.074996284	5.758709082	3.35E-05	2.349479054
ZFP37	3.589512927	5.677219351	5.758598429	3.35E-05	2.349269766
AC073957.3	2.025816753	6.817419422	5.757328694	3.36E-05	2.346868094
SOHLH2	2.20145972	4.970263573	5.756847953	3.36E-05	2.345958729
RRAD	3.498896127	6.942209711	5.755772158	3.37E-05	2.343923651
SVIL	1.211743433	9.991106142	5.754496904	3.38E-05	2.34151106
AC233992.1	4.57415892	10.71029131	5.753787647	3.38E-05	2.340169159
DGAT1	4.57415892	10.71029131	5.753787647	3.38E-05	2.340169159
ANXA2	1.199281313	3.848403036	5.753460105	3.39E-05	2.339549432
ASB17	1.28820602	3.934823733	5.750867343	3.40E-05	2.334643288
ZNF385B	1.369725393	9.812124569	5.748067443	3.42E-05	2.329344187
ERBB3	1.377572173	7.805136556	5.74680051	3.43E-05	2.326946043
SNX11	1.274426073	7.772203622	5.745779951	3.43E-05	2.325014097
AL357054.3	1.828531513	5.273079742	5.744122467	3.45E-05	2.321876144
LINC02201	1.52412314	5.901780653	5.736374492	3.50E-05	2.307202819
HTR6	1.592602153	9.579053742	5.735866435	3.50E-05	2.30624037
MSRB3	1.553892793	5.687295396	5.734817507	3.51E-05	2.3042532
AL020994.1	1.042585873	7.511889836	5.732657278	3.52E-05	2.300160236
IRGQ	2.09975022	10.44233307	5.728500821	3.55E-05	2.292283302
AF254983.1	1.534633923	6.552298456	5.728049786	3.55E-05	2.291428406
TPTE	1.534633923	6.552298456	5.728049786	3.55E-05	2.291428406
AC011450.1	1.329683427	6.982858564	5.727863371	3.55E-05	2.291075064
PTTG1	2.016936953	14.9053935	5.726880803	3.56E-05	2.289212575
AC009113.1	1.14904808	7.098009533	5.726781714	3.56E-05	2.289024742
MPLKIP	1.72795092	4.28481268	5.724870857	3.57E-05	2.285402261
C1QTNF6	1.064539193	8.470842582	5.723875114	3.58E-05	2.283514404
SUV39H2	1.73462426	6.938490213	5.723192997	3.58E-05	2.282221082
LRRC73	1.657787373	5.048373569	5.721901712	3.59E-05	2.279772587
AL138889.3	1.559786047	6.449621551	5.717759055	3.62E-05	2.271915917
AC079360.1	1.498234013	5.283262769	5.715539611	3.64E-05	2.267705746
DYNC1LI1	1.53913586	9.926465747	5.714268161	3.64E-05	2.265293577
TBC1D7	1.214781153	7.307705509	5.711467065	3.66E-05	2.259978643
AL008729.1	1.214781153	7.307705509	5.711467065	3.66E-05	2.259978643
MCCD1	1.012129173	5.076755422	5.709644462	3.68E-05	2.256519792
CLDND2	1.32291628	6.126211	5.705239858	3.71E-05	2.248159134
HSD3B2	1.590951527	6.687263444	5.703910422	3.72E-05	2.245635144
CYP3A7-CYP3A51P	1.279421707	3.892548878	5.702901336	3.72E-05	2.243719198
CYP3A7	1.279421707	3.892548878	5.702901336	3.72E-05	2.243719198
SLC2A1	1.46546676	8.458310987	5.699996168	3.74E-05	2.23820242
AC012459.1	1.464305793	4.352095196	5.699607315	3.75E-05	2.237463923
ESRP1	1.365395347	6.752001911	5.698407244	3.75E-05	2.235184658
AC129915.3	4.064058927	9.030639538	5.696779152	3.77E-05	2.23209216
PDPN	2.030729067	11.42532259	5.687849441	3.83E-05	2.215124328
ATXN7L3	1.129095333	7.824871489	5.687162022	3.84E-05	2.213817691
GZF1	1.627128473	5.148193809	5.686654506	3.84E-05	2.212852971
AC024581.1	1.09919754	3.969441347	5.686001684	3.84E-05	2.211611995
AC008147.2	2.375816833	7.395434089	5.684402593	3.86E-05	2.20857198
C9orf131	1.46354716	5.685634913	5.682332635	3.87E-05	2.204636307
AL353795.3	1.46354716	5.685634913	5.682332635	3.87E-05	2.204636307
LINC01143	1.527855133	5.118954489	5.681608425	3.88E-05	2.203259212
RC3H1-IT1	1.804667887	4.756628431	5.681129883	3.88E-05	2.202349219
LINC02504	1.935472533	5.241958369	5.680169016	3.89E-05	2.200521952
KRTAP10-2	1.095657707	6.358949351	5.679682499	3.89E-05	2.199596702
PNLIPRP3	2.634902653	11.68149598	5.678579163	3.90E-05	2.197498284
AL022328.4	2.888139853	7.844712142	5.676263417	3.92E-05	2.193093479
DUSP14	3.44049628	13.60182284	5.673785802	3.93E-05	2.188380005
DSG4	1.463459233	4.151366342	5.670606089	3.96E-05	2.182329664
AL132655.1	1.837232113	6.014599449	5.668486002	3.97E-05	2.178294838
CCDC186	1.36155626	8.113663053	5.668437713	3.97E-05	2.17820293
FMO4	1.495407793	13.05321674	5.666548483	3.99E-05	2.17460695
KLHL2	1.378664173	8.845897196	5.666505301	3.99E-05	2.174524751
VPREB1	2.000102107	10.77493782	5.662763278	4.02E-05	2.167400746
AC104472.4	1.671402553	7.846129422	5.660742333	4.03E-05	2.163552542
RHOV	1.276017253	6.204138182	5.657873291	4.05E-05	2.158088506
LINC02704	2.829391133	9.002037702	5.657493609	4.06E-05	2.157365328
SRPK1	1.966283693	5.834063889	5.65342456	4.09E-05	2.149613857
EMP2	1.242748073	7.033090062	5.651448501	4.10E-05	2.145848719
TBKBP1	1.494087667	5.906292284	5.650737404	4.11E-05	2.144493684
AC055733.2	1.76875102	8.8575012	5.647472731	4.13E-05	2.13827183
CRIPT	1.378172173	6.228751222	5.646575625	4.14E-05	2.136561871
RPL11	2.900146173	6.364647342	5.645231932	4.15E-05	2.134000484
ETS2	1.469902073	6.247135836	5.643982946	4.16E-05	2.131619417
ARHGAP32	1.676198353	4.936919209	5.642983309	4.17E-05	2.129713564
AC006504.7	1.310017067	5.682128231	5.64274784	4.17E-05	2.129264615
RASL11A	1.31572238	13.98483467	5.640255191	4.19E-05	2.124511623
AC141273.1	1.51825904	3.653912027	5.637508532	4.21E-05	2.119273347
CXCL17	1.443267473	5.477491409	5.63738518	4.21E-05	2.119038075
HES5	3.449094087	8.276172658	5.637370783	4.21E-05	2.119010614
ZNF263	1.011410393	5.591732729	5.637059656	4.22E-05	2.118417183
AC034268.2	1.450400627	5.157380364	5.63538301	4.23E-05	2.115218996
FGF14-AS1	1.81499428	4.727689147	5.630619524	4.27E-05	2.106130698
AL137001.2	1.17743544	5.774571827	5.627622282	4.29E-05	2.100410722
AC082651.1	1.078908013	5.793665356	5.626963397	4.30E-05	2.09915314
AL050327.1	1.748385077	5.316813878	5.626129729	4.30E-05	2.097561878
POLR2A	3.121402167	10.73791095	5.624557497	4.32E-05	2.094560639
LINC01613	2.295508433	10.19461022	5.622226165	4.34E-05	2.090109758
ZNF493	1.492002053	8.445935636	5.62103223	4.35E-05	2.087830076
C9orf64	1.259809533	4.497001022	5.620928715	4.35E-05	2.087632418
AL109838.1	1.93172356	7.29970948	5.618072842	4.37E-05	2.082178666
AL049840.5	1.268618967	11.18445935	5.617502411	4.38E-05	2.08108921
B2M	1.414533367	9.126981151	5.617295255	4.38E-05	2.080693555
MBD6	1.291750913	12.29763508	5.614350401	4.40E-05	2.075068476
OR5H1	3.378590813	10.92497449	5.611229779	4.43E-05	2.069106431
AC120498.4	1.5480009	7.17811668	5.609672116	4.44E-05	2.066129995
LINC01833	1.08560524	5.667188427	5.607486451	4.46E-05	2.061953022
AC004817.3	1.890486653	4.317639476	5.6050857	4.48E-05	2.057364293
MPZL1	1.96987626	4.5540398	5.602625438	4.50E-05	2.052661041
AL132712.2	2.028879547	8.806826911	5.599807469	4.53E-05	2.047273006
MRPL42P4	1.353269213	5.226006796	5.599173906	4.53E-05	2.046061476
AC018645.3	2.304927157	4.420653831	5.595487639	4.56E-05	2.039011381
DPY19L1P1	2.304927157	4.420653831	5.595487639	4.56E-05	2.039011381
TUSC2	1.43445558	12.11796869	5.593216634	4.58E-05	2.034667145
AC024132.2	1.836140187	5.935749951	5.590741564	4.60E-05	2.029931792
AP000696.1	1.2905578	6.126605347	5.590367254	4.61E-05	2.029215585
LY6G6C	2.139640133	9.327227756	5.586076342	4.65E-05	2.02100405
GH2	1.007556893	6.706541542	5.585173803	4.65E-05	2.019276555
AL359198.1	2.29399148	13.55383539	5.58109278	4.69E-05	2.011464013
AF127577.1	1.854747047	4.495466658	5.580799239	4.69E-05	2.010901987
RRAGD	2.446748313	8.817367236	5.578798258	4.71E-05	2.007070532
SMAD1-AS2	1.870495207	4.198581591	5.578691526	4.71E-05	2.006866148
AC027808.1	4.585009993	12.82119276	5.577992271	4.72E-05	2.005527093
AC027808.2	4.585009993	12.82119276	5.577992271	4.72E-05	2.005527093
MIR3659HG	1.547360187	5.432093191	5.57370199	4.76E-05	1.997309936
IRX3	1.450411547	5.490168818	5.573126633	4.76E-05	1.996207777
AL117327.1	1.885779267	5.468518351	5.572948366	4.76E-05	1.995866278
AC022511.1	2.972278747	6.557385524	5.569252922	4.80E-05	1.988786157
NXPH3	1.38185814	5.718521267	5.567311557	4.81E-05	1.985065983
LINC00880	1.110710753	6.691767142	5.566407321	4.82E-05	1.983333061
SFR1	1.496451347	5.859483764	5.566320681	4.82E-05	1.983167014
ATP6V1D	1.643136447	5.150965018	5.565631304	4.83E-05	1.98184578
CRISPLD2	1.237407807	8.806363444	5.56396888	4.84E-05	1.978659391
SLC17A1	1.288948187	6.231455658	5.560620557	4.88E-05	1.97224054
RAP2C	1.515707167	6.560981311	5.559173937	4.89E-05	1.969466875
AC135178.6	2.367568247	9.457838724	5.559026434	4.89E-05	1.969184047
AP000793.1	1.924172653	4.102893609	5.558656472	4.89E-05	1.968474653
ELN	1.612684513	6.864225649	5.557294078	4.91E-05	1.965862144
AL353708.2	1.919503747	5.739300724	5.556244626	4.92E-05	1.963849565
AP000944.7	1.24426512	6.167086507	5.554924106	4.93E-05	1.961316949
AC025437.1	1.667364333	4.919739356	5.554524339	4.93E-05	1.960550195
GNG4	1.50671078	5.972187933	5.55169068	4.96E-05	1.955114642
PGM1	1.543068667	6.844906498	5.549207898	4.98E-05	1.950351301
PAM	1.000192513	9.205144169	5.547243611	5.00E-05	1.946582162
ETV3L	3.00720608	10.7948254	5.546625896	5.01E-05	1.945396766
AC018637.1	1.41465396	7.79166352	5.543545245	5.04E-05	1.939484274
PHF23	1.7630362	7.884347933	5.542406332	5.05E-05	1.937298128
MED28	1.049382623	7.801864869	5.539746771	5.07E-05	1.932192446
FAM184B	1.049382623	7.801864869	5.539746771	5.07E-05	1.932192446
ZNF582-AS1	1.394165807	4.559595671	5.536117067	5.11E-05	1.925222882
CAB39L	1.604153047	7.366878431	5.535415675	5.12E-05	1.923875913
AC106870.2	1.577720753	7.891333916	5.534451049	5.13E-05	1.922023321
FAM71D	1.963717947	6.786199604	5.53412027	5.13E-05	1.921388023
FAM184A	1.0788679	5.71796908	5.534043996	5.13E-05	1.921241529
CNGB3	1.069500607	7.636245858	5.530975881	5.16E-05	1.915348179
AP000345.2	2.954268593	8.145742262	5.530755892	5.16E-05	1.914925571
ZNF426-DT	1.242125027	6.126612604	5.527972437	5.19E-05	1.909577894
SLC25A18	1.877784713	9.852469409	5.527471076	5.19E-05	1.908614556
RTP2	1.83110068	4.952133773	5.526451893	5.20E-05	1.906656152
AC026341.1	2.5999332	5.434034293	5.525505745	5.21E-05	1.90483797
NPTN-IT1	1.928461	9.607205533	5.524712116	5.22E-05	1.903312792
ABL2	1.53050084	8.38818484	5.524068356	5.23E-05	1.902075569
YJEFN3	1.395384333	6.982911302	5.521811078	5.25E-05	1.897736961
LINC02784	1.139143607	4.824793304	5.519091994	5.28E-05	1.892509878
AC099796.2	1.139143607	4.824793304	5.519091994	5.28E-05	1.892509878
AC003101.2	2.119195107	14.85848778	5.518948624	5.28E-05	1.892234241
CSPG5	2.38394334	8.400410707	5.516002354	5.31E-05	1.886569311
GSC2	1.427269413	5.688798276	5.511457893	5.36E-05	1.877829307
ADAMTS19-AS1	1.8122285	4.956278267	5.510879326	5.36E-05	1.876716406
CPO	2.107844207	9.418337084	5.509208253	5.38E-05	1.873501784
AC114401.1	2.02554134	7.148543893	5.507719446	5.39E-05	1.870637485
HLCS-IT1	2.443464053	7.851845836	5.505659381	5.41E-05	1.866673689
AC004466.2	1.34920134	6.230488067	5.504276488	5.43E-05	1.864012545
UNC13A	1.10515674	11.42520805	5.501581734	5.46E-05	1.858826256
ANKRD40CL	1.292630253	4.742092369	5.498260712	5.49E-05	1.852433394
OR6T1	2.0683885	4.865139693	5.4943668	5.53E-05	1.844935967
RPS6KA6	1.600121527	3.795665631	5.493274494	5.54E-05	1.842832471
SPRED1	1.746381453	5.555262102	5.492601956	5.55E-05	1.841537266
AL021937.4	1.795825867	5.689242818	5.492307096	5.55E-05	1.840969391
AP1AR	1.373457333	7.190791796	5.491959941	5.56E-05	1.840300787
AL121992.2	2.07188016	15.80535717	5.491407234	5.56E-05	1.83923627
AP003390.1	3.646300753	10.67104757	5.491255801	5.57E-05	1.838944603
AC005632.5	4.051015567	12.8775252	5.488588289	5.59E-05	1.833806363
DLGAP5	1.976272193	6.037272782	5.486108276	5.62E-05	1.829028488
LINC02692	1.910390127	5.928978884	5.484883285	5.63E-05	1.826668193
LINC01960	2.240273893	5.435465382	5.483490171	5.65E-05	1.823983729
ZNF251	1.72935224	9.843825147	5.482007981	5.67E-05	1.821127355
AC008429.3	1.04994396	7.540058853	5.481092854	5.68E-05	1.819363646
SMIM15-AS1	1.414685527	6.247166431	5.480317624	5.68E-05	1.817869477
AC044839.2	1.216771927	4.130455418	5.479985497	5.69E-05	1.817229316
AC009163.1	1.448503933	6.468716029	5.479415495	5.69E-05	1.816130629
CHST6	1.448503933	6.468716029	5.479415495	5.69E-05	1.816130629
KCND2	1.878429587	4.698233631	5.478110468	5.71E-05	1.813615016
AC002470.1	1.586305	13.20897855	5.477348498	5.72E-05	1.812146119
SLC18A3	1.597628693	11.28100944	5.476766146	5.72E-05	1.811023435
AC110048.2	2.384841473	11.85677786	5.475973911	5.73E-05	1.809496058
EPYC	1.57934542	12.31379596	5.474356894	5.75E-05	1.806378313
PHF8	1.4261848	10.35392827	5.474305468	5.75E-05	1.806279153
AC025165.3	1.264133513	8.281437309	5.470979617	5.79E-05	1.79986558
EEF1AKMT3	1.264133513	8.281437309	5.470979617	5.79E-05	1.79986558
GPR158-AS1	1.55535454	4.579528707	5.466938882	5.83E-05	1.792071558
AC010982.1	1.1109972	4.949473747	5.46636437	5.84E-05	1.790963238
MS4A12	1.509083607	5.044592191	5.466356661	5.84E-05	1.790948364
NPM1	1.28797918	8.94518424	5.466071076	5.84E-05	1.790397413
AC004846.2	2.30405518	11.23389421	5.465105109	5.85E-05	1.788533788
CASKIN2	1.544020493	9.624986342	5.464970841	5.85E-05	1.788274737
IDH3A	1.21819122	4.548070227	5.462295927	5.88E-05	1.783113412
AC068787.2	1.797523347	3.745442604	5.461360513	5.89E-05	1.781308291
AL096803.4	3.055506733	6.822232836	5.460817669	5.90E-05	1.780260684
DLEU7	1.11026774	7.037013827	5.460518961	5.90E-05	1.779684207
ARHGEF3-AS1	1.55423086	5.607133613	5.45895925	5.92E-05	1.776673939
CRYM-AS1	1.8115659	5.93347928	5.458788193	5.92E-05	1.776343779
EIF6	2.444891853	15.21503425	5.456212436	5.95E-05	1.771371804
YDJC	1.235698373	8.169468636	5.455041045	5.97E-05	1.769110398
Z69666.1	1.27068268	15.01963437	5.454667993	5.97E-05	1.768390173
PLA2G2D	2.706005147	9.042328538	5.451293935	6.01E-05	1.761875338
AC011362.1	1.345013293	6.025831182	5.451154475	6.01E-05	1.761606029
LINC01493	1.086772783	3.916214656	5.448916466	6.04E-05	1.757283925
COX5B	1.818556953	14.48602181	5.447659895	6.05E-05	1.754856925
AC092620.2	2.954974853	6.351234982	5.440039025	6.14E-05	1.740133413
AC016705.1	2.370469913	12.87418113	5.438619604	6.16E-05	1.737390293
DRD4	1.027199987	7.385875844	5.438034448	6.16E-05	1.736259371
PANK1	1.50611452	6.501700947	5.436710734	6.18E-05	1.733700891
AC024619.2	1.437779193	4.178768622	5.434294951	6.21E-05	1.729031092
AC025183.3	1.528126707	6.384131991	5.432374629	6.23E-05	1.725318522
AL354696.2	1.100717207	6.123119178	5.431945592	6.24E-05	1.724489
AC023824.3	1.30173952	6.09396788	5.430088122	6.26E-05	1.720897406
CFLAR	1.316444833	6.112400382	5.429962561	6.26E-05	1.720654608
AL160313.1	1.265291547	7.055658871	5.429826178	6.26E-05	1.72039088
PSMC3	1.106572213	5.561501929	5.429399173	6.27E-05	1.71956515
AC011257.1	4.490339873	11.83060806	5.428091164	6.28E-05	1.717035623
AC079171.1	1.742531927	4.705196378	5.426828421	6.30E-05	1.714593434
Z98749.1	2.141958493	4.588956622	5.426305263	6.30E-05	1.713581569
DNHD1	1.33299478	8.801448547	5.425566017	6.31E-05	1.712151703
PPIL6	2.077301487	6.711282831	5.418667853	6.40E-05	1.698805845
AC239798.1	1.844576373	6.109350836	5.417370534	6.41E-05	1.696295268
ZNF280B	1.534181707	9.802737684	5.412519635	6.47E-05	1.686905946
H1F0	1.21246518	8.10339848	5.410415504	6.50E-05	1.682832322
TRIM6	1.669888613	6.468953142	5.409685387	6.51E-05	1.681418677
WDR59	1.401949313	9.707974356	5.40968251	6.51E-05	1.681413106
AC005414.1	1.439977027	10.91432147	5.408761931	6.52E-05	1.679630598
PACSIN2	1.936978993	5.186572769	5.408613165	6.52E-05	1.679342535
FAM243B	2.85225952	11.25411455	5.408401281	6.53E-05	1.678932247
SCARB1	1.4050094	6.667517547	5.404561288	6.57E-05	1.671495608
AL139339.1	1.090490473	16.30246861	5.403472086	6.59E-05	1.669385897
GABRB2	4.322645273	12.85920169	5.403003424	6.59E-05	1.668478085
AP001437.1	1.380960933	8.251764962	5.401985538	6.61E-05	1.66650632
AP001437.2	1.380960933	8.251764962	5.401985538	6.61E-05	1.66650632
AL121928.1	2.25755388	7.625141893	5.397928939	6.66E-05	1.658646935
AC104076.1	1.851723227	4.297333204	5.396510042	6.68E-05	1.655897441
PSEN1	1.21831406	6.166728	5.396438329	6.68E-05	1.655758472
AL049541.1	1.55980286	9.548672067	5.394327169	6.70E-05	1.651667055
CENPM	1.67004794	9.208817813	5.394159236	6.71E-05	1.651341579
AC011352.1	1.73887692	16.08173237	5.391767811	6.74E-05	1.6467063
AC008798.2	4.234847333	12.73881364	5.390471065	6.75E-05	1.644192534
SIGLEC14	3.223055967	11.18081224	5.389490777	6.77E-05	1.642292092
RUVBL1-AS1	1.188915467	6.756489191	5.387687235	6.79E-05	1.638795333
YBEY	1.334817713	15.75084914	5.385277772	6.82E-05	1.634123177
B4GALT5	1.77595486	11.36057507	5.384638198	6.83E-05	1.632882867
CLDN6	1.797202427	9.679761911	5.383689587	6.84E-05	1.631043159
AC100843.1	1.862974433	7.263011209	5.382138387	6.86E-05	1.62803457
TGFBR3	1.09587514	5.486785987	5.381681636	6.87E-05	1.627148635
AL138885.2	2.207171967	14.01073694	5.381648126	6.87E-05	1.627083635
AC006970.3	3.554080067	7.728120271	5.381126467	6.88E-05	1.626071769
OR2M7	2.864513387	4.894627244	5.380486047	6.89E-05	1.624829493
ADAMTS6	3.028233007	7.295047511	5.380058052	6.89E-05	1.623999248
AC107214.2	2.037454393	4.895250929	5.379559072	6.90E-05	1.623031275
PSME2	1.14844022	9.189040867	5.376927011	6.93E-05	1.617924825
OR2A12	1.976232547	5.569306164	5.373398515	6.98E-05	1.611077879
AC004637.1	1.680318173	5.724366689	5.372002407	7.00E-05	1.608368351
TNFRSF12A	1.51377612	9.25510848	5.371666922	7.00E-05	1.607717214
STX1A	3.04739286	9.823424627	5.37161057	7.00E-05	1.607607841
AC096642.1	1.493638333	3.821967716	5.371450496	7.01E-05	1.607297151
CCDC178	1.53119689	4.850496487	5.370144641	7.02E-05	1.604762481
AC090371.1	1.53119689	4.850496487	5.370144641	7.02E-05	1.604762481
AC013644.1	1.1002547	3.775897093	5.370083571	7.03E-05	1.604643938
MUC4	1.9310666	10.90206935	5.368263167	7.05E-05	1.601110165
ACSS2	2.217165953	8.519810502	5.367090353	7.07E-05	1.59883328
AC138655.1	1.03331238	4.954820747	5.367087957	7.07E-05	1.598828628
IQCE	2.958647393	9.868005209	5.366673659	7.07E-05	1.598024277
AL157400.2	1.01624256	5.556461133	5.36505166	7.09E-05	1.594874993
AL023581.1	1.753397053	5.840083822	5.363643857	7.11E-05	1.592141333
DSCR4-IT1	2.671273507	5.935714884	5.36047212	7.16E-05	1.5859816
C1orf54	1.269649967	12.64729226	5.359910049	7.16E-05	1.58488989
AC111149.2	1.168293233	10.30655901	5.358407792	7.19E-05	1.581971872
AC087752.3	1.947737573	5.452124876	5.351470612	7.28E-05	1.56849338
MOXD1	3.156726147	10.4332786	5.349405107	7.31E-05	1.56447911
AC087286.3	1.959813247	13.82220706	5.346270431	7.36E-05	1.558385935
AHNAK2	1.50233872	6.7262342	5.345823321	7.36E-05	1.557516748
TRMT5	1.997072127	7.313503591	5.345143486	7.37E-05	1.556195092
LONRF1	1.47726016	5.119982933	5.343854053	7.39E-05	1.553688176
REG3A	2.44407606	11.34857699	5.343617362	7.39E-05	1.553227979
AL118556.1	2.080687747	4.726250444	5.342867414	7.40E-05	1.551769815
AC024884.2	2.611308433	7.251735182	5.342488137	7.41E-05	1.55103234
PPEF1-AS1	1.510447463	4.134358469	5.342251104	7.41E-05	1.550571438
PPEF1	1.510447463	4.134358469	5.342251104	7.41E-05	1.550571438
BRDT	1.778422407	5.406242444	5.341840889	7.42E-05	1.549773777
PARVA	1.288446947	3.582396578	5.339601316	7.45E-05	1.545418572
NUP210L	1.716497253	6.791830036	5.336371265	7.50E-05	1.539136158
AC092325.1	2.397513147	6.035242278	5.336311322	7.50E-05	1.539019558
KIF18BP1	2.397513147	6.035242278	5.336311322	7.50E-05	1.539019558
BRCC3	1.092538367	9.620279178	5.334371161	7.53E-05	1.535245347
SLC25A40	1.989390473	9.869287636	5.334154697	7.53E-05	1.534824228
SLCO1B7	1.237443033	4.011484796	5.330140342	7.59E-05	1.527013522
AC093503.2	1.208990207	11.68830428	5.323726704	7.68E-05	1.514530516
HMGA2-AS1	1.568461387	6.332728871	5.323674996	7.68E-05	1.514429854
AL020994.3	1.899570387	5.038301258	5.322910555	7.70E-05	1.512941671
MYRF-AS1	1.310576987	9.101774778	5.322562904	7.70E-05	1.512264854
PRC1-AS1	1.467643133	6.122171502	5.322553313	7.70E-05	1.512246183
AC073264.3	1.324328493	9.908646249	5.319373826	7.75E-05	1.506055591
PPP2R3B	1.451847153	11.06471642	5.317956326	7.77E-05	1.50329527
XRCC5	1.586493013	6.440897382	5.315934952	7.80E-05	1.499358598
TAS2R41	3.095073153	10.64967373	5.314458327	7.82E-05	1.496482525
AC090200.1	2.238656633	12.83735738	5.314036153	7.83E-05	1.495660195
RASSF8	1.790909047	4.706155884	5.311533795	7.87E-05	1.490785546
LINC00163	2.6660235	8.795581973	5.310371865	7.88E-05	1.488521826
C8A	1.824190927	4.292958844	5.310059031	7.89E-05	1.487912322
UST	1.031683833	5.241451916	5.30883189	7.91E-05	1.485521332
AL592078.2	1.472169207	5.418073031	5.307402946	7.93E-05	1.482736917
AC010336.4	1.554781127	6.756709858	5.307029344	7.94E-05	1.482008882
ZNF682	1.242930633	6.874227222	5.306948453	7.94E-05	1.481851249
TMEM25	1.344907027	11.12514488	5.305046872	7.97E-05	1.478145381
AC012339.1	1.2080139	6.389156533	5.304190933	7.98E-05	1.476477157
AC090812.1	1.83216866	4.912818507	5.303996487	7.98E-05	1.476098169
RBBP8NL	1.738250547	4.647192498	5.302291709	8.01E-05	1.472775255
AL157871.2	1.626532813	4.819490982	5.302119039	8.01E-05	1.472438671
IRF4	1.117153827	6.808983658	5.301146996	8.03E-05	1.470543813
AL136982.3	1.54636086	6.47423424	5.301092272	8.03E-05	1.470437133
AC079630.1	1.26332848	6.149543613	5.300220049	8.04E-05	1.468736757
POLDIP3	1.239670393	9.593362236	5.299601993	8.05E-05	1.467531818
GPR52	1.89574686	5.362354467	5.299573791	8.05E-05	1.467476836
ATG4C	1.53145994	8.57493996	5.299562142	8.05E-05	1.467454125
LOH12CR2	1.772112387	6.106731738	5.298659289	8.07E-05	1.465693869
AL358393.1	2.407115807	6.988871111	5.297542721	8.08E-05	1.46351681
AL591926.5	1.30408296	4.337617253	5.297152429	8.09E-05	1.462755792
LINC01570	1.335566387	4.584846644	5.296219894	8.10E-05	1.460937397
AC004080.1	1.110085873	5.530184716	5.293305005	8.15E-05	1.455252846
LINC01482	1.62239992	5.39821028	5.284960065	8.28E-05	1.438973143
FSD1	1.897305347	8.584373658	5.282160576	8.33E-05	1.433509912
SCG5	1.017892407	4.795816858	5.281618665	8.34E-05	1.432452259
HNRNPU	1.392131893	8.881345196	5.278084212	8.39E-05	1.425553185
GRIK5	1.10407234	3.474358813	5.276954888	8.41E-05	1.423348488
AL035588.1	1.513561127	6.499370111	5.274543258	8.45E-05	1.418639934
BX640515.1	2.12713477	4.207997953	5.273863642	8.46E-05	1.417312902
GJE1	2.15116476	5.418775227	5.272867678	8.48E-05	1.415368065
AC092287.1	3.518697493	9.739973982	5.272669454	8.48E-05	1.414980975
AC010285.3	2.336640667	8.804929538	5.270975243	8.51E-05	1.411672349
AC091132.3	2.06463644	14.78849448	5.269227663	8.54E-05	1.40825914
OR2T4	1.398580867	6.258016564	5.267838012	8.56E-05	1.40554475
GPR157	1.502262793	8.047437489	5.267667624	8.57E-05	1.405211916
AC021491.3	1.814442987	5.573731591	5.267247031	8.57E-05	1.404390322
AC098657.2	1.831677807	4.521454871	5.265029977	8.61E-05	1.400059146
ZSCAN18	1.506917693	7.636936716	5.263450353	8.64E-05	1.39697288
RDH11	1.70045564	4.638617307	5.263243944	8.64E-05	1.396569578
LINC00644	2.289936887	12.4238929	5.262495154	8.65E-05	1.395106474
AC104850.2	1.09293702	8.041203187	5.25907429	8.71E-05	1.388421405
TOMM40	3.784759593	10.8221931	5.258127361	8.73E-05	1.386570669
AC026495.2	1.530597713	4.981275596	5.256235442	8.76E-05	1.38287267
TFG	1.3088131	9.0147746	5.255927051	8.76E-05	1.382269839
SYTL4	1.151171533	9.657866849	5.254388893	8.79E-05	1.379262945
IFIT1	1.749655113	4.895428769	5.254098069	8.79E-05	1.37869439
AP003086.2	1.264315073	4.874834876	5.248792057	8.89E-05	1.368319527
PLA2G12B	1.003046573	4.059443249	5.248552187	8.89E-05	1.36785043
AL390786.1	1.339500693	11.00163672	5.248193109	8.90E-05	1.367148194
IQCF1	1.433877533	4.467397609	5.243447533	8.98E-05	1.357866019
ARHGAP5-AS1	3.30766728	10.89831997	5.243038868	8.99E-05	1.357066561
INSL4	4.256657207	7.426325098	5.242696285	8.99E-05	1.356396364
MINDY1	1.4120019	11.78885389	5.23775931	9.08E-05	1.346736585
AC068875.1	1.386788547	7.714302004	5.235917525	9.11E-05	1.343132183
PLEKHD1	1.458638753	6.855727382	5.235659735	9.12E-05	1.342627653
AC099670.3	1.587497587	4.605666524	5.232435886	9.17E-05	1.336317481
AC005363.2	1.785618453	5.434856302	5.229604622	9.22E-05	1.330774729
GALNT17	1.796413927	6.438234938	5.229066659	9.23E-05	1.329721456
HDAC6	1.171143913	6.598407836	5.227506301	9.26E-05	1.326666254
AC087292.1	3.03856926	13.51999369	5.221774619	9.37E-05	1.315441111
LIPE	1.152373867	7.831299298	5.220922594	9.38E-05	1.313772147
IL36A	2.154097513	10.4985971	5.220228618	9.39E-05	1.31241271
AL117382.2	1.695269527	5.003356764	5.220126094	9.40E-05	1.312211868
HCG11	2.33799846	11.56506997	5.219897763	9.40E-05	1.311764575
AC147651.2	1.450579647	5.589984991	5.219067671	9.42E-05	1.310138394
HOXD13	1.520692667	4.772680471	5.217198409	9.45E-05	1.306476144
AC078878.2	1.87101392	3.87143492	5.21153329	9.55E-05	1.2953746
SPATA25	1.703306067	4.689628751	5.210820286	9.57E-05	1.29397711
OR2J3	1.91508998	4.285865893	5.210706645	9.57E-05	1.293754369
ODF2L	2.510025707	9.119557671	5.207799093	9.62E-05	1.288054917
YME1L1	1.595336467	13.15983184	5.204376647	9.69E-05	1.281344903
PTCSC3	2.779023287	4.661222778	5.204135973	9.69E-05	1.28087299
AC114752.1	1.406846053	6.176950102	5.202343725	9.73E-05	1.277358536
LINC00408	1.543667667	4.185863938	5.202167395	9.73E-05	1.277012747
AC007679.1	1.432258893	9.170376329	5.20172325	9.74E-05	1.276141748
HYAL2	2.983775607	14.23190038	5.201449169	9.74E-05	1.275604245
PRKRA	1.220652833	10.19205946	5.200137125	9.77E-05	1.273031063
AC092746.1	2.09327332	4.823718227	5.199729858	9.78E-05	1.272232289
AC007688.3	4.06046286	9.20175004	5.196880635	9.83E-05	1.266643573
CPB2-AS1	1.015980193	4.951717289	5.192806635	9.91E-05	1.258650844
ESM1	1.9332382	5.427818853	5.192364457	9.92E-05	1.257783228
AP002008.3	2.389536433	7.007143236	5.1907575	9.95E-05	1.254629952
AL353747.3	2.0524151	5.246230867	5.189903451	9.97E-05	1.25295396
ANKDD1A	1.01708284	7.09832872	5.188688086	9.99E-05	1.250568778
AL008719.1	1.722587493	5.814470516	5.187521541	0.000100128	1.248279243
DYSF	1.66725874	5.672695307	5.186523754	0.000100323	1.246320802
GM2A	1.11756762	6.84700408	5.185980014	0.000100429	1.245253508
AC009075.1	1.48584374	6.402437307	5.185239292	0.000100575	1.243799509
MIR210HG	1.064972733	5.225149209	5.180808749	0.000101449	1.23510127
AC040904.1	2.933911333	8.977549316	5.180705848	0.000101469	1.234899224
TTC30A	1.321756197	5.721300524	5.177097135	0.000102187	1.227812733
AC073834.1	1.321756197	5.721300524	5.177097135	0.000102187	1.227812733
OR8B12	1.756735667	8.259632898	5.175424486	0.000102521	1.22452762
TTLL9	1.81943298	6.59549484	5.172703108	0.000103068	1.219182099
AC009803.1	1.284845737	3.785018324	5.170854534	0.000103441	1.21555052
AC113189.4	1.973104207	4.961458604	5.16834669	0.000103949	1.21062316
AC012557.2	1.454693567	8.489051524	5.168264974	0.000103966	1.210462595
AL121757.3	2.338677207	4.412476831	5.16823851	0.000103971	1.210410595
POFUT1	3.141349813	10.63859797	5.168120446	0.000103995	1.210178606
ANKRD22	2.42621244	6.545372853	5.167126538	0.000104198	1.208225573
AC027228.3	1.445588587	5.831972071	5.164556759	0.000104722	1.203175424
AC004012.1	1.5818439	5.458705147	5.161172365	0.000105418	1.196523243
AC097641.2	1.989472313	5.525931396	5.160869865	0.00010548	1.195928601
SEC22A	1.033814893	5.462669689	5.15972928	0.000105716	1.193686398
ATP6V0E2	1.38552896	9.2217882	5.159110956	0.000105844	1.192470811
GPSM3	1.157160507	6.998314044	5.156706049	0.000106343	1.187742501
AC022441.2	2.524201157	6.053283198	5.156675471	0.000106349	1.187682378
AC013275.1	1.022323553	5.457302316	5.15614934	0.000106458	1.186647859
HPCAL1	1.575042067	6.834913231	5.153868769	0.000106935	1.182163257
LYZL6	1.507697633	5.410999996	5.153815373	0.000106946	1.18205825
AC093278.2	2.09525702	6.22029992	5.153710315	0.000106968	1.181851647
AC007216.1	1.33560972	4.9975684	5.153311538	0.000107051	1.181067407
AC079062.1	1.901349327	4.532646991	5.151524332	0.000107426	1.177552454
NFIA-AS1	1.282688107	4.636617591	5.150946937	0.000107548	1.176416797
PIANP	2.033647053	15.5977232	5.15019373	0.000107706	1.174935282
LINC01740	1.76872656	3.913425667	5.146896981	0.000108403	1.168450019
BPIFA2	1.809084327	5.709418818	5.146208133	0.00010855	1.167094782
GPD1L	1.128551647	5.570262471	5.143143836	0.000109203	1.161065451
AP000997.3	1.438248347	6.564447738	5.143048802	0.000109223	1.160878446
CD80	1.470608693	5.919261142	5.142583972	0.000109323	1.159963745
AC106795.5	2.08060654	5.037849067	5.142314755	0.00010938	1.159433965
STRN3	1.059934847	6.095717511	5.141922443	0.000109464	1.158661935
ZNF281	1.52258848	5.427610693	5.139973357	0.000109883	1.154826081
LINC00930	1.112628793	4.210306062	5.139891176	0.0001099	1.154664337
AC113398.2	1.684188673	3.694029436	5.139051293	0.000110081	1.153011286
PSMA2	1.06855238	6.112827493	5.136165182	0.000110705	1.147330256
CPE	1.368281063	4.347492616	5.134578176	0.00011105	1.144205988
AC106779.1	1.0533394	5.3283022	5.130805045	0.000111874	1.136776859
CHCHD4	1.181502007	6.280049351	5.130207408	0.000112005	1.13559999
AL161938.1	2.32158108	4.76348056	5.129565764	0.000112146	1.13433642
SPAG7	1.694911367	12.66268587	5.128700457	0.000112336	1.132632323
BX284668.1	2.06622096	9.49462148	5.128502897	0.00011238	1.132243245
AL023584.1	1.14740628	5.39234168	5.127041031	0.000112702	1.129364087
YIPF5	1.785369787	7.190340738	5.126897773	0.000112734	1.129081927
RBM3	1.01953622	6.75545384	5.124586495	0.000113246	1.12452932
AC007556.1	1.973462713	5.821212596	5.120847305	0.000114079	1.117162838
AC068722.2	1.121971233	10.72326746	5.117664788	0.000114793	1.110891811
MYPOP	1.10569736	14.01844356	5.112949781	0.000115859	1.101598995
LINC02546	1.389172517	4.276260718	5.112565836	0.000115946	1.100842168
SCML2P1	1.787841713	7.129427396	5.112123644	0.000116047	1.099970504
LINC02656	3.286480647	8.735694578	5.112001806	0.000116075	1.099730329
AL357093.2	1.03878196	5.61945024	5.110881081	0.00011633	1.097521006
TBL1XR1	1.477969733	4.392675929	5.109343484	0.000116682	1.094489664
KCNC2	1.36320927	3.82971938	5.108340186	0.000116912	1.09251154
AC073525.1	1.36320927	3.82971938	5.108340186	0.000116912	1.09251154
CXADRP3	3.194625827	10.15963678	5.104505468	0.000117795	1.084949894
LINC02186	1.512133053	5.363448209	5.104179679	0.00011787	1.084307397
NPY	1.6846867	4.832987827	5.10179937	0.000118422	1.079612781
BMP15	1.841935267	3.865910938	5.098639789	0.000119159	1.073380256
KCNG1	1.027261147	7.523840284	5.097496964	0.000119426	1.071125672
TRIM28	1.305235973	7.227283142	5.097312347	0.00011947	1.070761442
LINC01805	2.286094653	4.913218516	5.094854569	0.000120048	1.065912154
AC010864.1	1.30333532	7.639628653	5.093602488	0.000120343	1.063441496
AC211486.5	1.491410993	10.67486254	5.090820136	0.000121002	1.05795062
CHRDL1	1.5967477	10.22075508	5.090429163	0.000121095	1.057178981
AC026691.1	2.71390202	14.77325124	5.089637364	0.000121284	1.055616202
DNM3OS	1.230947113	4.371554502	5.089439039	0.000121331	1.055224756
AC083964.1	1.97869406	5.6649804	5.0881642	0.000121635	1.052708425
AL157832.1	1.042638313	7.740273569	5.087682124	0.000121751	1.051756839
SEMA5A	1.198195833	3.917417929	5.087652276	0.000121758	1.051697919
AP003398.2	1.1641401	6.28318964	5.087431195	0.000121811	1.051261509
SLC14A1	1.250543967	3.924703484	5.086094777	0.000122131	1.048623333
BPTF	1.351597433	10.78046365	5.084754844	0.000122453	1.045978018
PCMTD2	1.1156726	10.37383616	5.084331367	0.000122555	1.045141942
IPMK	2.424441907	9.224086644	5.083311518	0.000122801	1.043128364
AC091564.7	1.372427527	4.762885391	5.080863091	0.000123393	1.038293747
AC010359.2	1.618114753	6.414456422	5.080449176	0.000123493	1.037476373
OR10C1	1.441909967	4.464357938	5.080030747	0.000123595	1.036650066
AC109322.1	1.113854487	7.864839151	5.077358595	0.000124246	1.031372691
AC034213.1	1.54245406	7.07674584	5.076925613	0.000124352	1.030517498
AC011473.3	2.0023383	5.307795727	5.076831846	0.000124375	1.030332293
AC063976.1	1.757468913	5.239145689	5.076361196	0.00012449	1.029402672
E2F3	1.08465992	6.71033044	5.074949924	0.000124836	1.026615006
AL391119.1	1.82490512	4.655774387	5.07492047	0.000124843	1.026556825
GSG1L	1.875882333	6.098631849	5.074499504	0.000124946	1.025725252
PAXBP1-AS1	1.1141986	7.9509858	5.073611164	0.000125165	1.023970371
FXYD5	1.892864607	8.878167204	5.073278832	0.000125246	1.023313838
XRCC4	1.137132913	7.213252502	5.070568871	0.000125916	1.01795978
Z94160.2	2.092475673	5.396556636	5.069790376	0.000126109	1.016421562
AC021088.1	1.927038767	4.788828058	5.069475994	0.000126187	1.01580036
AC025038.1	1.251269673	4.527309009	5.063782581	0.000127608	1.004548616
AL356309.1	1.353649773	5.165029729	5.06220055	0.000128005	1.001421461
CCL26	1.319676433	3.436398902	5.062096564	0.000128032	1.001215905
FBRS	1.566031753	5.825259542	5.060425221	0.000128453	0.997911894
SLC30A2	1.373543233	8.136922769	5.058560611	0.000128926	0.994225463
KDM5D	1.34759396	6.236620987	5.056994057	0.000129324	0.991128011
CFLAR-AS1	1.196615083	5.141747709	5.056039678	0.000129567	0.989240846
AL512643.1	4.18331228	7.33595304	5.055729422	0.000129646	0.988627332
DDAH2	2.37834116	13.87790811	5.054321237	0.000130006	0.985842592
RALGAPA2	2.372799853	6.702509049	5.053659274	0.000130175	0.984533462
LINC02162	1.062257093	5.102135849	5.053609778	0.000130188	0.984435574
AC007938.1	2.16559068	4.792931573	5.050439402	0.000131003	0.978165004
DDX52	1.409081973	9.100366049	5.047835812	0.000131677	0.973014643
MRPL18	1.290813273	8.041620796	5.046239819	0.000132091	0.969857124
JRKL-AS1	1.620476513	5.903018782	5.046054951	0.000132139	0.969491364
SPACA7	1.25618224	3.489545267	5.045401326	0.000132309	0.968198137
AL159166.1	1.47867298	4.67596968	5.042666735	0.000133024	0.962787123
AL953897.1	1.315023427	8.545563964	5.040297047	0.000133646	0.958097503
ZNF618	1.355016693	6.873352222	5.039161649	0.000133946	0.95585033
AC123784.1	1.32074364	8.776477627	5.03727529	0.000134445	0.952116555
AC068134.2	1.15070436	7.020836933	5.035783549	0.00013484	0.949163597
AC022274.1	1.30551932	7.037888147	5.034150888	0.000135275	0.945931408
CCDC61	1.051124327	8.988677284	5.032695615	0.000135663	0.943050153
ACAP2	1.73948026	6.571753627	5.032579914	0.000135694	0.942821071
SLC25A48-AS1	3.528681127	9.359197911	5.030510006	0.000136249	0.938722499
AC012510.1	1.048183233	6.836726422	5.029064654	0.000136638	0.935860323
RIBC2	1.14117648	4.221669453	5.028624751	0.000136757	0.934989155
TRPM8	1.191586873	4.337496222	5.027276787	0.00013712	0.932319567
FAM131B	1.299265933	5.190512676	5.026892246	0.000137224	0.931557964
LMOD2	1.779017267	4.270701484	5.024756922	0.000137804	0.927328554
LY6K	1.482211533	3.922333196	5.0247311	0.000137811	0.927277407
AC073389.3	3.32927076	6.150130387	5.0236951	0.000138092	0.925225236
TSKS	1.345452867	6.972570978	5.019880628	0.000139135	0.917668311
SETMAR	1.721839527	5.257042204	5.019680911	0.00013919	0.917272605
AC105114.2	1.563362273	4.626264716	5.019464717	0.000139249	0.916844249
AC021594.2	1.594386713	8.739487009	5.018970489	0.000139385	0.915864987
NGLY1	1.103793607	8.766841111	5.016173832	0.000140156	0.910323216
PROCA1	1.234695833	4.826080756	5.012715072	0.000141116	0.903468289
AL365181.2	2.259700113	5.185627316	5.010485689	0.000141739	0.899049193
SAMD12	1.23556086	8.697478013	5.010460764	0.000141745	0.898999785
SLC36A1	1.755549987	10.90446911	5.006558897	0.000142841	0.891264198
AL359233.1	1.492591893	4.888669782	5.006004203	0.000142998	0.890164368
IQCD	1.25848412	6.08508448	5.005269568	0.000143205	0.888707704
CCL22	2.61524206	9.41978956	5.004002476	0.000143564	0.886195132
AC027702.1	2.235349713	11.80156605	5.00152978	0.000144267	0.88129142
AL449423.1	1.326972807	6.542887591	4.999638781	0.000144807	0.877540859
OR1N2	1.553737127	3.634939898	4.99927077	0.000144912	0.876810913
IGBP1	1.0815212	7.610346253	4.99709492	0.000145536	0.872494836
AC023403.1	1.270082147	3.912827698	4.99705866	0.000145546	0.872422904
SERPINB13	1.625309487	5.910596618	4.996500351	0.000145707	0.871315344
SERPINB10	1.069085927	7.123961931	4.995560029	0.000145978	0.86944988
CXorf66	1.294764367	3.650272898	4.995394272	0.000146026	0.869121032
AP000474.1	1.68275748	4.98634348	4.994313135	0.000146338	0.866976078
AP000474.2	1.68275748	4.98634348	4.994313135	0.000146338	0.866976078
SDCBP2	1.3632141	6.47501364	4.991115201	0.000147266	0.860630722
CAPZA2	1.61814488	12.75202781	4.986468665	0.000148624	0.85140912
TYMS	2.35322312	8.81021752	4.98161654	0.000150056	0.841777083
DAOA	3.492346947	5.985572098	4.98160599	0.00015006	0.841756137
TBC1D10B	1.3221726	9.012307507	4.981276849	0.000150157	0.841102664
SMIM18	1.926486813	5.371416449	4.980318353	0.000150442	0.839199612
AC090044.1	1.286943433	13.29596641	4.978664743	0.000150935	0.835916213
AC012322.1	1.409505593	3.573124556	4.97857987	0.00015096	0.835747681
LAMB2	1.408128707	5.664189684	4.976974348	0.00015144	0.832559479
RPS25	1.250666893	8.490284102	4.976714616	0.000151518	0.832043685
AL132633.1	1.371899293	4.281724649	4.970290117	0.000153456	0.819283216
AL035587.2	2.94586772	14.77224173	4.969525754	0.000153688	0.817764737
MAGEA12	1.59816166	4.831434793	4.969178385	0.000153794	0.817074635
CSAG4	1.59816166	4.831434793	4.969178385	0.000153794	0.817074635
AC011700.1	1.967387827	5.515785751	4.96872	0.000153933	0.816163966
WDR88	1.612254327	4.536970124	4.967775794	0.000154221	0.814288048
TUBB3	1.30167812	7.1059086	4.967648049	0.00015426	0.81403424
STK32A	1.332696107	3.662774644	4.966535114	0.0001546	0.811822964
KCNK1	2.120284307	4.613229964	4.963415652	0.000155558	0.805624255
AC069307.1	2.489925327	13.88175627	4.963359423	0.000155575	0.805512513
AL357140.1	1.26527276	9.429832067	4.962393312	0.000155873	0.803592537
SEC14L5	1.856679647	5.341177671	4.960723196	0.000156389	0.800273244
AC026790.1	2.48723906	4.481633093	4.958523503	0.000157071	0.795900996
DLEU2L	1.46143942	8.749991667	4.958093555	0.000157205	0.795046346
AC012184.4	2.507093453	7.119885009	4.957991121	0.000157237	0.794842723
FAM205C	1.809700487	6.459660198	4.957965447	0.000157245	0.794791689
AL589645.1	1.809700487	6.459660198	4.957965447	0.000157245	0.794791689
AC104137.1	1.431900513	3.567262436	4.956975854	0.000157553	0.79282449
DIPK2A	1.511508827	5.617935351	4.955633758	0.000157973	0.790156395
AC034102.7	1.414680927	3.468317124	4.955347259	0.000158062	0.789586808
ANKRD30BP2	1.875513623	5.835921882	4.955025652	0.000158163	0.788947415
FO681491.1	1.875513623	5.835921882	4.955025652	0.000158163	0.788947415
ELL3	1.10579142	8.351749173	4.953735446	0.000158567	0.786382221
AC007278.2	2.634982007	6.231875724	4.952399504	0.000158988	0.783725913
CPB2	1.00775281	4.44866294	4.952329259	0.00015901	0.783586236
IRX2	1.54628766	4.27205308	4.952182521	0.000159056	0.783294458
SLC17A7	1.26821192	4.8004836	4.951368629	0.000159312	0.781676055
AC018638.8	2.9586232	6.256237933	4.950800804	0.000159492	0.780546909
SIRT4	1.989239653	3.908157142	4.947418098	0.000160564	0.773819557
SDHB	2.197090313	11.42483772	4.946906286	0.000160727	0.772801589
DGLUCY	1.071474473	5.630205356	4.946670595	0.000160802	0.772332803
ZBTB9	1.135418413	7.099475449	4.944749941	0.000161415	0.768512432
UEVLD	1.46462064	10.34737141	4.944663084	0.000161443	0.768339656
TFRC	1.401838607	6.015856751	4.944078212	0.00016163	0.767176207
SEC16A	1.170840887	6.086429191	4.941762296	0.000162374	0.762568958
AL929601.2	3.095521073	5.559103409	4.939328743	0.000163159	0.757727089
AC060766.6	2.116999833	5.863264769	4.938917901	0.000163291	0.756909607
AL121603.2	2.606797987	10.80199292	4.938563086	0.000163406	0.75620359
AC006043.1	1.114576693	14.26033566	4.937974298	0.000163597	0.755031985
AC005696.1	1.485151307	4.611350338	4.936207767	0.000164171	0.751516618
ITPKA	1.024459867	15.96776648	4.935996799	0.00016424	0.751096774
HIST1H2AG	2.049189147	9.245743218	4.935507659	0.000164399	0.750123326
RDM1	1.110706353	4.680533209	4.935485254	0.000164406	0.750078738
C5AR2	1.113183953	4.929581196	4.931122648	0.000165835	0.741395538
ANKRD33B	1.018008447	5.069503631	4.93107293	0.000165851	0.74129657
AC083809.1	3.501412813	13.08278634	4.9281751	0.000166807	0.735527728
LRIG2-DT	1.010973987	3.942060338	4.927703908	0.000166963	0.734589624
AC027682.5	1.67232962	11.24544489	4.926478246	0.000167369	0.732149328
RBM12	1.2978089	7.147091427	4.92577081	0.000167604	0.730740751
AC023385.1	1.542367853	4.994576209	4.925541104	0.00016768	0.730283371
LYPD6B	1.295732447	6.537356778	4.925437595	0.000167715	0.730077268
AC016027.3	1.86553584	5.929565093	4.924645695	0.000167979	0.728500427
GTF2IP1	1.068586587	9.940874211	4.922548322	0.000168679	0.724323805
GTF2IP4	1.068586587	9.940874211	4.922548322	0.000168679	0.724323805
AC094108.1	1.07067806	7.474345827	4.922381684	0.000168735	0.72399195
MMP9	5.23733664	12.33343808	4.91798163	0.000170214	0.715228341
PCBD2	1.08536422	8.134515253	4.917852564	0.000170258	0.714971251
LRRC63	1.453441313	5.321770409	4.917248883	0.000170462	0.713768736
PGPEP1L	1.686990267	6.928743044	4.917104657	0.000170511	0.713481436
RSBN1	1.16846972	8.8569766	4.91651818	0.000170709	0.712313145
TRO	1.03620062	4.99182748	4.915862629	0.000170932	0.711007216
ANO3-AS1	2.524081733	9.058154396	4.913611293	0.000171697	0.70652198
LINC01519	1.161764353	7.395780902	4.911878015	0.000172289	0.703068498
AC005034.4	2.153251073	5.879094289	4.910991694	0.000172592	0.701302425
GPR55	1.3512651	5.061695253	4.905416829	0.000174513	0.690192192
AC012507.1	1.3512651	5.061695253	4.905416829	0.000174513	0.690192192
TLR6	2.45499998	8.7265948	4.905205219	0.000174587	0.68977041
AC005034.6	1.119724423	4.230589936	4.904649197	0.00017478	0.688662122
LMO3	1.024626493	5.484604222	4.903510438	0.000175175	0.6863922
AC008040.1	1.054875653	4.366397129	4.901448804	0.000175894	0.682282353
PAX7	1.179563153	5.917814396	4.899997384	0.000176402	0.679388706
LINC02563	1.67280232	3.85017716	4.897763485	0.000177187	0.674934645
MTHFD2	1.852061087	6.024252218	4.896910473	0.000177487	0.673233734
TOR4A	1.148802447	11.44417452	4.895999232	0.000177809	0.671416634
AC010181.2	1.913905067	5.117736498	4.894013637	0.000178512	0.667456883
RPS6KA3	1.661601953	5.846229862	4.891054499	0.000179565	0.661554927
COL4A5	1.32418188	4.302688387	4.890688527	0.000179695	0.660824941
TP53BP2	1.62833262	3.7175706	4.890099774	0.000179906	0.659650555
AP3B2	1.3833256	5.416587907	4.889859288	0.000179992	0.659170849
SPRYD3	1.148692233	8.950792329	4.889491444	0.000180123	0.658437085
LINC00167	1.272993873	7.910902502	4.889468713	0.000180131	0.658391742
AC091076.1	2.1898616	14.22992157	4.889225812	0.000180218	0.6579072
CCNB1	1.415822747	4.493272604	4.889144306	0.000180248	0.657744612
STX19	2.064622107	8.786796298	4.887566985	0.000180814	0.654598011
TNNT1	1.454313567	12.99577532	4.884710519	0.000181843	0.648899014
PIK3CG	1.192670327	4.414559818	4.884457763	0.000181935	0.648394695
AIF1L	2.799082133	9.368960396	4.884293841	0.000181994	0.648067622
AL139002.1	1.75181328	3.670945627	4.88370088	0.000182209	0.646884466
ZBTB45	1.87444312	5.688767867	4.883444342	0.000182302	0.646372577
AC111170.2	1.33718354	9.890937107	4.882811929	0.000182531	0.645110646
AC111170.1	1.33718354	9.890937107	4.882811929	0.000182531	0.645110646
BCAR1	1.057228567	6.553929178	4.882283963	0.000182723	0.644057102
HSF2BP	1.38124038	6.720706787	4.882221335	0.000182746	0.643932128
LINC02047	1.152333053	7.375630249	4.881604684	0.00018297	0.642701574
CSRP3-AS1	1.294799867	4.461611071	4.878897822	0.000183957	0.637299473
AC018761.3	2.90552908	9.3402946	4.878475078	0.000184112	0.636455735
B4GALNT3	2.25580866	8.645468853	4.877175302	0.000184589	0.633861452
SEZ6L2	1.510272553	4.858784796	4.874620222	0.000185529	0.628761163
OR10A7	1.486647273	5.182698396	4.873001032	0.000186128	0.625528705
USF2	1.106422667	9.134352098	4.871744261	0.000186594	0.623019583
IGLON5	1.446915593	6.444490249	4.871421591	0.000186714	0.622375351
TBC1D22A-AS1	1.318695513	5.543661782	4.870744639	0.000186965	0.62102374
AC009121.2	3.817208477	6.759585904	4.869491071	0.000187432	0.618520733
IFIT5	1.058876053	7.599411169	4.868572295	0.000187775	0.616686109
LINC00601	1.5479722	4.955363907	4.867923603	0.000188018	0.615390742
PWWP2B	1.359759767	15.82497147	4.867633538	0.000188127	0.614811501
G2E3	1.620561493	5.235273156	4.862796019	0.000189947	0.605150065
EPPK1	3.300349413	7.942811462	4.859387389	0.00019124	0.598341013
ZFY	1.49674076	5.052041647	4.858999077	0.000191388	0.597565252
NUFIP2	1.14056216	7.92735624	4.858868351	0.000191438	0.597304087
AC036108.3	1.496441953	5.702453489	4.856840085	0.000192213	0.593251795
AL162717.1	1.617833413	4.597435342	4.856538787	0.000192328	0.592649795
FAM135A	1.062065353	6.014783262	4.855414051	0.000192759	0.590402469
KLK6	1.181990153	6.920813276	4.854915562	0.000192951	0.589406403
HRK	1.14655936	6.454622773	4.854672176	0.000193044	0.588920068
DBX1	1.543710647	4.909991591	4.854331755	0.000193175	0.588239826
AC013731.1	1.102378507	9.238143471	4.853629312	0.000193446	0.586836144
AC009464.1	1.440433907	5.041660458	4.852150374	0.000194016	0.583880643
AC100872.2	1.416711827	6.468581578	4.85198445	0.00019408	0.583549049
PLEKHG3	1.15033968	9.162365413	4.850324883	0.000194723	0.580232301
RNF122	2.36271084	10.88408131	4.845617809	0.000196558	0.570823468
PPP1R26	1.25188376	11.59470215	4.844982883	0.000196807	0.569554168
AC092939.1	1.924388647	5.414571218	4.843588519	0.000197354	0.566766516
ELN-AS1	1.86467838	8.601850733	4.843137033	0.000197532	0.565863851
AC114271.1	1.280460453	6.062039142	4.841926865	0.000198009	0.563444243
SULT1C3	1.128200367	5.295516591	4.841701646	0.000198098	0.562993925
HIST1H1E	1.906140633	9.978021156	4.841446081	0.000198199	0.562482926
AC104836.1	1.69480838	4.31444576	4.841251385	0.000198276	0.562093628
MPO	2.108467667	8.143927244	4.840792219	0.000198457	0.561175506
AC136618.1	1.105178453	13.0961	4.838231288	0.000199473	0.556054437
WAS	1.279957607	5.952750418	4.838102423	0.000199524	0.55579673
CMTM7	1.263688627	10.50278658	4.836650793	0.000200102	0.552893621
VEZF1	1.29805764	9.498128573	4.833790879	0.000201247	0.547173496
SMTNL1	1.26823584	7.106684773	4.833035997	0.00020155	0.545663522
AL589642.1	1.212027847	4.004346764	4.831647921	0.000202108	0.542886842
ZNF30	1.02325388	5.505977867	4.831543761	0.00020215	0.542678474
TRDMT1	1.966760913	7.584294316	4.830998053	0.000202371	0.541586795
OR2J2	1.7977437	6.168023573	4.830507838	0.000202568	0.540606103
AC024614.1	4.136411047	5.984083871	4.830250754	0.000202672	0.540091788
AP000763.4	1.324569407	8.187594258	4.828929072	0.000203207	0.537447572
AC011374.1	1.663925073	5.296143409	4.828743085	0.000203283	0.537075465
VPS37C	1.250711067	10.30415332	4.828429647	0.00020341	0.536448356
AC140479.5	1.493156153	8.019412202	4.82803412	0.00020357	0.535656996
AC140479.4	1.493156153	8.019412202	4.82803412	0.00020357	0.535656996
RHEB	1.278063127	6.267945058	4.827424997	0.000203818	0.534438248
RBM15	1.686939673	3.989164969	4.825453527	0.000204621	0.530493441
AC118758.3	2.045831667	7.405079524	4.823889167	0.00020526	0.527362976
CSN2	1.68610578	5.311541693	4.823086479	0.000205589	0.525756612
AC005726.2	1.147347393	5.732354462	4.821555153	0.000206219	0.522691907
AL590560.2	1.14021768	7.25164152	4.820050583	0.000206839	0.519680533
AL049833.4	1.915026753	5.853934209	4.816147152	0.000208456	0.511866867
MS4A18	1.11304476	5.79523408	4.812245332	0.000210086	0.504054976
AL713866.1	1.119831297	7.952643344	4.811495412	0.000210401	0.502553386
AC015912.1	1.731931693	6.182020409	4.808783498	0.000211543	0.497122782
AC015961.2	1.55494546	6.791820573	4.807018434	0.00021229	0.49358787
GSEC	1.184729613	6.231644289	4.806420259	0.000212544	0.49238983
ESRRA	1.213244567	6.290301444	4.804927658	0.000213178	0.489400269
GBX2	1.455600733	5.969231929	4.804838508	0.000213216	0.489221702
HORMAD2	1.960969673	4.538631436	4.803807562	0.000213656	0.487156667
AL160171.1	1.66471882	7.049405707	4.801860283	0.000214488	0.483255899
RD3L	1.97523758	4.40229776	4.800953185	0.000214877	0.481438688
SPRED2	1.07942346	4.92246476	4.800827879	0.000214931	0.481187653
SHROOM2	1.754779253	4.203456796	4.798681907	0.000215854	0.476888245
TEAD4	1.69532734	5.535546467	4.79722228	0.000216485	0.473963664
KRT6B	2.91127612	9.748465467	4.796921867	0.000216615	0.473361717
AC078929.1	1.6850925	3.95127304	4.79507347	0.000217416	0.469657841
AC138028.5	1.738687593	6.715658129	4.794812761	0.00021753	0.469135398
AL022328.1	2.47954388	11.36897417	4.794388938	0.000217714	0.468286074
ZNF366	1.142985493	4.582702542	4.792090438	0.000218716	0.463679672
PPP1CC	1.21326262	5.93914096	4.790272902	0.000219512	0.460036817
SFT2D2	1.464589353	6.952451729	4.78744622	0.000220756	0.454370735
Z99756.1	2.029297293	4.393843862	4.778858015	0.000224579	0.437151118
SEMA4F	1.16673084	5.7883804	4.778445101	0.000224765	0.436323039
OR6Y1	1.903355733	5.141284209	4.777738117	0.000225083	0.434905183
CALHM3	1.384557053	4.744946822	4.776145556	0.000225801	0.431711132
C5AR1	1.599726573	6.864347556	4.775091027	0.000226278	0.429596031
GLB1L2	1.425407967	4.178411044	4.774485913	0.000226552	0.42838229
ARNTL2-AS1	2.055912673	5.317794449	4.774450325	0.000226568	0.428310906
TBL1XR1-AS1	1.435161627	3.894934884	4.773453849	0.00022702	0.426312092
AJ003147.1	1.228522293	4.344007236	4.772810607	0.000227313	0.425021775
AL358473.2	1.097523273	4.330007889	4.772375104	0.000227511	0.424148152
AC018953.2	1.684596867	5.956552098	4.770442389	0.000228392	0.420270896
FOXN2	1.137224623	7.059922496	4.769947097	0.000228619	0.419277227
CXCR1	3.622739127	10.93644346	4.769600971	0.000228777	0.418582806
AC011467.1	2.308685593	8.817598542	4.768946154	0.000229077	0.417269037
MARCKS	1.988109333	10.34802756	4.768677516	0.0002292	0.416730053
CDC25A	2.39848424	7.170195067	4.768654569	0.000229211	0.416684013
AC093879.1	1.31061606	7.482438827	4.766643451	0.000230135	0.412648776
AL136131.3	2.243613447	9.511179058	4.76491367	0.000230933	0.409177735
RAI14	1.98018054	14.03291112	4.764389157	0.000231176	0.408125174
AC025754.1	1.98018054	14.03291112	4.764389157	0.000231176	0.408125174
CAGE1	2.206922473	6.111142189	4.760778749	0.000232852	0.400879343
AC007389.3	1.722217507	9.036862218	4.76028042	0.000233085	0.399879137
RTBDN	1.5596342	3.87325472	4.7602639	0.000233093	0.39984598
ATAT1	1.289383147	6.009211898	4.760096395	0.000233171	0.399509772
PPP1R7	2.669636187	8.830904458	4.756190611	0.000235001	0.391669555
LRRC66	1.581286227	4.982447778	4.756158663	0.000235016	0.39160542
LINC02164	1.345614727	3.853904164	4.755721699	0.000235222	0.390728199
AL034345.2	2.02341196	6.126593107	4.75523769	0.00023545	0.389756512
AC093158.1	1.070534013	5.310560062	4.754737104	0.000235686	0.388751525
AL445928.2	2.492982587	5.854151391	4.754563552	0.000235768	0.388403093
ZNF165	1.551559733	10.91118993	4.75379016	0.000236134	0.386850356
EFNB1	1.82108356	10.97688732	4.753322914	0.000236355	0.385912242
CTIF	1.183356207	5.562762911	4.752191893	0.000236891	0.383641348
LINC02392	1.001082493	5.257635262	4.751306052	0.000237311	0.381862652
MYADML2	1.193459193	3.866876836	4.751131681	0.000237394	0.381512523
UGDH	1.54885254	8.968554907	4.747208666	0.000239267	0.373634513
GAL3ST4	1.193989373	5.980630249	4.744125785	0.00024075	0.367442644
RORB	1.598126987	4.246665924	4.738455776	0.000243501	0.356052367
CAPNS2	1.30733121	5.620376233	4.734610102	0.000245385	0.348325285
PRAME	1.16450672	5.751183987	4.734040137	0.000245666	0.347179945
LINC01877	1.06126844	4.75900572	4.732484779	0.000246433	0.344054322
ABHD3	1.270276567	10.2283498	4.732443969	0.000246453	0.343972307
GAS2L2	1.969417227	6.736604084	4.730755738	0.000247289	0.34057941
AC245052.7	2.036724127	5.988459324	4.730089581	0.000247619	0.339240542
DLAT	1.06701942	4.365099867	4.728249217	0.000248535	0.335541499
NFKBIL1	1.546368507	14.81039047	4.725242926	0.000250038	0.329498349
MTERF1	1.149898113	5.909061049	4.71959063	0.000252889	0.318134108
NIPA1	1.136272593	5.962844556	4.719263328	0.000253055	0.317475962
LCMT2	2.02367768	4.8638136	4.718889801	0.000253245	0.316724856
CPHXL	1.73149472	5.748654827	4.718409982	0.000253489	0.315759994
TLN1	1.51921468	7.412602467	4.711865514	0.00025684	0.302597771
RNF13	1.336506233	6.209075716	4.711780688	0.000256884	0.302427145
AC108010.1	1.51970954	4.489556827	4.711292294	0.000257135	0.301444733
AL353572.4	1.843697267	6.258078351	4.709809484	0.000257902	0.298461907
AC005040.2	2.860570507	6.488480338	4.703939544	0.000260959	0.286652025
AC007773.1	1.085072653	5.200261876	4.701636718	0.000262169	0.282018085
LINC00921	1.428819253	7.001577516	4.701147485	0.000262426	0.281033549
[truncated: 1,887 more rows]
