# Supplementary material for: Identification of immune-related hub genes and potential molecular mechanisms involved in COVID-19 via integrated bioinformatics analysis
Source: Sci Rep. 2024 Dec 2;14:29964. doi: 10.1038/s41598-024-81803-2 (PMC11612211; doi:10.1038/s41598-024-81803-2)
Supplement: Supplementary file 5 — Supplementary Material 5 [file 41598_2024_81803_MOESM5_ESM.xls]

SNP	chr	pos	effect_allele	other_allele	beta	se	pval	Symbol
rs7563201	2	43561780	A	G	0.0798398	0.0119114	2.04456065929586e-11	ACO1
rs7028085	9	32402761	C	G	0.358024	0.0158432	4.539416166502e-113	ACO1
rs7029002	9	32455320	T	C	-0.126765	0.01258	7.01132340686737e-24	ACO1
rs113569532	9	32885333	A	G	0.179382	0.0280513	1.60971873982838e-10	ACO1
rs11886876	2	148783807	A	G	0.347574	0.0123614	5.99791076255498e-174	ACVR2A
rs12485444	3	188135783	A	T	0.0824635	0.0118853	3.9655186799168e-12	ACVRL1
rs149007767	7	50370254	T	C	-0.158022	0.0166285	2.0351667563669e-21	ACVRL1
rs117564283	12	52300110	T	C	0.168307	0.0262173	1.36631236916038e-10	ACVRL1
rs3782480	12	52305069	T	G	-0.569849	0.0179146	1e-200	ACVRL1
rs1375493	2	182323766	A	G	0.0759728	0.0119886	2.33980680648852e-10	ADA2
rs10098310	8	130613614	A	G	-0.0818035	0.01202	1.00762747290145e-11	ADA2
rs4761234	12	69732105	C	T	0.0723088	0.0119266	1.33770392084635e-09	ADA2
rs2239630	14	23589349	G	A	0.0817873	0.0118923	6.09536897240169e-12	ADA2
rs7178572	15	77747190	G	A	0.0738844	0.0128734	9.50123368949939e-09	ADA2
rs113646461	16	85995436	C	T	0.121422	0.0207453	4.83370341976643e-09	ADA2
rs4819563	22	17656508	A	T	0.104467	0.0118756	1.41026263694875e-18	ADA2
rs5747025	22	17697428	G	A	0.434771	0.0118871	1e-200	ADA2
rs2058120	22	17722055	G	A	0.107914	0.0118736	1.003228820578e-19	ADA2
rs10800887	1	202924936	C	T	0.201714	0.0122335	4.43098214489302e-61	ADIPOR1
rs1354034	3	56849749	C	T	-0.0817776	0.012231	2.29350663044759e-11	ADIPOR1
rs79755767	12	54698408	A	G	-0.151786	0.0200016	3.22849412171264e-14	ADIPOR1
rs35033748	17	27179590	C	T	-0.188686	0.0143829	2.56980399540227e-39	ADIPOR1
rs6084653	20	4157072	G	C	-0.131	0.0123036	1.79308137708044e-26	ADIPOR1
rs10773986	12	1841324	G	A	0.280994	0.0124413	6.02559586074359e-113	ADIPOR2
rs2082395	5	148200600	G	A	-0.188279	0.0119501	6.30521645090044e-56	ADRB2
rs72829145	5	148244427	C	T	-0.164201	0.0255653	1.33788874423962e-10	ADRB2
rs889414	16	67490826	A	G	0.466113	0.0309916	4.01513359428833e-51	AGRP
rs10016884	4	107120677	C	T	0.175707	0.0143717	2.25787554622839e-34	AIMP1
rs8073060	17	33875262	A	T	0.0893313	0.0128967	4.31121816043743e-12	AKT2
rs4332845	19	40785505	A	T	0.125618	0.0129068	2.18474120647905e-22	AKT2
rs2305795	19	10226052	A	G	0.237237	0.0118172	1.20143422654465e-89	ANGPTL6
rs2205966	22	39299472	G	C	0.120837	0.0122664	6.77329514008607e-23	APOBEC3A
rs12628403	22	39358037	C	A	-0.898453	0.0190421	1e-200	APOBEC3A
rs4820359	22	39386396	C	T	0.135929	0.0119949	9.06775964583904e-30	APOBEC3A
rs7640745	3	195319711	T	C	0.182639	0.0129865	6.35623579937839e-45	APOD
rs3101018	6	31705864	T	C	-0.173205	0.0196089	1.01718512368322e-18	APOM
rs149007767	7	50370254	T	C	0.185211	0.0166086	7.04855349225207e-29	AQP9
rs2280198	15	58467742	G	C	0.197029	0.0118564	5.16297473697586e-62	AQP9
rs4794822	17	38156712	T	C	0.104904	0.012229	9.63607119338423e-18	AQP9
rs1690313	15	45005660	G	C	-0.306573	0.0281035	1.04640546704743e-27	B2M
rs292251	6	90646226	A	G	-0.0765973	0.0125953	1.19288890705687e-09	BACH2
rs72928038	6	90976768	A	G	-0.33536	0.0160653	9.03649473722308e-97	BACH2
rs10098310	8	130613614	A	G	0.0820048	0.0120199	8.95364765549594e-12	BACH2
rs8067378	17	38051348	G	A	-0.078378	0.0118854	4.26972594048033e-11	BACH2
rs516805	6	122719631	T	G	0.0830846	0.0129224	1.27941076333988e-10	BST2
rs28393701	19	17523390	C	T	0.318994	0.0416621	1.90941354922729e-14	BST2
rs56330463	5	148200011	C	T	-0.0730279	0.0120516	1.36458313658892e-09	C5AR1
rs61091270	19	47909360	G	A	0.210474	0.0237204	7.12032799999201e-19	C5AR1
rs11032612	11	34338180	C	A	-0.203497	0.0232837	2.33130985741803e-18	CAT
rs77630075	11	34385970	C	T	0.701952	0.0170104	1e-200	CAT
rs12797274	11	34509643	C	A	0.679949	0.0113736	1e-200	CAT
rs149007767	7	50370254	T	C	-0.106005	0.0166577	1.96820350106485e-10	CCL8
rs13081593	3	33053754	T	C	0.330402	0.0138662	1.72186857498602e-125	CCR4
rs73057087	3	33068268	G	A	-0.0991189	0.012218	4.95450190804791e-16	CCR4
rs72928038	6	90976768	A	G	0.116852	0.0162817	7.13674205122475e-13	CCR4
rs760517	22	37258986	T	C	0.0754012	0.0126463	2.48862809660822e-09	CCR4
rs504848	1	160794497	T	C	0.0725554	0.0119693	1.34768998178546e-09	CCR7
rs1386622	4	38372055	G	T	0.0824578	0.0126053	6.08695372334901e-11	CCR7
rs9894823	17	38772965	T	C	0.123492	0.0118615	2.20444871645106e-25	CCR7
rs714027	22	30577771	G	A	-0.0890818	0.0118983	7.05667311248356e-14	CCR7
rs56239258	3	39319288	G	A	0.392656	0.0432678	1.13684171209331e-19	CCR8
rs11129828	3	39447594	T	C	0.092688	0.0134615	5.76235486409426e-12	CCR8
rs2201150	3	46258902	C	T	0.187525	0.0121562	1.08767713763099e-53	CCRL2
rs3828477	3	46483717	G	T	0.153867	0.0132777	4.72933414918653e-31	CCRL2
rs34673951	1	158159779	G	A	-0.919493	0.0198118	1e-200	CD1A
rs145918480	1	158400391	T	C	0.184447	0.0124216	7.08271880546747e-50	CD1A
rs72702969	1	158845571	T	C	-0.123461	0.0178013	4.04482745379999e-12	CD1A
rs141094656	1	92753336	C	T	-0.294349	0.0429569	7.26273168760684e-12	CD1C
rs1748386	1	158177006	T	C	0.165319	0.0173005	1.22630923830874e-21	CD1C
rs6699757	1	158415517	C	T	-0.17132	0.0118706	3.23593656929627e-47	CD1C
rs75492293	6	44596121	C	T	0.142684	0.0207419	6.02698346521184e-12	CD1C
rs17585295	6	90944831	T	C	-0.100164	0.0125783	1.67378626600199e-15	CD1C
rs4657080	1	158436299	C	T	-0.128171	0.012148	5.04777513500946e-26	CD1D
rs1375493	2	182323766	A	G	0.0897284	0.0119818	6.95024317588798e-14	CD1D
rs10098310	8	130613614	A	G	-0.0950084	0.0120132	2.60315483137418e-15	CD1D
rs2239630	14	23589349	G	A	0.0683667	0.0118984	9.13797572459029e-09	CD1D
rs1214616	1	167399294	T	C	0.124652	0.0178085	2.56684710166787e-12	CD247
rs840012	1	167414872	T	C	0.382514	0.0118882	1e-200	CD247
rs10489481	1	185391167	A	G	0.0892901	0.0127971	3.00676855697218e-12	CD247
rs2617170	12	10560957	C	T	-0.0757295	0.0126224	1.98047789767997e-09	CD247
rs12614091	2	204632861	T	A	-0.125431	0.0143386	2.17170084334799e-18	CD28
rs11755527	6	90958231	G	C	0.0951049	0.0119805	2.05163453075063e-15	CD28
rs2497306	10	94485211	C	A	-0.083539	0.0118827	2.06252869784657e-12	CD3D
rs2276423	11	118210106	C	G	-0.206634	0.0135238	1.05220412488525e-52	CD3D
rs2617170	12	10560957	C	T	0.0747223	0.0126229	3.22730491959521e-09	CD3D
rs773125	12	56394954	G	A	-0.0755475	0.0123108	8.41995945059083e-10	CD3D
rs441346	20	44539492	C	G	0.102781	0.0119238	6.70656286702277e-18	CD40
rs2297197	20	44673546	G	C	-0.220126	0.0129832	1.77378100569433e-64	CD40
rs6074009	20	44698616	T	C	0.642946	0.0144044	1e-200	CD40
rs2305480	17	38062196	A	G	-0.0734472	0.0119728	8.5374859110982e-10	CD74
rs4810485	20	44747947	G	T	-0.0813184	0.0136704	2.70782129923838e-09	CD74
rs4970966	1	150584103	T	G	-0.109785	0.0145946	5.37774245963443e-14	CD86
rs1375493	2	182323766	A	G	0.0723211	0.0119902	1.62139937024358e-09	CD86
rs9289185	3	121705900	A	C	-0.138132	0.0137985	1.36930438839121e-23	CD86
rs13088702	3	121714019	C	T	0.481773	0.0220788	1.485935642287e-105	CD86
rs9289186	3	121740304	G	A	0.275806	0.0211161	5.47141932476382e-39	CD86
rs1991866	8	130624105	C	G	-0.0948731	0.0120422	3.32123801325146e-15	CD86
rs2367377	2	87009712	G	T	-0.104532	0.0159004	4.88539855931937e-11	CD8B
rs28383314	6	32587213	C	T	0.0740493	0.0122236	1.37819287384793e-09	CD8B
rs111566142	12	58065943	G	A	0.187964	0.0249504	4.94310686986836e-14	CDK4
rs11169757	12	51587872	C	T	0.0953237	0.012027	2.26673108293053e-15	CELA1
rs17296815	12	51670202	G	A	0.476594	0.0126601	1e-200	CELA1
rs4761898	12	51761234	C	G	-0.212118	0.0181391	1.36804379305693e-31	CELA1
rs6085277	20	5773208	G	C	-0.356474	0.0117737	1e-200	CHGB
rs189334	20	5793458	T	C	0.109543	0.0127979	1.13266113807678e-17	CHGB
rs4781011	16	10975311	G	T	-0.162302	0.0132641	1.99618137882751e-34	CIITA
rs11074938	16	11006543	G	A	-0.198651	0.0120261	2.71393848764158e-61	CIITA
rs142525760	16	11072337	T	C	0.382428	0.0504996	3.65258221386337e-14	CIITA
rs1989670	7	73251919	A	T	-0.125226	0.0130279	7.11541115007433e-22	CLDN4
rs41275788	19	51215100	G	A	1.10379	0.0362009	1e-200	CLEC11A
rs114190815	19	51227977	C	T	-0.132885	0.0174616	2.73652865419247e-14	CLEC11A
rs145436750	16	66535882	A	G	0.19371	0.0276626	2.51593837869272e-12	CMTM1
rs4670221	2	38050232	G	C	-0.0842354	0.0126105	2.39276473852775e-11	CMTM5
rs1354034	3	56849749	C	T	0.51855	0.0114464	1e-200	CMTM5
rs10820606	9	99192919	C	A	0.0951011	0.013975	1.01041550052821e-11	CMTM5
rs10761779	10	65274927	G	A	0.0890484	0.0118826	6.68036204679246e-14	CMTM5
rs505404	11	243268	G	T	0.20844	0.0142126	1.06757894509949e-48	CMTM5
rs10876550	12	54712308	A	G	0.10229	0.0120708	2.3670094946869e-17	CMTM5
rs11553699	12	122216910	G	A	0.119372	0.0190235	3.49631054462557e-10	CMTM5
rs11465526	14	23846298	T	G	-0.26737	0.026301	2.81190083039895e-24	CMTM5
rs10512472	17	33884804	C	T	0.14611	0.0154755	3.68553041852481e-21	CMTM5
rs11082304	18	20720973	T	G	0.0960798	0.0118762	5.95662143529011e-16	CMTM5
rs4814776	20	1921523	A	C	-0.0768965	0.0126677	1.27590987881529e-09	CMTM5
rs11129511	3	32344588	A	G	-0.0777719	0.012462	4.35341430511649e-10	CMTM7
rs76676424	3	32440956	C	G	-1.1605	0.0434355	2.92415237784339e-157	CMTM7
rs56078421	3	32454400	G	A	0.515992	0.0278695	1.57470787728983e-76	CMTM7
rs342752	3	32504426	A	T	-0.344517	0.0127154	1.14551294144553e-161	CMTM7
rs111507131	3	32816668	A	G	0.2769	0.0473132	4.84529250432787e-09	CMTM7
rs10168795	2	225753342	G	A	-0.0961814	0.0166358	7.39928916623638e-09	CTSG
rs17005891	4	83547862	A	G	-0.140353	0.0148544	3.4276778654645e-21	CTSG
rs12716641	8	6898998	C	T	0.085264	0.0118885	7.39094550252331e-13	CTSG
rs7846314	8	61650831	T	A	-0.119037	0.0155154	1.68810711370492e-14	CTSG
rs13289095	9	131466489	T	G	0.116937	0.018321	1.74108510443856e-10	CTSG
rs11593377	10	11895097	C	T	0.0995006	0.0146689	1.17706379078057e-11	CTSG
rs10828725	10	25218243	T	G	-0.0875192	0.0125668	3.29837477158568e-12	CTSG
rs75335478	14	24770276	G	A	0.338361	0.0461819	2.36047823318057e-13	CTSG
rs2038502	14	24905123	A	G	-0.566532	0.0156477	1e-200	CTSG
rs1956910	14	25017635	T	C	-0.197813	0.0131254	2.51304346435628e-51	CTSG
rs117849039	14	25396385	T	G	0.447408	0.0452764	5.00264862421007e-23	CTSG
rs117543225	14	25511232	T	C	0.232409	0.036418	1.75250796308424e-10	CTSG
rs57228624	19	836149	C	T	-0.107308	0.0141517	3.38142687473827e-14	CTSG
rs2145943	20	38563245	G	A	0.0876614	0.0121718	5.94292158615572e-13	CTSG
rs1012068	22	32265903	G	T	-0.083114	0.0132955	4.06789748741288e-10	CTSG
rs4694633	4	74569407	C	T	0.185888	0.0223257	8.33297348634316e-17	CXCL6
rs1951238	4	74673067	G	A	0.117712	0.0119946	9.81974024865489e-23	CXCL6
rs149007767	7	50370254	T	C	-0.174493	0.0166168	8.52903703070569e-26	CXCL6
rs7210990	17	16170764	A	C	0.097367	0.011883	2.53512863049791e-16	CXCL6
rs6684514	1	156255456	A	G	0.0929788	0.0131304	1.42922301138609e-12	CXCR1
rs4672870	2	218941916	T	C	-0.448906	0.0114468	1e-200	CXCR1
rs7572745	2	219282320	A	G	0.135162	0.0208098	8.29277724857124e-11	CXCR1
rs56330463	5	148200011	C	T	-0.0991733	0.0120384	1.75105585747878e-16	CXCR1
rs149110519	6	144385777	T	C	-0.237299	0.0265828	4.37723637934767e-19	CXCR1
rs4794822	17	38156712	T	C	0.0890433	0.0122379	3.43874522229128e-13	CXCR1
rs4133195	2	218951245	T	C	-0.350188	0.0115409	1e-200	CXCR2
rs149110519	6	144385777	T	C	-0.192512	0.0266085	4.65478900704616e-13	CXCR2
rs11897084	2	136861225	G	A	0.0791658	0.0119197	3.10313021475341e-11	CXCR4
rs56388170	7	28724374	T	G	-0.0843246	0.0131081	1.24951075899524e-10	CXCR4
rs12478601	2	43721508	T	C	-0.0743559	0.012022	6.21026310563162e-10	CYBB
rs149007767	7	50370254	T	C	-0.0975607	0.0166614	4.75291447966669e-09	CYBB
rs10980797	9	113912553	G	A	-0.0720709	0.0119064	1.42000541333275e-09	CYBB
rs424971	16	85946450	C	T	-0.0781282	0.0120343	8.45862944818427e-11	CYBB
rs7189450	16	50389838	G	A	0.212399	0.0232555	6.64966857124677e-20	CYLD
rs8044354	16	50718347	G	A	0.232053	0.0135715	1.51495593204036e-65	CYLD
rs2407247	13	49245968	T	G	0.115059	0.0126629	1.02565192625141e-19	CYSLTR2
rs1061783	6	33282628	T	C	-0.224846	0.0117682	2.24233244029659e-81	DAXX
rs62405891	6	33467064	T	C	-0.11821	0.0145444	4.37824439131842e-16	DAXX
rs12545953	8	6778266	G	A	-0.11348	0.0119006	1.48730487004653e-21	DEFA3
rs12056552	8	6802711	T	G	-0.095532	0.0162094	3.7740704255484e-09	DEFA3
rs62487514	8	6880094	A	C	-0.439057	0.0185794	1.82389570231962e-123	DEFA3
rs6996890	8	6898143	T	C	0.255402	0.0253684	7.66655048689172e-24	DEFA3
rs7846314	8	61650831	T	A	-0.0917903	0.0155285	3.39617452519541e-09	DEFA3
rs13289095	9	131466489	T	G	0.198629	0.0182711	1.5845282993287e-27	DEFA3
rs259963	20	57824901	C	A	0.340369	0.0116142	8.59013521505391e-189	EDN3
rs2013223	2	37234519	C	T	-0.101786	0.012105	4.15623408829861e-17	EIF2AK2
rs1127906	2	37327244	G	A	0.309597	0.0141276	1.89234361864498e-106	EIF2AK2
rs1990760	2	163124051	T	C	0.091456	0.0121446	5.05126321914595e-14	EIF2AK2
rs76830965	3	159637678	A	C	-0.113826	0.0188589	1.58179427732145e-09	EIF2AK2
rs4917014	7	50305863	G	T	-0.119154	0.0127576	9.63385266142348e-21	EIF2AK2
rs7045087	9	32455262	C	T	0.0737217	0.0126722	5.97695519159053e-09	EIF2AK2
rs57994353	9	139356987	C	T	-0.109362	0.0130209	4.49572771301905e-17	EIF2AK2
rs2663052	10	50069395	A	G	-0.0688753	0.0119267	7.69537875470682e-09	EIF2AK2
rs199515	17	44856641	C	G	0.0909789	0.0153248	2.90643088579351e-09	EIF2AK2
rs17005891	4	83547862	A	G	-0.11679	0.0148688	4.00405468330546e-15	ELANE
rs12716641	8	6898998	C	T	0.0708072	0.0118952	2.64240875732195e-09	ELANE
rs7846314	8	61650831	T	A	-0.139979	0.015503	1.72623532660511e-19	ELANE
rs10828725	10	25218243	T	G	-0.0797547	0.0125705	2.2299750295315e-10	ELANE
rs2007647	19	851976	A	G	-0.173823	0.0149193	2.26777519156725e-31	ELANE
rs2145943	20	38563245	G	A	0.0780947	0.0121764	1.42121571164007e-10	ELANE
rs6891823	5	54317900	T	C	0.260803	0.0117804	1.33659551654646e-108	ESM1
rs12271952	11	64047600	C	T	0.136116	0.0173251	3.95366620068127e-15	ESRRA
rs12566574	1	31767162	G	T	-0.132194	0.0147416	3.03040029778837e-19	FABP3
rs118019635	8	82193282	A	C	-0.309145	0.0220489	1.15957808772609e-44	FABP5
rs12489751	3	58649994	A	G	0.282464	0.0138479	1.74904103996631e-92	FAM3D
rs143417305	1	160903680	A	C	0.468675	0.0482821	2.8151400151333e-22	FCER1G
rs11585858	1	161156033	A	C	-0.416489	0.013762	1e-200	FCER1G
rs186663604	1	161210533	T	C	0.549546	0.0417452	1.41026263694874e-39	FCER1G
rs34307129	1	161275729	A	G	0.343309	0.03389	4.0663054634043e-24	FCER1G
rs150744482	1	161531050	G	A	0.320963	0.0458512	2.559764430599e-12	FCER1G
rs149007767	7	50370254	T	C	-0.1757	0.0166159	3.91651685591211e-26	FCER1G
rs112732063	1	161259216	T	C	-0.269599	0.0451537	2.36091308939045e-09	FCGR3A
rs114169903	1	161596032	C	T	0.42887	0.0422	2.91205786152971e-24	FCGR3A
rs112732063	1	161259216	T	C	-0.647065	0.0448815	4.02253655998684e-47	FCGR3B
rs16832866	1	161334648	A	G	-0.322969	0.0307007	6.98714892561127e-26	FCGR3B
rs192757258	1	161586439	A	G	-0.217072	0.0282657	1.59330896584039e-14	FCGR3B
rs5030738	1	161599654	T	G	0.946714	0.0373091	4.78630092322646e-142	FCGR3B
rs2158799	7	28277107	G	C	0.0806596	0.0122807	5.0991759757487e-11	FCGRT
rs149007767	7	50370254	T	C	-0.140955	0.0166394	2.42437613352507e-17	FCGRT
rs59774409	19	50016748	T	C	-0.623075	0.0219748	7.43019137896717e-177	FCGRT
rs62128087	19	50026266	T	C	0.201606	0.0171476	6.49980009683024e-32	FCGRT
rs113373756	8	21883515	C	A	-0.14029	0.0232099	1.49968483550237e-09	FGF17
rs7740107	6	130374461	A	T	-0.14256	0.0135469	6.754605666335e-26	FGF9
rs2798259	13	22190518	T	A	-0.0734219	0.0119869	9.05690891330904e-10	FGF9
rs2456180	5	176467212	C	T	0.130446	0.0177146	1.78484291649801e-13	FGFR4
rs439213	5	176518315	C	A	-0.20686	0.0138665	2.52464314594825e-50	FGFR4
rs56330463	5	148200011	C	T	0.0979883	0.0120391	3.97923877634225e-16	FLT1
rs4363657	12	21368722	C	T	-0.091801	0.0152377	1.69320678458817e-09	FLT1
rs56728557	13	29029431	A	G	-0.371488	0.0164567	7.83429642766222e-113	FLT1
rs9508104	13	29245421	T	C	0.135865	0.0145051	7.47652861790717e-21	FLT1
rs954108	13	29368706	T	C	0.0826488	0.0120708	7.53008710547588e-12	FLT1
rs112634401	13	28688715	C	T	-0.141944	0.0162061	1.97333127953651e-18	FLT3
rs653178	12	112007756	T	C	-0.0909793	0.0119172	2.26881978114451e-14	FLT3LG
rs2878354	19	50005672	T	C	-0.123179	0.0184422	2.40270249853833e-11	FLT3LG
rs149007767	7	50370254	T	C	0.197536	0.0165985	1.17489755493953e-32	FPR1
rs78046237	8	23416887	C	T	0.088165	0.0118991	1.26677650534464e-13	FPR1
rs12460840	19	52165394	A	C	0.0910114	0.0124132	2.27091040400683e-13	FPR1
rs73568373	19	52245178	A	G	0.649144	0.0200676	1e-200	FPR1
rs11673446	19	52253707	C	T	0.546229	0.0110009	1e-200	FPR1
rs4801902	19	52439298	T	C	-0.3964	0.0328638	1.67648626607391e-33	FPR1
rs148797042	19	52640510	C	A	0.386841	0.0464909	8.73775775118023e-17	FPR1
rs78046237	8	23416887	C	T	0.0806632	0.0119028	1.22687410463834e-11	FPR2
rs7846314	8	61650831	T	A	-0.0954517	0.0155269	7.86647197882067e-10	FPR2
rs7210990	17	16170764	A	C	0.0754028	0.0118943	2.30658784977281e-10	FPR2
rs8078723	17	38166879	C	T	0.0901402	0.0122388	1.77133212868698e-13	FPR2
rs12986275	19	52171092	G	A	0.259704	0.0182911	9.37346150148169e-46	FPR2
rs1868942	19	52248641	T	C	0.487812	0.0135622	1e-200	FPR2
rs7251352	19	52276704	A	G	0.43314	0.01202	1e-200	FPR2
rs147925764	19	52412664	T	C	-0.287021	0.0396017	4.23642966049542e-13	FPR2
rs4801903	19	52457536	T	G	-0.292291	0.0327401	4.34610285367595e-19	FPR2
rs7302200	12	56449435	A	G	-0.100749	0.0128696	4.93287374494649e-15	GDF11
rs10162416	14	54889413	C	T	0.16563	0.0160993	7.98178453491154e-25	GMFB
rs10489481	1	185391167	A	G	0.0771245	0.0128027	1.70160988575419e-09	GNLY
rs189750681	2	85639364	A	G	0.571042	0.0504387	1.0282530348811e-29	GNLY
rs55844419	2	85664418	T	C	0.397973	0.0212986	6.53280958830392e-78	GNLY
rs3024798	2	85894308	T	G	-0.594205	0.0111711	1e-200	GNLY
rs140546452	2	85957161	T	C	0.689891	0.0543285	6.03531580503265e-37	GNLY
rs1559964	2	145343426	G	C	0.137551	0.0171705	1.13972480401975e-15	GNLY
rs7464572	8	145021167	G	C	0.0999938	0.0122595	3.45143739335856e-16	GNLY
rs2290400	17	38066240	C	T	-0.0771779	0.0118869	8.42558375339825e-11	GNLY
rs35698191	8	25321845	A	T	NA	NA	7.91407205399489e-41	GNRH1
rs13320980	3	119609160	C	T	-0.154779	0.0126479	1.95749201878675e-34	GSK3B
rs8180068	3	119853557	C	T	0.463408	0.0149675	1e-200	GSK3B
rs1259322	3	120208244	G	C	0.162748	0.0204354	1.66571232806881e-15	GSK3B
rs73257091	5	139664664	T	C	0.247854	0.0141107	4.58352917438182e-69	HBEGF
rs112470363	6	29649049	C	A	-0.177994	0.0250045	1.09018449238513e-12	HLA-A
rs9259819	6	29893575	T	G	0.481529	0.0112001	1e-200	HLA-A
rs114144511	6	29920930	C	A	-0.514793	0.0252948	4.4750717204766e-92	HLA-A
rs117136783	6	30669837	G	A	-0.294569	0.0376768	5.34933750943162e-15	HLA-A
rs1532624	16	57005479	A	C	-0.0760086	0.0119817	2.24171294653668e-10	HLA-A
rs1050391	6	32917857	G	A	-0.340862	0.0223436	1.51565375569697e-52	HLA-DMA
rs1135216	6	32814975	C	T	0.116869	0.016221	5.82103217770872e-13	HLA-DMB
rs209473	6	32922908	C	A	0.171441	0.0119494	1.10611428221807e-46	HLA-DMB
rs2071473	6	32782605	T	C	-0.0767949	0.0121626	2.71913017877339e-10	HLA-DOA
rs381218	6	32977420	T	G	-0.271205	0.0132422	3.22032719816759e-93	HLA-DOA
rs1324580	6	33833963	C	T	-0.155071	0.0257992	1.84841719536966e-09	HLA-DOA
rs115277907	6	31901090	T	G	-0.248411	0.0353339	2.05636403679285e-12	HLA-DOB
rs2857114	6	32779996	A	G	-0.40762	0.0126661	1e-200	HLA-DOB
rs4148879	6	32819478	A	G	0.274744	0.0175719	4.19179465932563e-55	HLA-DOB
rs146253626	6	33474663	T	C	0.365035	0.0446958	3.1615496026523e-16	HLA-DOB
rs140545087	6	32960494	A	G	-0.204451	0.034757	4.04361687227253e-09	HLA-DPA1
rs11965463	6	32979677	A	G	-0.532575	0.0288363	3.66859694441338e-76	HLA-DPA1
rs114788682	6	33029216	T	A	-0.630691	0.0178854	1e-200	HLA-DPA1
rs149607607	6	33064287	T	C	-0.744849	0.0403598	4.71845698248157e-76	HLA-DPA1
rs139286294	6	33309613	A	G	-0.40063	0.0479997	7.02586822435096e-17	HLA-DPA1
rs13330176	16	86019087	A	T	-0.105538	0.0144251	2.54683025258504e-13	HLA-DPA1
rs13205975	6	32970865	A	G	-0.330491	0.0264692	8.90225438010212e-36	HLA-DPB1
rs11965463	6	32979677	A	G	-0.530068	0.0288396	1.89976551503604e-75	HLA-DPB1
rs147926086	6	33010407	A	G	0.476848	0.0485436	8.96396185949951e-23	HLA-DPB1
rs9277935	6	33160425	T	G	-0.400318	0.0141843	3.06902198839112e-175	HLA-DPB1
rs2076775	6	33394253	G	C	-0.0898338	0.0121716	1.57579602274392e-13	HLA-DPB1
rs75635252	6	32509332	G	A	0.394294	0.0128859	1e-200	HLA-DQA2
rs2760994	6	32574308	T	C	0.174043	0.0119996	1.13972480401976e-47	HLA-DQA2
rs9273500	6	32628342	C	T	0.164541	0.0146379	2.57039578276887e-29	HLA-DRA
rs13330176	16	86019087	A	T	-0.0953195	0.0144301	3.95366620068128e-11	HLA-DRA
rs2844480	6	31564821	T	C	-0.145448	0.0147828	7.63132588705103e-23	HLA-DRB1
rs75252378	6	32502610	T	C	-0.352389	0.0116447	1e-200	HLA-DRB1
rs71534539	6	32512754	A	G	0.151398	0.0118555	2.3993853343082e-37	HLA-DRB1
rs28383456	6	32609453	T	C	-0.572924	0.0119916	1e-200	HLA-DRB1
rs3130100	6	33283766	C	T	-0.0711455	0.0119266	2.44331803114957e-09	HLA-DRB1
rs149798129	6	30398503	C	G	0.128146	0.0172785	1.20337227118268e-13	HLA-E
rs1265094	6	31106893	G	A	0.139303	0.0118491	6.56145266302906e-32	HLA-E
rs2442718	6	31322402	T	C	0.0855228	0.0129974	4.7108578542037e-11	HLA-E
rs2239708	6	31515763	T	A	0.295087	0.0265192	9.24911118076466e-29	HSPA1B
rs1144708	6	31710020	T	C	-0.212178	0.0121608	3.57766769936113e-68	HSPA1B
rs146341946	6	32209324	G	A	-0.235749	0.025927	9.63385266142348e-20	HSPA1B
rs9270979	6	32573780	G	A	-0.0785537	0.013162	2.40181747326306e-09	HSPA1B
rs143479464	6	31629324	C	A	-0.269208	0.0404507	2.82553050245956e-11	HSPA1L
rs34814308	6	31777641	T	C	-0.713063	0.0388095	2.14535911581574e-75	HSPA1L
rs885633	17	62067267	T	C	0.248978	0.0358072	3.57108345808345e-12	ICAM2
rs58370062	17	62105389	G	A	-0.28206	0.012262	4.36515832240167e-117	ICAM2
rs11571305	2	204800126	A	G	0.185287	0.014571	4.80617964725957e-37	ICOS
rs4355090	2	204816382	G	A	-0.0846102	0.0135448	4.18947882793752e-10	ICOS
rs72928038	6	90976768	A	G	0.115631	0.0162823	1.23310483322891e-12	ICOS
rs148024969	2	163075108	C	T	-0.333541	0.0453815	1.98518049741651e-13	IFIH1
rs149110519	6	144385777	T	C	-0.165499	0.0266213	5.07399459196248e-10	IFNAR1
rs2843944	21	34663944	G	A	-0.114179	0.0129723	1.34865230816678e-18	IFNAR1
rs999261	21	34666160	G	A	0.500051	0.0143917	1e-200	IFNAR1
rs9978363	21	35254287	A	G	0.0861566	0.0148584	6.68713360137949e-09	IFNAR1
rs2870960	12	68426628	C	T	-0.136151	0.0126532	5.29419581017429e-27	IFNG
rs1118865	12	68520694	A	G	-0.119393	0.0131849	1.36332688768634e-19	IFNG
rs2594836	5	173205318	A	G	0.113683	0.0137052	1.08592542131263e-16	IFNGR1
rs9494599	6	137239438	G	C	0.075651	0.0119582	2.50951617929212e-10	IFNGR1
rs11754268	6	137540335	T	C	-0.241928	0.0138938	6.62064040270453e-68	IFNGR1
rs56388170	7	28724374	T	G	0.0756882	0.0131119	7.81501831223678e-09	IFNGR1
rs7210990	17	16170764	A	C	0.0694576	0.0118969	5.2767922971597e-09	IFNGR1
rs2594836	5	173205318	A	G	0.079793	0.0137222	6.06345278294285e-09	IFNGR2
rs10470090	21	34748357	T	G	0.691162	0.016256	1e-200	IFNGR2
rs117086812	21	34848708	C	T	-0.479163	0.029887	7.56484440833279e-58	IFNGR2
rs78382990	21	35102349	G	A	-0.36068	0.0449742	1.05925372517729e-15	IFNGR2
rs181770067	21	35278239	G	A	0.450084	0.0370892	6.87384919590328e-34	IFNGR2
rs74091284	14	106072673	C	G	0.203699	0.0330498	7.1198361621464e-10	IGHE
rs5757427	22	22564734	T	A	0.448478	0.0124059	1e-200	IGLV10-54
rs56330463	5	148200011	C	T	-0.0823557	0.0120473	8.14329185209245e-12	IL10RA
rs61598135	11	117888352	A	T	-0.577603	0.0237055	3.92644935399595e-131	IL10RA
rs628269	11	117926735	G	A	-0.172989	0.0182015	2.01604397066437e-21	IL10RA
rs1375493	2	182323766	A	G	0.0770259	0.0119881	1.31701281251001e-10	IL15
rs60301947	4	142225747	A	C	-0.259931	0.0120413	2.38781128291318e-103	IL15
rs7698675	4	142594719	A	T	-0.146189	0.013703	1.43053998082007e-26	IL15
rs2057655	5	131807624	A	G	0.0928842	0.0143156	8.68760366787145e-11	IL15
rs75301646	16	28617885	A	G	-0.073977	0.0121959	1.31301594468005e-09	IL15
rs112200456	2	102326316	A	C	0.407955	0.0514296	2.15278173472437e-15	IL18RAP
rs1558644	2	102691310	G	A	0.173568	0.0152813	6.76705957674193e-30	IL18RAP
rs72998585	2	102858490	T	A	0.59546	0.0165906	1e-200	IL18RAP
rs115184829	2	102886298	T	C	0.76232	0.0502028	4.47301134824445e-52	IL18RAP
rs12623748	2	103179942	T	C	-0.794535	0.0260777	1e-200	IL18RAP
rs7559928	2	103203995	A	G	0.571464	0.0160116	1e-200	IL18RAP
rs57751434	2	103289034	A	G	0.3225	0.0397168	4.66981848557837e-16	IL18RAP
rs56388170	7	28724374	T	G	-0.0856838	0.0131075	6.27624661280026e-11	IL18RAP
rs9420589	10	94450233	T	G	0.0911729	0.012002	3.04508906697422e-14	IL18RAP
rs3184504	12	111884608	C	T	-0.0868765	0.0119234	3.18346441755644e-13	IL18RAP
rs8067378	17	38051348	G	A	-0.0868432	0.0118812	2.68720005671711e-13	IL18RAP
rs6542082	2	113464709	G	A	-0.0965459	0.0118842	4.51024361117193e-16	IL1B
rs1531070	4	140795327	A	G	-0.0739755	0.0120688	8.81008300142221e-10	IL1B
rs6893300	5	179135815	A	C	-0.0815811	0.0130026	3.51439036820735e-10	IL1B
rs149110519	6	144385777	T	C	-0.194985	0.0266072	2.32916363021397e-13	IL1B
rs56388170	7	28724374	T	G	0.0874073	0.0131067	2.57928896442749e-11	IL1B
rs149007767	7	50370254	T	C	0.165055	0.0166237	3.11960781764676e-23	IL1B
rs111778408	14	35572163	A	G	-0.166719	0.0197205	2.80995910884249e-17	IL1B
rs8078723	17	38166879	C	T	0.130981	0.0122127	7.76783514384352e-27	IL1B
rs28498283	2	43360065	T	A	0.0814005	0.01365	2.47041547988852e-09	IL1R2
rs62155149	2	102298722	G	T	0.375207	0.0122723	1e-200	IL1R2
rs56330463	5	148200011	C	T	-0.0751204	0.0120507	4.5583744746447e-10	IL1R2
rs35979828	12	54685880	T	C	-0.192338	0.025598	5.74380913496318e-14	IL1R2
rs7210990	17	16170764	A	C	0.0995038	0.0118818	5.55008967183644e-17	IL1R2
rs78888631	3	190284555	A	G	0.521627	0.0214956	4.41570447353323e-130	IL1RAP
rs56388170	7	28724374	T	G	0.125532	0.0130847	8.50550295897096e-22	IL1RAP
rs10774624	12	111833788	A	G	0.0748716	0.0119224	3.39008041434375e-10	IL1RAP
rs7210990	17	16170764	A	C	0.100396	0.0118812	2.91809885374184e-17	IL1RAP
rs77435902	2	102801413	G	T	-0.157651	0.0260679	1.46838520487934e-09	IL1RL1
rs2058660	2	103054449	A	G	0.347142	0.013364	9.2469817393824e-149	IL1RL1
rs7665090	4	103551603	G	A	-0.0866334	0.0118819	3.06760897691794e-13	IL23A
rs2695782	12	56722830	T	C	-0.184846	0.0223587	1.37151322593649e-16	IL23A
rs291107	1	207075171	C	T	0.196356	0.0118146	5.02689715369071e-62	IL24
rs2497306	10	94485211	C	A	-0.069773	0.011889	4.39491014252147e-09	IL32
rs4786364	16	3018953	G	C	0.108529	0.0120407	1.99756076844271e-19	IL32
rs12448662	16	3084029	G	A	-0.429006	0.013551	1e-200	IL32
rs116987268	16	3123504	C	T	0.94668	0.0234899	1e-200	IL32
rs224197	16	3222361	G	A	0.136945	0.0196695	3.34965439157828e-12	IL32
rs56388170	7	28724374	T	G	-0.130228	0.0130815	2.3933157564054e-23	IL4R
rs1991866	8	130624105	C	G	0.0787134	0.0120504	6.4893320953417e-11	IL4R
rs8055597	16	27222810	A	G	0.104248	0.0175277	2.72100913625226e-09	IL4R
rs1110470	16	27336427	A	G	0.339483	0.01157	3.05492111321561e-189	IL4R
rs2290400	17	38066240	C	T	-0.0924034	0.0118792	7.3333092527415e-15	IL4R
rs10908839	1	154430798	G	C	-0.166717	0.0136904	4.09166434829044e-34	IL6R
rs149007767	7	50370254	T	C	-0.113284	0.0166543	1.03038612044162e-11	IL6R
rs7570971	2	135837906	A	C	-0.0728156	0.0119711	1.18100027842503e-09	IRF7
rs4917014	7	50305863	G	T	-0.121388	0.0127561	1.79638739906389e-21	IRF7
rs7481614	11	438662	G	A	-0.0917361	0.012941	1.35487740437975e-12	IRF7
rs12360820	11	620927	C	A	0.34207	0.0154271	6.20869034230073e-109	IRF7
rs4378729	19	18395756	G	A	-0.130941	0.0134678	2.41546083444494e-22	JUND
rs77609620	19	18452787	C	G	-0.137807	0.0220263	3.9345946763408e-10	JUND
rs11084367	19	55213281	A	G	0.220751	0.0295019	7.28618174513229e-14	KIR2DL3
rs59264679	19	55390395	C	T	0.0736437	0.0128	8.75709376777648e-09	KIR2DL3
rs11084372	19	55348691	G	A	-0.377541	0.0152794	8.5506671288466e-135	KIR3DL1
rs12980151	19	55374472	A	C	-0.193314	0.0131362	5.05824662003115e-49	KIR3DL1
rs62124581	19	55414914	G	A	-0.143842	0.014473	2.8274829840696e-23	KIR3DL1
rs601838	19	55372167	G	T	0.38134	0.0118335	1e-200	KIR3DL2
rs7253636	19	55389532	T	C	0.289808	0.0221462	3.95913216728166e-39	KIR3DL2
rs143986320	19	55418688	C	T	-0.35579	0.045558	5.7372001354935e-15	KIR3DL2
rs12371638	12	10347952	C	T	0.0758641	0.0127342	2.55970549052338e-09	KLRC1
rs7313688	12	10516191	A	C	-0.401588	0.0117092	1e-200	KLRC1
rs2417903	12	10704691	T	A	-0.218998	0.01194	3.83883989902765e-75	KLRC1
rs12307712	12	10931357	A	G	0.169939	0.0290753	5.07177524965042e-09	KLRC1
rs7969927	12	10943626	T	C	0.0849294	0.0119204	1.04375843932355e-12	KLRC1
rs2485713	10	8465203	C	G	-0.0763506	0.0122614	4.7544468852521e-10	KLRC3
rs17734663	12	10193525	A	G	0.211013	0.0365992	8.14648008186374e-09	KLRC3
rs11612335	12	10474096	G	A	0.0807534	0.012745	2.35808795534851e-10	KLRC3
rs12371398	12	10492228	T	C	-0.108602	0.0167907	9.91744955231412e-11	KLRC3
rs7313688	12	10516191	A	C	-0.39995	0.0117131	1e-200	KLRC3
rs7967864	12	10596623	T	C	0.558351	0.0298105	2.81903196263651e-78	KLRC3
rs147936920	12	10629730	A	G	-0.507613	0.0330954	4.26088683582789e-53	KLRC3
rs908833	9	139850675	T	G	0.112373	0.0119461	5.12507234231178e-21	LCN12
rs3093664	6	31544642	G	A	0.160448	0.0225945	1.23851137591238e-12	LTB
rs141094656	1	92753336	C	T	0.346598	0.0429293	6.82495826522059e-16	LTB4R
rs56330463	5	148200011	C	T	-0.0877273	0.0120447	3.25536732471637e-13	LTB4R
rs56388170	7	28724374	T	G	-0.136391	0.013077	1.80883936164376e-25	LTB4R
rs149007767	7	50370254	T	C	-0.2592	0.0165383	2.32113286066396e-55	LTB4R
rs3181256	14	24800879	A	G	0.218644	0.0123884	1.03204824580122e-69	LTB4R
rs17789396	11	64649222	G	A	0.143111	0.0198187	5.1605976466302e-13	LTBP3
rs12803915	11	65211979	A	G	0.485585	0.0146337	1e-200	LTBP3
rs114234466	11	65357638	A	G	0.354658	0.0475731	9.00119147103187e-14	LTBP3
rs80295673	11	65907886	C	T	0.262412	0.0373907	2.2506087344336e-12	LTBP3
rs34856868	1	92554283	A	G	0.228113	0.0384269	2.91702398440497e-09	LYZ
rs149007767	7	50370254	T	C	-0.10114	0.0166599	1.27118863082009e-09	LYZ
rs117605376	12	69218646	A	C	-0.248958	0.0390719	1.86818551306907e-10	LYZ
rs7961809	12	69497995	G	A	-0.22985	0.0150837	1.96652739141711e-52	LYZ
rs73141969	12	69614374	A	G	0.77859	0.0151113	1e-200	LYZ
rs117061487	12	69709121	T	C	-0.818325	0.031078	8.37529282126886e-153	LYZ
rs143630136	12	69721929	T	C	0.893578	0.036933	2.54683025258508e-129	LYZ
rs117010946	12	69888875	T	C	-0.302626	0.0437144	4.42792238778708e-12	LYZ
rs73140579	12	69904574	G	A	0.239449	0.0338507	1.50973248538731e-12	LYZ
rs142392948	12	70064301	G	A	-0.354605	0.0327163	2.24905460583578e-27	LYZ
rs17813869	12	70341563	A	G	0.319369	0.0348223	4.66874334392019e-20	LYZ
rs62093468	18	56403055	G	C	-0.315077	0.0133439	2.89067988236547e-123	MALT1
rs7237286	18	56431078	T	C	-0.156573	0.0130807	5.10269957859438e-33	MALT1
rs113284266	3	51134308	T	C	-0.33783	0.0486688	3.88239751205764e-12	MANF
rs4453876	3	51228806	T	C	-0.134717	0.0192055	2.30940445891927e-12	MANF
rs79414294	3	51480872	G	A	0.240824	0.0342236	1.96969961489992e-12	MANF
rs3819306	6	31322133	G	A	0.073707	0.0119487	6.88969505481138e-10	MANF
rs56378716	17	56356502	G	A	-0.357788	0.0461716	9.24698173938221e-15	MANF
rs10250	19	4101062	T	G	0.268658	0.0117101	1.76197604641161e-116	MAP2K2
rs588931	10	30781288	C	T	-0.374173	0.014846	3.65594791613115e-140	MAP3K8
rs7095741	10	30819529	T	A	-0.0748142	0.0119049	3.29549001416516e-10	MAP3K8
rs56311653	10	30898813	C	T	-0.124125	0.015638	2.06442923207399e-15	MAP3K8
rs7262903	20	3843027	A	C	0.511201	0.01612	1e-200	MAVS
rs10433309	22	24238674	T	C	-0.0836138	0.0126044	3.27114654018266e-11	MIF
rs5751776	22	24266954	C	A	0.201553	0.0119969	2.42381796455465e-63	MIF
rs3731827	2	85806068	C	T	0.0961105	0.0120374	1.41449038602332e-15	MMP9
rs7613595	3	16908518	C	A	0.109595	0.0139975	4.89440608973125e-15	MMP9
rs149110519	6	144385777	T	C	-0.164549	0.0266217	6.36971498323821e-10	MMP9
rs56388170	7	28724374	T	G	-0.139995	0.0130743	9.37562006925883e-27	MMP9
rs149007767	7	50370254	T	C	-0.146875	0.0166357	1.05608773762404e-18	MMP9
rs4065321	17	38143548	T	C	0.0775781	0.0119232	7.68776324173841e-11	MMP9
rs6073969	20	44582836	T	C	0.203758	0.0239843	1.96924612701455e-17	MMP9
rs13925	20	44644965	A	G	0.353837	0.0164753	2.56448403651775e-102	MMP9
rs17005891	4	83547862	A	G	-0.130743	0.0148606	1.39027271648398e-18	MPO
rs7846314	8	61650831	T	A	-0.113162	0.0155185	3.0492989203838e-13	MPO
rs2585830	17	56027903	G	T	0.0926217	0.0147449	3.35112015639554e-10	MPO
rs2856857	17	56357833	A	G	0.593632	0.0162906	1e-200	MPO
rs57228624	19	836149	C	T	-0.12086	0.014144	1.28321669125703e-17	MPO
rs1012068	22	32265903	G	T	-0.077882	0.0132977	4.71867428045919e-09	MPO
rs9886963	3	195335337	A	G	-0.197776	0.0127129	1.42626426135263e-54	MUC4
rs11708303	3	195665099	C	T	0.333371	0.017107	1.40442968357793e-84	MUC4
rs1990760	2	163124051	T	C	0.0742433	0.0121529	1.00129027934714e-09	MX2
rs4917014	7	50305863	G	T	-0.112361	0.0127619	1.31552770877011e-18	MX2
rs57994353	9	139356987	C	T	-0.0884699	0.0130321	1.13057661965708e-11	MX2
rs4766578	12	111904371	A	T	0.0775207	0.0119087	7.54570808545776e-11	MX2
rs77974492	21	42713863	A	G	0.215341	0.025376	2.13894688416952e-17	MX2
rs7276343	21	42728433	C	T	-0.140412	0.0197452	1.14868248754611e-12	MX2
rs60975870	21	42733991	A	G	-0.799549	0.0221831	1e-200	MX2
rs80201571	3	136659779	T	G	-0.185501	0.0145961	5.26987118996725e-37	NCK1
rs9420589	10	94450233	T	G	0.075567	0.0120096	3.12996873906266e-10	NCR1
rs61137200	19	55382490	C	T	-0.101525	0.0150047	1.32038323066665e-11	NCR1
rs1671160	19	55428459	T	C	0.138718	0.0140438	5.21674970307603e-23	NCR1
rs1808986	1	212561226	A	G	0.152417	0.0147949	6.91512444331922e-25	NENF
rs791721	1	212613741	A	G	-0.276158	0.0119514	3.95366620068123e-118	NENF
rs12403510	1	213423191	A	C	0.267327	0.0439792	1.21389186229249e-09	NENF
rs1354034	3	56849749	C	T	0.136897	0.012196	3.08105889489975e-29	NENF
rs2227901	4	57798189	A	G	0.103364	0.0147642	2.5450715720695e-12	NENF
rs9272544	6	32606878	A	G	0.0826097	0.0119444	4.6387396675603e-12	NENF
rs7075195	10	65050659	G	A	0.0767634	0.0120366	1.80119196111874e-10	NENF
rs6126248	20	50142212	A	G	0.0906697	0.01559	6.03448205293523e-09	NFATC2
rs28365903	14	24836815	G	C	-0.14052	0.0154823	1.12434605391248e-19	NFATC4
rs1896806	15	84222177	A	G	0.0916022	0.0120047	2.33668408167274e-14	NMB
rs11638554	15	85148231	G	T	-0.408838	0.0124858	1e-200	NMB
rs3751972	17	26206414	A	C	-0.224755	0.0138157	1.66494541579529e-59	NOS2
rs883871	17	38252660	A	G	0.413117	0.0164089	7.29457510254568e-140	NR1D1
rs35136361	3	23978223	A	G	0.337005	0.0225453	1.60990407621571e-50	NR1D2
rs7636932	3	24099954	C	T	-0.130107	0.0139468	1.0707793815139e-20	NR1D2
rs3805389	4	56482750	A	G	0.0827201	0.0134487	7.71898149889202e-10	NR1D2
rs12984494	19	50898627	T	C	0.187551	0.0220112	1.58744979829576e-17	NR1H2
rs35583	12	95422108	G	A	0.303484	0.0158003	3.20922376804843e-82	NR2C1
rs297588	2	157358052	G	A	0.132799	0.0130945	3.61160295758232e-24	NR4A2
rs7570971	2	135837906	A	C	-0.0710662	0.0119719	2.91702398440497e-09	NRP1
rs11595785	10	33703526	A	G	0.293377	0.0167805	1.92397754933168e-68	NRP1
rs1889949	10	33769586	C	G	0.0909688	0.0131279	4.22668614265602e-12	NRP1
rs4592376	10	33984285	A	C	-0.106079	0.0119328	6.12209409068256e-19	NRP1
rs57011864	10	34160644	G	A	0.510241	0.0159433	1e-200	NRP1
rs76195870	10	34187483	T	C	-0.571799	0.0431641	4.68381787850244e-40	NRP1
rs4809278	20	61315545	G	A	-0.0915798	0.0120316	2.70707320392135e-14	OGFR
rs11696245	20	61428423	C	A	-0.193584	0.011826	3.16300588534523e-60	OGFR
rs10187424	2	85794297	C	T	-0.098685	0.012027	2.2982644533865e-16	OPRL1
rs149110519	6	144385777	T	C	0.250782	0.026574	3.83618903805027e-21	OPRL1
rs45602035	20	62196020	T	C	-0.316541	0.035704	7.59626312954556e-19	OPRL1
rs2750484	20	62353775	C	T	-0.376068	0.0433188	3.90930900596227e-18	OPRL1
rs6512302	20	62691550	C	G	-0.442625	0.0131577	1e-200	OPRL1
rs6062648	20	62773228	A	G	0.23083	0.013762	3.8592241159473e-63	OPRL1
rs113740661	20	62778579	T	C	0.222792	0.0382502	5.72505943914051e-09	OPRL1
rs71325499	20	62840856	A	C	-0.130081	0.0189927	7.43703799062712e-12	OPRL1
rs149110519	6	144385777	T	C	0.152967	0.0266266	9.20301224766452e-09	OSGIN1
rs75788592	16	83904868	G	A	0.104276	0.0159752	6.70038873807757e-11	OSGIN1
rs2665304	16	83987668	G	C	0.349652	0.0122765	1.98152702580508e-178	OSGIN1
rs12922815	16	84069222	A	T	0.128654	0.0119331	4.22376745949807e-27	OSGIN1
rs11864916	16	84228305	G	C	0.0957405	0.0131315	3.08105889489974e-13	OSGIN1
rs1354034	3	56849749	C	T	0.0909583	0.0122264	1.00995029412032e-13	PDGFB
rs2247128	22	39630287	G	A	0.451426	0.0122986	1e-200	PDGFB
rs79758575	22	39755279	A	G	-0.32343	0.0440598	2.12324446200022e-13	PDGFB
rs9809657	3	138605971	G	T	-0.07036	0.0118916	3.28269096617884e-09	PIK3CB
rs12264390	10	959111	C	T	0.0936541	0.014557	1.24620646519185e-10	PIK3CB
rs42175	7	106488048	A	G	0.155333	0.0120242	3.55385741986075e-38	PIK3CG
rs6414806	5	66820274	T	C	0.0847826	0.0119281	1.179234020653e-12	PIK3R1
rs62357310	5	67473708	T	C	-0.273418	0.0398267	6.62979347670669e-12	PIK3R1
rs4976156	5	67570613	G	A	0.223552	0.0143909	2.03610420113196e-54	PIK3R1
rs270601	5	131656997	C	T	-0.0756469	0.0126415	2.17991720968887e-09	PLAAT4
rs10897430	11	63275563	T	C	0.127592	0.0122192	1.59404288071222e-25	PLAAT4
rs10774625	12	111910219	G	A	-0.0724236	0.0119112	1.19880901454585e-09	PLAAT4
rs12598357	16	28340945	G	A	-0.0847548	0.0120087	1.69160905027764e-12	PLAAT4
rs11065979	12	112059557	T	C	0.0692421	0.0120494	9.11632920816981e-09	PLCG1
rs35508023	20	39624149	A	C	-0.387764	0.0445383	3.13689513015838e-18	PLCG1
rs73123230	20	40007926	G	A	0.199832	0.0275653	4.18600747955102e-13	PLCG1
rs343311	3	146241475	A	G	-0.0846773	0.0121	2.59656979027379e-12	PLSCR1
rs2688688	3	146250397	C	G	-0.475903	0.0129177	1e-200	PLSCR1
rs13085251	3	48340045	T	C	-0.109443	0.0137571	1.78566505632674e-15	PLXNB1
rs826415	1	118153977	G	T	0.189874	0.0127866	7.04044321469975e-50	PPBP
rs1050316	1	156434703	T	G	-0.0781592	0.0125708	5.05463732493247e-10	PPBP
rs4670221	2	38050232	G	C	-0.0892811	0.012608	1.4272498301649e-12	PPBP
rs1354034	3	56849749	C	T	0.63182	0.0110358	1e-200	PPBP
rs2014511	4	154457519	A	G	0.208057	0.032451	1.44191612968829e-10	PPBP
rs342275	7	106359216	T	C	0.0919515	0.011993	1.76075933676303e-14	PPBP
rs7075195	10	65050659	G	A	0.13597	0.0119995	9.19390474803981e-30	PPBP
rs505404	11	243268	G	T	0.281061	0.0141237	4.08601540813823e-88	PPBP
rs10876550	12	54712308	A	G	0.0773985	0.0120839	1.50168900161469e-10	PPBP
rs11553699	12	122216910	G	A	0.17579	0.0189924	2.13010003741124e-20	PPBP
rs12050884	15	40306334	A	C	0.0887983	0.0149053	2.56277217474192e-09	PPBP
rs11082304	18	20720973	T	G	0.100956	0.0118734	1.8505464897947e-17	PPBP
rs13042885	20	1924707	T	C	-0.0885025	0.0131741	1.84246819614363e-11	PPBP
rs6463247	7	44839616	T	C	0.417215	0.0149835	1.23879658653034e-170	PPIA
rs2594836	5	173205318	A	G	0.0787854	0.0137226	9.38966288139351e-09	PPP4C
rs12596543	16	30029135	G	A	-0.274661	0.0117216	2.01836636368159e-121	PPP4C
rs11586695	1	45820164	A	G	0.213918	0.0208298	9.64050979010751e-25	PRDX1
rs17522918	1	45987574	A	C	-0.547419	0.0203198	7.43019137896717e-160	PRDX1
rs62132278	19	836654	T	C	0.338284	0.0139936	4.15910610494022e-129	PRTN3
rs4752829	11	47396654	A	G	-0.187721	0.0130523	6.69267906935845e-47	PSMC3
rs10769288	11	47729180	A	G	-0.0994062	0.012159	2.94374373371174e-16	PSMC3
rs118092144	17	30778945	A	G	0.0804479	0.0119196	1.4866200985286e-11	PSMD11
rs1045454	11	204228	A	G	0.541677	0.0129114	1e-200	PSMD13
rs4029217	11	285049	G	A	0.113021	0.0170294	3.20110559153497e-11	PSMD13
rs4971028	1	151252137	C	T	0.267406	0.0137598	3.98107170553492e-84	PSMD4
rs653178	12	112007756	T	C	-0.0756257	0.0119248	2.26798407100038e-10	PSME1
rs4575	14	24615435	C	T	-0.205593	0.0129235	5.52331738887281e-57	PSME1
rs3184504	12	111884608	C	T	-0.0858632	0.0119239	5.977230446887e-13	PSME2
rs2153271	9	16864521	T	C	0.0725205	0.0119505	1.29190327743768e-09	PTGDS
rs885070	9	139856810	G	A	0.303063	0.0116629	7.27779804536815e-149	PTGDS
rs4476745	5	39999182	C	T	0.222584	0.0133877	4.51751912676302e-62	PTGER4
rs12514900	5	40363876	G	A	-0.398875	0.0141988	1.2189895989249e-173	PTGER4
rs11749955	5	40834182	G	A	-0.149993	0.0172604	3.62409855899745e-18	PTGER4
rs149007767	7	50370254	T	C	0.0976671	0.0166613	4.57878234937189e-09	PTGER4
rs10873955	1	78284211	G	A	-0.0875113	0.013394	6.42096052567595e-11	PTGFR
rs17388283	1	78815854	T	C	0.13902	0.0144825	8.05749417091448e-22	PTGFR
rs12077324	1	79024688	C	T	-0.248758	0.0130926	1.70529688990962e-80	PTGFR
rs141094656	1	92753336	C	T	-0.286526	0.0429606	2.56507459877747e-11	PTK2
rs149290349	2	43451957	A	G	-0.2287	0.022335	1.31795323366855e-24	PTK2
rs1354034	3	56849749	C	T	0.220184	0.0121093	7.03720171722046e-74	PTK2
rs9809116	3	72397279	G	A	0.0958199	0.0120321	1.67109061431071e-15	PTK2
rs10088133	8	142017877	G	A	0.24158	0.011746	5.42125705087955e-94	PTK2
rs170088	8	142160876	T	C	0.126812	0.0184207	5.81165733962241e-12	PTK2
rs505404	11	243268	G	T	0.0994128	0.014296	3.55549440858593e-12	PTK2
rs6463551	7	6389839	G	A	0.162439	0.0122066	2.09652478029196e-40	RAC1
rs836528	7	6468073	C	G	0.406211	0.0173699	5.95662143529018e-121	RAC1
rs4645917	11	65481640	A	G	0.120207	0.0203441	3.45032496071037e-09	RELA
rs56388170	7	28724374	T	G	0.107253	0.0130963	2.62119903863524e-16	RELB
rs149007767	7	50370254	T	C	0.135895	0.0166423	3.20405527691323e-16	RELB
rs1800693	12	6440009	C	T	-0.107949	0.0120317	2.90669859029883e-19	RELB
rs111778408	14	35572163	A	G	-0.232668	0.0196731	2.83726564866257e-32	RELB
rs12600856	17	38163295	C	T	0.085554	0.0122435	2.7964045493982e-12	RELB
rs8111826	19	45557218	A	G	0.0741936	0.0118875	4.33670619120848e-10	RELB
rs112766034	1	151230430	A	G	-0.212294	0.0153479	1.62967123511053e-43	RFX5
rs11671119	19	19286077	T	C	1.03439	0.0314839	1e-200	RFXANK
rs79003009	19	19303284	T	C	-0.220395	0.0309931	1.15027054779012e-12	RFXANK
rs113564583	19	19545642	G	A	-0.341694	0.0242888	5.95662143529008e-45	RFXANK
rs599463	13	37438130	T	C	-0.106666	0.0161422	3.8958300217813e-11	RFXAP
rs4845604	1	151801680	A	G	0.185687	0.0173666	1.10943024160784e-26	RORC
rs7554511	1	200877562	A	C	-0.0938675	0.0136326	5.75439937337157e-12	RORC
rs13325613	3	46298373	T	G	-0.247765	0.0211834	1.33290746423134e-31	RORC
rs1920116	3	169579971	A	G	-0.0796823	0.0131671	1.43410186305196e-09	RORC
rs1870071	19	16505106	C	T	0.105008	0.0129757	5.83982724618931e-16	RORC
rs2595163	2	6972341	A	G	-0.329159	0.0291593	1.50072113897163e-29	RSAD2
rs4917014	7	50305863	G	T	-0.104161	0.0127669	3.38376348861766e-16	RSAD2
rs57994353	9	139356987	C	T	-0.11461	0.0130177	1.31795323366855e-18	RSAD2
rs2663052	10	50069395	A	G	-0.0710263	0.0119258	2.58797454291167e-09	RSAD2
rs140789324	1	151856415	A	G	0.23762	0.0407045	5.29578079110916e-09	S100A11
rs2999552	1	152008766	A	T	0.531691	0.0274716	1.88625324535105e-83	S100A11
rs12264390	10	959111	C	T	-0.0906695	0.0145584	4.71823969451066e-10	S100A11
rs2480695	1	153508996	G	T	-0.222878	0.0206323	3.35351304450561e-27	S100A6
rs149110519	6	144385777	T	C	0.165608	0.0266213	4.9462948362105e-10	S100A6
rs8067378	17	38051348	G	A	-0.0898881	0.0118796	3.83089280638414e-14	S100B
rs4819201	21	47526719	A	G	-0.113767	0.011889	1.07944370998446e-21	S100B
rs4819210	21	47579668	G	A	-0.500866	0.013256	1e-200	S100B
rs16979358	21	47966977	T	C	-0.371777	0.0174165	4.20726628384439e-101	S100B
rs2839363	21	48024746	G	A	-0.338894	0.0115611	7.04693068967168e-189	S100B
rs1922987	1	101753101	C	T	-0.147449	0.0121423	6.21870563798753e-34	S1PR1
rs2163857	19	10344599	G	C	0.112907	0.0122941	4.15336405489075e-20	S1PR2
rs141094656	1	92753336	C	T	0.272977	0.0429669	2.1115919613008e-10	SCGB3A1
rs11744920	5	179879382	C	T	0.408408	0.0126412	1e-200	SCGB3A1
rs6863987	5	179893257	T	C	0.302004	0.0124222	1.47910838816816e-130	SCGB3A1
rs10053714	5	180021099	C	T	-0.221598	0.0257466	7.49894209332456e-18	SCGB3A1
rs11960332	5	180071276	A	G	-0.188419	0.016699	1.58489319246111e-29	SCGB3A1
rs4789685	17	80281763	G	A	-0.144694	0.019049	3.05914455948641e-14	SECTM1
rs74001624	17	80314483	G	C	-0.446689	0.0295082	9.09284943853065e-52	SECTM1
rs7801600	7	83726605	C	T	-0.147851	0.0150137	7.01940013969579e-23	SEMA3A
rs34657298	7	83802334	A	G	-0.143622	0.0237371	1.44311187366504e-09	SEMA3A
rs79114877	7	83828724	A	G	0.473642	0.0243485	2.78099366782627e-84	SEMA3A
rs41264917	1	155171811	A	G	-0.294483	0.0327073	2.18021839718594e-19	SEMA4A
rs72706192	1	155833403	T	C	-0.263074	0.0393041	2.18021839718594e-11	SEMA4A
rs115685211	1	156001168	T	C	0.364817	0.0347527	8.87973489325766e-26	SEMA4A
rs11578696	1	156056968	G	A	0.548385	0.0175071	1e-200	SEMA4A
rs111558386	1	156161085	G	A	0.580836	0.0443383	3.29230453333405e-39	SEMA4A
rs191533912	1	156177584	A	G	-0.498337	0.031302	4.57404044030042e-57	SEMA4A
rs78869397	1	156272343	T	C	-0.398961	0.0319133	7.33499800401551e-36	SEMA4A
rs56410778	1	156316741	C	T	-0.486871	0.0398473	2.47286267818702e-34	SEMA4A
rs2594836	5	173205318	A	G	0.127915	0.0136963	9.66941054609118e-21	SEMA4A
rs149110519	6	144385777	T	C	-0.201754	0.0266036	3.3558303695328e-14	SEMA4A
rs35979828	12	54685880	T	C	-0.195762	0.0255961	2.03798038628706e-14	SEMA4A
rs12600856	17	38163295	C	T	0.0819673	0.0122453	2.17770977235315e-11	SEMA4A
rs16882559	5	9362995	A	C	0.366221	0.0348975	9.18544074724688e-26	SEMA5A
rs11559051	5	9549941	G	C	0.616411	0.0218362	2.59417936211874e-175	SEMA5A
rs56299877	1	151115645	T	C	0.191859	0.0143742	1.22659163895723e-40	SEMA6C
rs17424723	20	43814520	G	T	-0.449984	0.0153394	3.67282300498083e-189	SEMG1
rs6130803	20	43923102	G	A	0.162866	0.0220235	1.41416472507015e-13	SEMG1
rs7522371	1	162373748	C	G	0.226365	0.012621	6.24165845090971e-72	SH2D1B
rs1559964	2	145343426	G	C	0.100267	0.0171887	5.43738393846503e-09	SH2D1B
rs35963943	3	18751611	A	G	0.105121	0.0163753	1.36810679525249e-10	SH2D1B
rs9420589	10	94450233	T	G	0.123664	0.0119813	5.63897280334951e-25	SH2D1B
rs2617170	12	10560957	C	T	-0.117482	0.0125998	1.1204693988178e-20	SH2D1B
rs147350405	1	154922599	G	C	1.1157	0.0312836	1e-200	SHC1
rs146899245	1	155407083	A	G	0.292702	0.0403633	4.11907784867738e-13	SHC1
rs3008870	1	67418027	T	C	-0.0802078	0.0136026	3.71518119661533e-09	SLC22A17
rs675209	6	7102084	C	T	0.0876793	0.013037	1.74863835474636e-11	SLC22A17
rs72928038	6	90976768	A	G	-0.0989512	0.0162901	1.24448595609336e-09	SLC22A17
rs3184504	12	111884608	C	T	-0.0717277	0.0119306	1.83020610631105e-09	SLC22A17
rs2231811	14	23826792	A	G	0.659136	0.0278671	1.10407861990209e-123	SLC22A17
rs115984700	14	23829369	T	G	-0.362239	0.0458623	2.82487997491571e-15	SLC22A17
rs7419983	2	189881888	T	C	0.103424	0.0137654	5.77032135332931e-14	SLC40A1
rs62184177	2	189911649	G	A	0.299493	0.0276635	2.58642565837801e-27	SLC40A1
rs12052498	2	190361911	A	G	-0.359763	0.0115138	1e-200	SLC40A1
rs149789304	2	190507240	A	G	0.433629	0.0444069	1.5944099649102e-22	SLC40A1
rs1354034	3	56849749	C	T	-0.169468	0.012167	4.25794453582594e-44	SLC40A1
rs9859260	3	195800547	T	C	-0.0918409	0.0120575	2.60015956316527e-14	SLC40A1
rs12466022	2	43359061	A	C	-0.0879953	0.0135465	8.24897523935329e-11	SLPI
rs17617068	5	179168097	C	T	-0.104447	0.012991	8.98462592570686e-16	SLPI
rs9360921	6	76265642	G	T	-0.143773	0.0192712	8.61192026148753e-14	SLPI
rs116139393	7	6771660	G	C	0.161738	0.0158942	2.54272855369e-24	SLPI
rs56388170	7	28724374	T	G	0.140826	0.0130737	4.68813382145265e-27	SLPI
rs445	7	92408370	T	C	0.149621	0.0203693	2.05447092746499e-13	SLPI
rs7846314	8	61650831	T	A	0.171277	0.0154807	1.87974959531557e-28	SLPI
rs7210990	17	16170764	A	C	-0.0996917	0.0118816	4.84506937549981e-17	SLPI
rs12600856	17	38163295	C	T	0.0904574	0.012241	1.472651553948e-13	SLPI
rs4760	19	44153100	G	A	-0.105985	0.0173413	9.85144642804033e-10	SLPI
rs73617495	20	43831821	A	C	0.37053	0.0188153	2.47571130604426e-86	SLPI
rs28385651	1	27696330	C	T	-0.548569	0.0295233	4.57930953151738e-77	SYTL1
rs968741	12	62584335	C	G	0.355518	0.0116607	1e-200	TAFA2
rs7300928	12	62685401	G	A	0.400553	0.0148254	9.14113241470277e-161	TAFA2
rs4148876	6	32796793	A	G	-0.806575	0.0228086	1e-200	TAP2
rs55869430	6	32803576	G	A	-0.38729	0.0245265	3.59997927043357e-56	TAP2
rs241424	6	32804934	A	G	-0.0874555	0.0119323	2.3120647901756e-13	TAP2
rs75070205	3	195604421	C	T	-0.126155	0.015695	9.13271699664815e-16	TFRC
rs12493933	3	195818769	T	A	0.239368	0.0201306	1.32464651121268e-32	TFRC
rs9875719	3	195901976	G	T	-0.453586	0.0143087	1e-200	TFRC
rs78843541	3	195949022	C	T	-0.131314	0.0183097	7.39094550252331e-13	TFRC
rs150349565	8	133685503	T	C	0.389469	0.054864	1.26037563789443e-12	TG
rs2467959	8	133785737	C	T	0.357912	0.0116082	1e-200	TG
rs2069568	8	134108453	T	C	-0.100129	0.0118935	3.79751938971332e-17	TG
rs12034138	1	218692641	T	C	0.12093	0.0175365	5.35673299976301e-12	TGFB2
rs36048657	1	92022364	C	T	-0.16028	0.0134524	9.93344748170833e-33	TGFBR3
rs4658259	1	92151760	C	A	0.12476	0.0155528	1.04375843932355e-15	TGFBR3
rs1354034	3	56849749	C	T	-0.0817911	0.012231	2.27771824185732e-11	TGFBR3
rs8067378	17	38051348	G	A	-0.0751332	0.0118868	2.6054935356535e-10	TGFBR3
rs3790455	1	156456301	T	C	-0.0916468	0.0125444	2.76057785622035e-13	THBS1
rs1354034	3	56849749	C	T	0.36582	0.0118571	1e-200	THBS1
rs3733018	3	187456594	C	A	0.0830308	0.0123906	2.06728331753761e-11	THBS1
rs114694170	5	88180196	C	T	0.154463	0.0266978	7.22536847695682e-09	THBS1
rs505404	11	243268	G	T	0.167071	0.0142512	9.69393269300254e-32	THBS1
rs10876550	12	54712308	A	G	0.0969161	0.0120739	9.98849369936504e-16	THBS1
rs11553699	12	122216910	G	A	0.153595	0.0190061	6.41357237545859e-16	THBS1
rs141094873	15	39351386	T	C	0.509482	0.0406827	5.57442401543748e-36	THBS1
rs6492867	15	39570051	T	C	0.405709	0.0127116	1e-200	THBS1
rs77493130	15	39630017	C	T	0.388766	0.0118626	1e-200	THBS1
rs149334770	15	39674117	T	G	0.758615	0.0450478	1.242510306929e-63	THBS1
rs6492914	15	40034756	A	G	0.108115	0.0118919	9.75888050030288e-20	THBS1
rs11653357	17	33923607	A	G	0.101436	0.0155696	7.26942399214119e-11	THBS1
rs10428188	3	24186625	A	C	0.110679	0.0169122	5.98136079781274e-11	THRB
rs189688666	4	38810122	T	G	-0.449788	0.0185449	5.99791076255498e-130	TLR1
rs60987061	4	38840931	A	T	0.210529	0.0260656	6.64813760473999e-16	TLR1
rs149110519	6	144385777	T	C	-0.154824	0.0266259	6.07057738955735e-09	TLR1
rs1439164	4	154622649	T	C	-0.159315	0.0165053	4.81171615252165e-22	TLR2
rs56330463	5	148200011	C	T	0.177195	0.0119748	1.51809867075721e-49	TLR2
rs1121800	6	31535074	T	A	-0.29148	0.0119052	2.22843514927037e-132	TNF
rs56388170	7	28724374	T	G	0.0799858	0.0131101	1.05409559877138e-09	TNFRSF10C
rs11784599	8	22932122	C	A	0.445098	0.0144221	1e-200	TNFRSF10C
rs653178	12	112007756	T	C	0.0947014	0.0119151	1.89539617559934e-15	TNFRSF13C
rs149192849	22	42270864	C	T	-0.626024	0.034949	9.4037267268647e-72	TNFRSF13C
rs73165107	22	42289797	T	C	0.376351	0.0221647	1.16278655100336e-64	TNFRSF13C
rs75743846	22	42325017	A	G	-0.287268	0.0403177	1.0392020624802e-12	TNFRSF13C
rs6697733	1	12242458	C	T	-0.260892	0.0141151	2.81968114347066e-76	TNFRSF1B
rs6684514	1	156255456	A	G	0.0826471	0.0131353	3.13812327506894e-10	TNFRSF1B
rs149110519	6	144385777	T	C	0.157863	0.0266246	3.04410760443884e-09	TNFRSF1B
rs17423390	1	22014471	T	G	0.12312	0.0119075	4.66444525203781e-25	TOR2A
rs72752823	9	130497180	G	A	-0.142939	0.0167029	1.15027054779012e-17	TOR2A
rs6464487	7	142029234	A	C	0.20979	0.0135778	7.45075014636251e-54	TRBV11-2
rs11764767	7	142188491	T	C	0.44806	0.0130973	1e-200	TRBV11-2
rs142653654	7	142452655	T	C	-0.284915	0.0416628	7.98546112903075e-12	TRBV11-2
rs9468334	6	28272948	C	T	0.471492	0.0152155	1e-200	TRIM27
rs55692948	6	28296834	T	C	0.540617	0.0476819	8.50746164889698e-30	TRIM27
rs146781254	6	28530819	A	G	0.407893	0.05238	6.86119875281705e-15	TRIM27
rs114681144	6	28868157	A	C	-0.464664	0.0414316	3.43399770042584e-29	TRIM27
rs116644625	6	29093474	G	A	0.532534	0.02328	8.20351544329821e-116	TRIM27
rs139169254	6	29245944	A	G	-0.305574	0.0380992	1.05220412488524e-15	TRIM27
rs116806591	6	29348579	T	C	0.501409	0.0360026	4.35411604915063e-44	TRIM27
rs55793580	9	127009395	T	C	-0.0996051	0.0158284	3.11386657718256e-10	TRIM27
rs6732565	2	111607832	G	A	0.0779215	0.012153	1.43999173692733e-10	TXK
rs13151608	4	48014480	C	G	0.0906367	0.0157271	8.26323302253344e-09	TXK
rs58924403	4	48131879	G	C	0.652497	0.017478	1e-200	TXK
rs3184504	12	111884608	C	T	-0.0929405	0.0119202	6.34015681956583e-15	TXK
rs12914539	15	42910624	A	C	-0.185442	0.0185411	1.49658021675366e-23	UBR1
rs62020705	15	43297338	A	G	0.145773	0.012925	1.67764474183664e-29	UBR1
rs10897288	11	62386472	T	A	-0.0800567	0.0128275	4.35341430511649e-10	UBXN1
rs60901916	6	150302890	G	T	-0.0904026	0.0148447	1.12909374113291e-09	ULBP2
rs9735664	11	67738416	C	G	0.158562	0.0162576	1.79101820374168e-22	UNC93B1
rs77811027	11	68013278	T	C	0.263668	0.0388702	1.17543873986156e-11	UNC93B1
rs60102794	1	7846146	T	C	1.25051	0.0377138	1e-200	UTS2
rs35731977	1	8014568	A	G	-0.204006	0.0155525	2.61758021870383e-39	UTS2
rs9435005	1	8188173	C	T	0.216653	0.0266709	4.54046152604847e-16	UTS2
rs599908	11	64023752	C	G	0.165322	0.0126742	6.87543214040844e-39	VEGFB
rs1354034	3	56849749	C	T	0.0755097	0.0122338	6.73457199435271e-10	VEGFC
rs395878	7	158951903	T	C	0.214126	0.0118129	1.96516943149694e-73	VIPR2
rs1544598	7	158992691	T	C	-0.216132	0.0174377	2.79511705399183e-35	VIPR2
rs11248932	16	448561	T	A	0.10544	0.0132881	2.10814267625319e-15	WFIKKN1
rs62030865	16	616701	A	G	0.40231	0.0131857	1e-200	WFIKKN1
rs58035200	3	46068681	T	C	0.190867	0.0147509	2.70458104521702e-38	XCR1
rs4101562	2	98243962	A	G	0.118126	0.0195846	1.62341666554273e-09	ZAP70
rs34747246	2	98356846	A	G	0.329271	0.0115962	2.34422881531995e-177	ZAP70
rs10225558	7	138725878	T	C	0.121305	0.0118923	1.97469487940933e-24	ZC3HAV1L
